# Supplementary material for: Retinitis pigmentosa–associated mutations in mouse Prpf8 cause misexpression of circRNAs and degeneration of cerebellar granule cells
Source: Life Sci Alliance. 2023 Apr 5;6(6):e202201855. doi: 10.26508/lsa.202201855 (PMC10078954; doi:10.26508/lsa.202201855)
Supplement: Supplementary file 4 [file LSA-2022-01855_TableS3.xlsx]

## Sheet: Prpf8 N 12w_GENES
12 weeks old Prpf8N/N vs. Prpf8wt/wt mice; ASpli Differential expression; |LFC|>1, FDR<0.05
Genes	symbol	locus_overlap	gene_coordinates	start	end	length	effective_length	logFC (N/N vs. wt/wt)	pvalue	gen.fdr	gen.fdr_genome
ENSMUSG00000032890	Rims3	-	4:120854816-120896579	120854816	120896579	41764	7972	-2.68076	1.69305e-92	1.31211e-89	1.0336e-88
ENSMUSG00000034384	Barhl2	-	5:106452523-106458166	106452523	106458166	5644	2314	-1.81305	1.32682e-92	1.03226e-89	1.0336e-88
ENSMUSG00000004633	Chn2	-	6:54039554-54301810	54039554	54301810	262257	5812	-1.47306	1.65154e-78	1.02561e-75	6.72179e-75
ENSMUSG00000023992	Trem2	-	17:48346401-48354147	48346401	48354147	7747	4946	4.84843	1.91129e-74	1.1009e-71	5.83422e-71
ENSMUSG00000030231	Plekha5	-	6:140424054-140597110	140424054	140597110	173057	9356	-2.0659	5.84429e-72	1.81465e-69	1.42718e-68
ENSMUSG00000073067	9130019P16Rik	-	6:54269681-54430221	54269681	54430221	160541	5566	-1.48146	1.22086e-71	2.52718e-69	2.48445e-68
ENSMUSG00000000805	Car4	-	11:84957786-84966044	84957786	84966044	8259	1966	-1.97585	3.11035e-61	3.16323e-58	5.42535e-58
ENSMUSG00000028701	Lurap1	-	4:116132406-116151338	116132406	116151338	18933	5886	-1.42777	8.06692e-60	3.12593e-57	1.23121e-56
ENSMUSG00000036905	C1qb	-	4:136880129-136886187	136880129	136886187	6059	1088	3.30702	1.10429e-57	2.85275e-55	1.49815e-54
ENSMUSG00000045114	Prrt2	ENSMUSG00000107068	7:127017531-127021211	127017531	127021211	3681	3159	-1.95151	1.40302e-56	1.36233e-53	1.71309e-53
ENSMUSG00000107068	Gm42742	ENSMUSG00000030680;ENSMUSG00000092534;ENSMUSG00000045114	7:127015051-127021097	127015051	127021097	6047	4508	-1.90008	7.62183e-56	3.7004e-53	8.46023e-53
ENSMUSG00000030124	Lag3	-	6:124904361-124911705	124904361	124911705	7345	2109	4.92066	2.62087e-55	4.0689e-53	2.66674e-52
ENSMUSG00000030579	Tyrobp	-	7:30413760-30417585	30413760	30417585	3826	667	4.01846	5.95251e-54	1.92663e-51	5.59078e-51
ENSMUSG00000003657	Calb2	-	8:110137502-110168210	110137502	110168210	30709	1743	-2.28565	2.29642e-52	1.49038e-49	2.00281e-49
ENSMUSG00000021665	Hexb	-	13:97176331-97198357	97176331	97198357	22027	1906	2.54812	8.94233e-51	4.19395e-48	7.27905e-48
ENSMUSG00000020096	Tbata	-	10:61171954-61188841	61171954	61188841	16888	2426	-2.45301	7.55747e-49	4.3002e-46	5.76729e-46
ENSMUSG00000068129	Cst7	-	2:150570415-150578944	150570415	150578944	8530	986	9.24647	2.61545e-48	2.54483e-45	1.87851e-45
ENSMUSG00000035486	Plk5	-	10:80356459-80365489	80356459	80365489	9031	2678	-2.11064	6.44846e-47	1.83459e-44	4.3742e-44
ENSMUSG00000025576	Rbfox3	-	11:118489762-118911597	118489762	118911597	421836	5818	-1.72337	7.24001e-47	3.68154e-44	4.65266e-44
ENSMUSG00000046805	Mpeg1	-	19:12460779-12465284	12460779	12465284	4506	4335	3.80432	2.08089e-46	8.76054e-44	1.27038e-43
ENSMUSG00000043587	Pxylp1	-	9:96823336-96892669	96823336	96892669	69334	6148	-1.60676	5.84978e-46	3.90765e-43	3.40123e-43
ENSMUSG00000069516	Lyz2	-	10:117277331-117282321	117277331	117282321	4991	1316	4.09785	2.18811e-45	4.15011e-43	1.2144e-42
ENSMUSG00000015243	Abca1	-	4:53030787-53159895	53030787	53159895	129109	10363	1.70359	3.5997e-45	6.97443e-43	1.91097e-42
ENSMUSG00000063430	Wscd2	-	5:113490333-113589725	113490333	113589725	99393	15332	-1.93539	4.29742e-45	1.6717e-42	2.18631e-42
ENSMUSG00000020431	Adcy1	-	11:7063489-7178506	7063489	7178506	115018	12522	-1.47065	1.37926e-44	4.6757e-42	6.52257e-42
ENSMUSG00000001741	Il16	-	7:83642825-83745726	83642825	83745726	102902	7865	-1.40418	1.38892e-44	3.3716e-42	6.52257e-42
ENSMUSG00000025318	Jph3	-	8:121729623-121794276	121729623	121794276	64654	4457	-1.45317	1.81257e-44	5.88178e-42	8.19683e-42
ENSMUSG00000049265	Kcnk3	-	5:30588170-30625271	30588170	30625271	37102	3976	-1.98517	3.9552e-44	1.02571e-41	1.72475e-41
ENSMUSG00000033256	Shf	-	2:122348892-122369162	122348892	122369162	20271	2305	-1.6361	1.17034e-43	5.69368e-41	4.92752e-41
ENSMUSG00000036896	C1qc	-	4:136889804-136893065	136889804	136893065	3262	1931	3.38776	3.71337e-43	5.75573e-41	1.51134e-40
ENSMUSG00000097248	Gm2694	ENSMUSG00000098295	8:87460469-87525554	87460469	87525554	65086	5744	-1.87785	5.60788e-43	1.21317e-40	2.20878e-40
ENSMUSG00000040380	Cbln3	-	14:55878913-55884392	55878913	55884392	5480	4866	-1.63177	9.06002e-42	3.77803e-39	3.45696e-39
ENSMUSG00000030172	Erc1	-	6:119570796-119848167	119570796	119848167	277372	16271	-1.21841	2.85798e-41	3.54961e-39	1.05745e-38
ENSMUSG00000036887	C1qa	-	4:136895917-136898803	136895917	136898803	2887	1040	3.53436	3.16515e-41	4.08832e-39	1.13666e-38
ENSMUSG00000045174	Amer3	-	1:34579657-34590944	34579657	34590944	11288	4392	-1.46477	3.40246e-40	2.33069e-37	1.18697e-37
ENSMUSG00000097843	Gm26755	-	2:79453985-79461107	79453985	79461107	7123	2657	-1.95725	2.73162e-39	8.85954e-37	9.26473e-37
ENSMUSG00000040552	C3ar1	-	6:122847138-122856161	122847138	122856161	9024	4305	3.53758	4.38926e-38	4.54288e-36	1.44846e-35
ENSMUSG00000022488	Nckap1l	-	15:103453794-103498810	103453794	103498810	45017	5935	2.78556	8.44533e-38	4.16355e-35	2.71362e-35
ENSMUSG00000034701	Neurod1	ENSMUSG00000075256	2:79452521-79456751	79452521	79456751	4231	2729	-1.94278	9.16152e-38	2.22854e-35	2.86826e-35
ENSMUSG00000079293	Clec7a	-	6:129461591-129472779	129461591	129472779	11189	2638	5.98257	1.13113e-37	1.00347e-35	3.45277e-35
ENSMUSG00000017978	Cadps2	-	6:23262773-23839421	23262773	23839421	576649	9566	-1.58768	1.34738e-37	1.0459e-35	4.01255e-35
ENSMUSG00000020932	Gfap	-	11:102887336-102900912	102887336	102900912	13577	4218	3.08195	1.79194e-37	4.55602e-35	5.20944e-35
ENSMUSG00000028859	Csf3r	-	4:126024550-126044440	126024550	126044440	19891	3609	3.28638	1.71543e-36	1.89922e-34	4.87102e-34
ENSMUSG00000029816	Gpnmb	-	6:49036546-49070929	49036546	49070929	34384	6514	4.87543	8.77126e-36	6.05217e-34	2.43402e-33
ENSMUSG00000022208	Jph4	-	14:55106826-55116935	55106826	55116935	10110	7064	-1.54539	8.60989e-35	1.79516e-32	2.28536e-32
ENSMUSG00000015852	Fcrls	-	3:87250758-87263738	87250758	87263738	12981	2334	3.80224	8.46539e-35	5.00304e-32	2.28536e-32
ENSMUSG00000048779	P2ry6	-	7:100937630-100974649	100937630	100974649	37020	2887	2.32946	1.77276e-34	3.44271e-32	4.60541e-32
ENSMUSG00000070570	Slc17a7	-	7:45163949-45176142	45163949	45176142	12194	5392	-1.69779	6.48219e-34	1.04903e-31	1.64891e-31
ENSMUSG00000031654	Cbln1	-	8:87468405-87472609	87468405	87472609	4205	3037	-1.53028	1.88203e-33	3.0536e-31	4.68972e-31
ENSMUSG00000006435	Neurl1a	-	19:47178820-47259440	47178820	47259440	80621	4411	-1.71942	4.47662e-33	9.42329e-31	1.09319e-30
ENSMUSG00000043811	Rtn4r	-	16:18127642-18152408	18127642	18152408	24767	1938	-1.79283	7.06241e-33	2.62722e-30	1.69083e-30
ENSMUSG00000047842	Diras2	-	13:52504380-52531279	52504380	52531279	26900	4786	-1.38027	1.68001e-32	3.93963e-30	3.9448e-30
ENSMUSG00000039328	Rnf122	-	8:31111820-31131482	31111820	31131482	19663	9012	-1.39185	2.25575e-32	2.92796e-30	5.19673e-30
ENSMUSG00000029471	Camkk2	-	5:122731170-122779409	122731170	122779409	48240	10921	-1.41302	5.22132e-32	1.01555e-29	1.1806e-29
ENSMUSG00000018930	Ccl4	-	11:83662584-83664683	83662584	83664683	2100	660	4.54112	6.16581e-32	1.25413e-29	1.36881e-29
ENSMUSG00000027217	Tspan18	-	2:93201760-93334505	93201760	93334505	132746	8175	-1.81494	2.63501e-31	5.12772e-29	5.74525e-29
ENSMUSG00000032368	Zic1	-	9:91358058-91365810	91358058	91365810	7753	5693	-1.13232	6.26481e-31	2.09245e-28	1.34199e-28
ENSMUSG00000058715	Fcer1g	-	1:171229572-171234365	171229572	171234365	4794	874	2.77471	2.58025e-30	8.83735e-28	5.43187e-28
ENSMUSG00000000290	Itgb2	-	10:77530252-77565708	77530252	77565708	35457	3052	3.09837	5.15351e-30	7.33087e-28	1.06651e-27
ENSMUSG00000020467	Efemp1	-	11:28853204-28926743	28853204	28926743	73540	2037	1.61323	9.34333e-30	1.5837e-27	1.90137e-27
ENSMUSG00000027612	Mmp24	-	2:155775342-155818366	155775342	155818366	43025	4683	-1.30715	1.10805e-29	1.79688e-27	2.21791e-27
ENSMUSG00000032313	Tmem266	-	9:55326913-55438345	55326913	55438345	111433	4714	-1.61989	1.13706e-29	2.53185e-27	2.23927e-27
ENSMUSG00000022148	Fyb	ENSMUSG00000067547	15:6522853-6663313	6522853	6663313	140461	5384	2.05572	1.45399e-29	3.58409e-27	2.81797e-27
ENSMUSG00000020734	Grin2c	-	11:115249169-115267243	115249169	115267243	18075	5037	-1.71413	1.71367e-29	2.48972e-27	3.26936e-27
ENSMUSG00000051439	Cd14	-	18:36725074-36726736	36725074	36726736	1663	1572	3.98583	1.88833e-29	6.55252e-27	3.54716e-27
ENSMUSG00000032194	Kank2	-	9:21766784-21798744	21766784	21798744	31961	5235	-1.44497	3.14064e-29	5.24487e-27	5.81018e-27
ENSMUSG00000047643	Gm5454	-	13:103356252-103357704	103356252	103357704	1453	1453	-1.68274	3.43896e-29	5.37624e-27	6.26712e-27
ENSMUSG00000007891	Ctsd	ENSMUSG00000110040	7:142375911-142388038	142375911	142388038	12128	2351	2.11509	4.33351e-29	6.01119e-27	7.78119e-27
ENSMUSG00000026024	Als2	ENSMUSG00000079550	1:59162926-59237231	59162926	59237231	74306	9496	-1.19982	6.40928e-29	1.46345e-26	1.13416e-26
ENSMUSG00000018008	Cyth4	-	15:78597047-78622019	78597047	78622019	24973	7552	2.75632	4.21117e-28	6.92035e-26	7.34548e-26
ENSMUSG00000022696	Sidt1	-	16:44240180-44333196	44240180	44333196	93017	5623	-1.46155	5.38728e-28	1.00203e-25	9.26461e-26
ENSMUSG00000073418	C4b	-	17:34728380-34743882	34728380	34743882	15503	5695	2.93177	6.29565e-28	1.81315e-25	1.06764e-25
ENSMUSG00000070738	Dgkd	-	1:87853287-87945180	87853287	87945180	91894	6850	-1.17927	1.08006e-27	1.8496e-25	1.80651e-25
ENSMUSG00000002489	Tiam1	-	16:89787111-90143769	89787111	90143769	356659	10048	-1.26788	1.2066e-27	1.49618e-25	1.99089e-25
ENSMUSG00000037386	Rims2	-	15:39198261-39684372	39198261	39684372	486112	10389	-1.25244	2.56065e-27	3.156e-25	4.16874e-25
ENSMUSG00000029546	Uncx	-	5:139543494-139548179	139543494	139548179	4686	3136	-1.87477	3.01027e-27	4.68399e-25	4.83624e-25
ENSMUSG00000042453	Reln	-	5:21884454-22344702	21884454	22344702	460249	23738	-1.1947	4.18118e-27	5.42159e-25	6.54515e-25
ENSMUSG00000089544	Gm25837	-	11:115253278-115253385	115253278	115253385	108	108	-1.95888	6.51529e-27	8.28257e-25	1.00238e-24
ENSMUSG00000042532	Golga7b	-	19:42247574-42270348	42247574	42270348	22775	2988	-1.22827	6.56762e-27	9.21655e-25	1.00238e-24
ENSMUSG00000050700	Emilin3	-	2:160906437-160912328	160906437	160912328	5892	3548	-2.89036	1.64066e-26	2.28051e-24	2.47314e-24
ENSMUSG00000051359	Ncald	ENSMUSG00000115157	15:37366175-37792570	37366175	37792570	426396	8581	-1.09496	2.51525e-26	2.48004e-24	3.74527e-24
ENSMUSG00000019978	Epb41l2	-	10:25359798-25523519	25359798	25523519	163722	11843	1.3309	7.17479e-26	8.16492e-24	1.05547e-23
ENSMUSG00000047261	Gap43	-	16:42248442-42340651	42248442	42340651	92210	1523	-1.16478	8.90585e-26	8.28244e-24	1.29453e-23
ENSMUSG00000018927	Ccl6	-	11:83587882-83593087	83587882	83593087	5206	1795	5.14162	9.83199e-26	1.11101e-23	1.41234e-23
ENSMUSG00000051043	Gprc5c	-	11:114851152-114872617	114851152	114872617	21466	5245	-1.30003	1.17244e-25	1.19237e-23	1.66459e-23
ENSMUSG00000042529	Kcnj12	-	11:61022564-61071131	61022564	61071131	48568	2750	-1.50496	5.65389e-25	5.22728e-23	7.93494e-23
ENSMUSG00000108282	Gm44317	-	6:119570941-119578057	119570941	119578057	7117	4214	-1.19943	6.82794e-25	3.85468e-23	9.47377e-23
ENSMUSG00000018634	Crhr1	-	11:104132855-104175523	104132855	104175523	42669	2460	-1.27356	7.89993e-25	6.69519e-23	1.07176e-22
ENSMUSG00000030789	Itgax	-	7:128129547-128150657	128129547	128150657	21111	4803	6.85015	7.85581e-25	9.53499e-23	1.07176e-22
ENSMUSG00000031962	Cdh15	-	8:122847966-122867397	122847966	122867397	19432	3251	-1.80314	9.58735e-25	1.03703e-22	1.27368e-22
ENSMUSG00000008658	Rbfox1	-	16:5885355-7411526	5885355	7411526	1526172	4400	-1.06228	9.59693e-25	7.14012e-23	1.27368e-22
ENSMUSG00000022150	Dab2	-	15:6299788-6440712	6299788	6440712	140925	7342	1.29045	9.80588e-25	8.05717e-23	1.28742e-22
ENSMUSG00000052336	Cx3cr1	-	9:119901616-120069879	119901616	120069879	168264	4505	2.90349	1.29757e-24	1.73355e-22	1.68546e-22
ENSMUSG00000040613	Apobec1	-	6:122577792-122602444	122577792	122602444	24653	2702	2.36291	1.69771e-24	8.78567e-23	2.18201e-22
ENSMUSG00000042834	Nrep	-	18:33437019-33464029	33437019	33464029	27011	2513	-1.56671	2.41909e-24	4.19712e-22	3.07678e-22
ENSMUSG00000015202	Cnksr3	-	10:7119063-7212237	7119063	7212237	93175	3837	-1.49999	2.65382e-24	2.51671e-22	3.34053e-22
ENSMUSG00000025867	Cplx2	-	13:54371349-54383917	54371349	54383917	12569	4928	-1.12704	2.73498e-24	3.20677e-22	3.40757e-22
ENSMUSG00000031070	Mrgprf	-	7:145300828-145309557	145300828	145309557	8730	2214	-1.89558	3.20358e-24	3.45631e-22	3.95109e-22
ENSMUSG00000079484	Phyhd1	ENSMUSG00000099041;ENSMUSG00000098794	2:30266203-30282149	30266203	30282149	15947	2657	1.72676	5.18165e-24	6.30218e-22	6.26415e-22
ENSMUSG00000041695	Kcnj2	-	11:111066164-111076821	111066164	111076821	10658	5444	2.94358	5.13719e-24	4.01886e-22	6.26415e-22
ENSMUSG00000028581	Laptm5	-	4:130913125-130936141	130913125	130936141	23017	3788	3.23925	8.11856e-24	7.86486e-22	9.62404e-22
ENSMUSG00000042631	Xkr7	-	2:153031852-153055775	153031852	153055775	23924	2711	-1.49607	8.60889e-24	9.30717e-22	1.01072e-21
ENSMUSG00000085720	Gm7854	-	5:43151686-43235355	43151686	43235355	83670	1433	-2.27045	9.50154e-24	1.05603e-21	1.10489e-21
ENSMUSG00000029861	Fam131b	-	6:42315312-42324643	42315312	42324643	9332	4104	-1.38606	9.86593e-24	4.71288e-22	1.13644e-21
ENSMUSG00000115302	Gm49394	ENSMUSG00000048583	7:142650769-142669942	142650769	142669942	19174	4738	1.30007	1.02273e-23	9.93074e-22	1.15626e-21
ENSMUSG00000002111	Spi1	-	2:91082390-91115756	91082390	91115756	33367	2695	2.142	1.01759e-23	9.90117e-22	1.15626e-21
ENSMUSG00000027489	Necab3	-	2:154544399-154558890	154544399	154558890	14492	2548	-1.78645	1.25214e-23	1.10757e-21	1.40263e-21
ENSMUSG00000061132	Blnk	-	19:40928927-40994535	40928927	40994535	65609	5991	3.10822	1.47541e-23	1.55287e-21	1.6377e-21
ENSMUSG00000033880	Lgals3bp	-	11:118392751-118402092	118392751	118402092	9342	2847	2.18785	1.63304e-23	1.18629e-21	1.79635e-21
ENSMUSG00000025780	Itih5	-	2:10153571-10256529	10153571	10256529	102959	7900	1.18706	1.65944e-23	1.34553e-21	1.80908e-21
ENSMUSG00000046027	Stard5	ENSMUSG00000108825	7:83631959-83653127	83631959	83653127	21169	5460	-1.13435	1.76267e-23	1.53533e-21	1.90462e-21
ENSMUSG00000111389	Gm39465	-	9:122019528-122051463	122019528	122051463	31936	9813	-2.77007	1.82601e-23	1.84075e-21	1.95575e-21
ENSMUSG00000048583	Igf2	ENSMUSG00000115302	7:142650766-142666816	142650766	142666816	16051	5723	1.29637	1.89742e-23	1.53533e-21	2.01456e-21
ENSMUSG00000026090	2010300C02Rik	-	1:37611677-37720085	37611677	37720085	108409	5075	-1.65116	2.07649e-23	2.8448e-21	2.18569e-21
ENSMUSG00000032376	Usp3	-	9:66514637-66593142	66514637	66593142	78506	6848	-1.13141	2.17735e-23	1.84075e-21	2.27226e-21
ENSMUSG00000032440	Tgfbr2	-	9:116084293-116175360	116084293	116175360	91068	8187	1.67593	2.20449e-23	1.84075e-21	2.28109e-21
ENSMUSG00000027848	Olfml3	-	3:103722222-103738001	103722222	103738001	15780	6161	2.04709	3.76371e-23	1.11218e-20	3.86176e-21
ENSMUSG00000015568	Lpl	-	8:68880491-68907448	68880491	68907448	26958	10478	5.88852	6.18397e-23	5.01675e-21	6.29219e-21
ENSMUSG00000038255	Neurod2	-	11:98325415-98329648	98325415	98329648	4234	3142	-1.07111	6.71076e-23	4.54989e-21	6.77177e-21
ENSMUSG00000004151	Etv1	-	12:38779380-38870484	38779380	38870484	91105	13296	-1.5899	7.94246e-23	3.48674e-20	7.94897e-21
ENSMUSG00000020044	Timp3	-	10:86300372-86349506	86300372	86349506	49135	8144	1.38856	8.58091e-23	6.97505e-21	8.51812e-21
ENSMUSG00000026177	Slc11a1	-	1:74375195-74386062	74375195	74386062	10868	3705	3.85874	1.12898e-22	1.28892e-20	1.11168e-20
ENSMUSG00000027168	Pax6	-	2:105668900-105697364	105668900	105697364	28465	11694	-1.17572	1.41405e-22	1.05836e-20	1.38125e-20
ENSMUSG00000027624	Epb41l1	-	2:156420909-156543214	156420909	156543214	122306	11530	-1.05205	1.58753e-22	1.10333e-20	1.53839e-20
ENSMUSG00000020101	Vsir	-	10:60346851-60372684	60346851	60372684	25834	5014	1.8623	1.74565e-22	1.24159e-20	1.6783e-20
ENSMUSG00000029304	Spp1	ENSMUSG00000105954	5:104435118-104441050	104435118	104441050	5933	1648	3.92526	2.17367e-22	2.11389e-20	2.07348e-20
ENSMUSG00000026458	Ppfia4	-	1:134296783-134332928	134296783	134332928	36146	6572	-1.2837	2.23406e-22	2.18618e-20	2.11456e-20
ENSMUSG00000031150	Ccdc120	-	X:7731714-7750905	7731714	7750905	19192	4165	-1.59807	2.37356e-22	8.99578e-20	2.22932e-20
ENSMUSG00000000682	Cd52	-	4:134082448-134095082	134082448	134095082	12635	1187	4.0223	4.86796e-22	4.19186e-20	4.53724e-20
ENSMUSG00000064065	Ipcef1	-	10:6885796-7052478	6885796	7052478	166683	9003	-1.37846	5.51787e-22	3.48852e-20	5.10403e-20
ENSMUSG00000053214	Gm9899	-	5:30573987-30588619	30573987	30588619	14633	6195	-1.68048	5.75601e-22	4.97575e-20	5.28427e-20
ENSMUSG00000032359	Ctsh	-	9:90054152-90076089	90054152	90076089	21938	4499	2.25288	6.1616e-22	4.57328e-20	5.61442e-20
ENSMUSG00000038145	Snrk	-	9:122117266-122169702	122117266	122169702	52437	5780	-1.18109	6.88814e-22	4.60128e-20	6.22994e-20
ENSMUSG00000041670	Rims1	-	1:22286251-22805994	22286251	22805994	519744	7362	-1.10878	7.39088e-22	6.32844e-20	6.63549e-20
ENSMUSG00000055333	Fat2	-	11:55250609-55336564	55250609	55336564	85956	14528	-1.40531	7.61433e-22	4.83986e-20	6.7862e-20
ENSMUSG00000021903	Galnt15	-	14:32028989-32062197	32028989	32062197	33209	6326	-1.72261	1.14474e-21	1.59119e-19	1.01285e-19
ENSMUSG00000029054	Gabrd	-	4:155384980-155398112	155384980	155398112	13133	2875	-1.58815	1.47612e-21	1.14399e-19	1.29665e-19
ENSMUSG00000027298	Tyro3	-	2:119797733-119818104	119797733	119818104	20372	6198	-1.26083	1.58802e-21	1.03009e-19	1.38498e-19
ENSMUSG00000041075	Fzd7	-	1:59482424-59486955	59482424	59486955	4532	4532	-1.46737	1.62929e-21	1.24007e-19	1.4109e-19
ENSMUSG00000040610	Tlx3	-	11:33200752-33203589	33200752	33203589	2838	1533	-2.76629	1.76481e-21	1.05577e-19	1.51749e-19
ENSMUSG00000045201	Lrrc3b	-	14:15357515-15438987	15357515	15438987	81473	2026	-1.18506	1.91218e-21	1.99345e-19	1.63271e-19
ENSMUSG00000089824	Rbm12	ENSMUSG00000098950;ENSMUSG00000074643	2:156091958-156111978	156091958	156111978	20021	6689	-1.10118	1.9382e-21	1.17867e-19	1.64343e-19
ENSMUSG00000031596	Slc7a2	-	8:40862396-40922308	40862396	40922308	59913	9135	1.51881	1.98884e-21	1.43417e-19	1.67474e-19
ENSMUSG00000024858	Grk2	-	19:4286001-4306222	4286001	4306222	20222	4476	-1.09033	2.09337e-21	1.76262e-19	1.75069e-19
ENSMUSG00000053025	Sv2b	-	7:75114894-75309262	75114894	75309262	194369	8381	-1.10751	3.08047e-21	2.30087e-19	2.55867e-19
ENSMUSG00000037126	Psd	-	19:46312087-46327156	46312087	46327156	15070	7636	-1.28406	3.16825e-21	2.22306e-19	2.61381e-19
ENSMUSG00000026288	Inpp5d	-	1:87620312-87720507	87620312	87720507	100196	7602	2.13636	3.40177e-21	2.33021e-19	2.78762e-19
ENSMUSG00000096883	Shisa8	-	15:82206168-82212815	82206168	82212815	6648	2776	-1.24942	5.64172e-21	3.97338e-19	4.56195e-19
ENSMUSG00000034765	Dusp5	-	19:53529109-53542431	53529109	53542431	13323	2473	-1.5175	6.50175e-21	3.91034e-19	5.22279e-19
ENSMUSG00000005087	Cd44	-	2:102811141-102901665	102811141	102901665	90525	6776	1.8895	8.5453e-21	4.89093e-19	6.81949e-19
ENSMUSG00000108596	Gm49368	ENSMUSG00000030786;ENSMUSG00000108578	7:128062683-128128160	128062683	128128160	65478	4803	2.10146	1.30351e-20	8.43808e-19	1.0335e-18
ENSMUSG00000063239	Grm4	-	17:27422387-27521403	27422387	27521403	99017	5977	-1.61618	1.60264e-20	3.07707e-18	1.26247e-18
ENSMUSG00000034685	Fam171a2	-	11:102436981-102447682	102436981	102447682	10702	3119	-1.37996	1.8034e-20	1.01892e-18	1.41151e-18
ENSMUSG00000110040	Gm49369	ENSMUSG00000045777;ENSMUSG00000007891	7:142371096-142382667	142371096	142382667	11572	1023	1.7231	1.88615e-20	1.14465e-18	1.46687e-18
ENSMUSG00000030166	Rad52	-	6:119902698-119922828	119902698	119922828	20131	5752	-1.40322	2.49132e-20	1.10508e-18	1.92525e-18
ENSMUSG00000036492	Rnf39	-	17:36942918-36947986	36942918	36947986	5069	1795	-2.28656	3.15507e-20	4.5433e-18	2.42286e-18
ENSMUSG00000056158	Car10	-	11:93098028-93601749	93098028	93601749	503722	6358	-1.08574	4.07595e-20	2.18171e-18	3.11046e-18
ENSMUSG00000097415	AU020206	-	7:75769038-75782099	75769038	75782099	13062	3189	3.67791	4.76915e-20	2.72403e-18	3.61685e-18
ENSMUSG00000027544	Nfatc2	-	2:168476410-168601657	168476410	168601657	125248	10578	-1.49393	5.36704e-20	2.90118e-18	4.04516e-18
ENSMUSG00000038173	Enpp6	-	8:46986887-47096762	46986887	47096762	109876	6412	1.66084	5.80976e-20	3.77053e-18	4.35197e-18
ENSMUSG00000010086	Rnf112	-	11:61448442-61454131	61448442	61454131	5690	3923	-1.65739	6.23765e-20	3.17185e-18	4.64401e-18
ENSMUSG00000030786	Itgam	ENSMUSG00000108596	7:128062640-128118491	128062640	128118491	55852	5024	2.0777	6.66056e-20	3.593e-18	4.92881e-18
ENSMUSG00000004609	Cd33	-	7:43524216-43544428	43524216	43544428	20213	7771	2.77288	7.8004e-20	3.98641e-18	5.73752e-18
ENSMUSG00000036908	Unc93b1	-	19:3935186-3949340	3935186	3949340	14155	2841	2.06095	1.00445e-19	5.28592e-18	7.34391e-18
ENSMUSG00000034947	Tmem106a	-	11:101582242-101591788	101582242	101591788	9547	3138	2.23584	1.13009e-19	5.47284e-18	8.1647e-18
ENSMUSG00000055541	Lair1	-	7:4003402-4063204	4003402	4063204	59803	7475	2.18226	2.73128e-19	1.26289e-17	1.92768e-17
ENSMUSG00000018774	Cd68	-	11:69664213-69666153	69664213	69666153	1941	1257	3.56206	2.72445e-19	1.25944e-17	1.92768e-17
ENSMUSG00000029359	Tesc	-	5:118027743-118061878	118027743	118061878	34136	1591	-1.51493	2.97526e-19	2.31475e-17	2.07588e-17
ENSMUSG00000029055	Plch2	-	4:154983115-155056784	154983115	155056784	73670	8112	-1.33726	4.19917e-19	2.95851e-17	2.91317e-17
ENSMUSG00000030093	Wnt7a	-	6:91363981-91411363	91363981	91411363	47383	3172	-1.46144	4.28457e-19	1.77381e-17	2.95563e-17
ENSMUSG00000061232	H2-K1	-	17:33996017-34000333	33996017	34000333	4317	2608	1.74145	4.45507e-19	4.27687e-17	3.05598e-17
ENSMUSG00000098097	6530403H02Rik	-	3:120604109-120886733	120604109	120886733	282625	4009	-2.17571	4.81671e-19	9.48893e-17	3.28559e-17
ENSMUSG00000029436	Mmp17	-	5:129584169-129611099	129584169	129611099	26931	6619	-1.50146	5.88228e-19	4.16037e-17	3.99014e-17
ENSMUSG00000044700	Tmem201	-	4:149715375-149738044	149715375	149738044	22670	8944	-1.09584	7.47479e-19	4.82747e-17	5.04238e-17
ENSMUSG00000070880	Gad1	-	2:70553072-70602014	70553072	70602014	48943	7639	1.09072	7.61262e-19	3.70354e-17	5.10715e-17
ENSMUSG00000071042	Rasgrp3	-	17:75435905-75529043	75435905	75529043	93139	4921	1.6838	8.82653e-19	7.26297e-17	5.88917e-17
ENSMUSG00000017466	Timp2	-	11:118301069-118355740	118301069	118355740	54672	3896	1.50845	9.13197e-19	4.03792e-17	6.05986e-17
ENSMUSG00000038642	Ctss	-	3:95526786-95556403	95526786	95556403	29618	1358	3.33018	1.58073e-18	2.33553e-16	1.04328e-16
ENSMUSG00000026748	Plxdc2	-	2:16356304-16755839	16356304	16755839	399536	6947	1.26143	1.59441e-18	7.38743e-17	1.04665e-16
ENSMUSG00000024772	Ehd1	-	19:6276725-6300096	6276725	6300096	23372	3705	-1.13642	1.68665e-18	7.88977e-17	1.10128e-16
ENSMUSG00000030737	Slco2b1	-	7:99657804-99711340	99657804	99711340	53537	5958	1.66972	1.94127e-18	8.56808e-17	1.2608e-16
ENSMUSG00000058183	Mmel1	-	4:154869585-154895528	154869585	154895528	25944	3475	-2.34093	2.72142e-18	1.62238e-16	1.75812e-16
ENSMUSG00000047139	Cd24a	-	10:43578284-43584265	43578284	43584265	5982	2580	1.97171	3.02414e-18	1.72074e-16	1.94341e-16
ENSMUSG00000058975	Kcnc1	-	7:46396497-46438704	46396497	46438704	42208	9458	-1.12617	3.90504e-18	1.64861e-16	2.49636e-16
ENSMUSG00000021423	Ly86	-	13:37345208-37419036	37345208	37419036	73829	3632	3.20895	4.05014e-18	3.79903e-16	2.57564e-16
ENSMUSG00000049097	Ankrd34a	-	3:96596636-96599775	96596636	96599775	3140	2583	-1.44598	4.25338e-18	5.02749e-16	2.677e-16
ENSMUSG00000102234	Gm37885	-	1:182484179-182492473	182484179	182492473	8295	1985	1.36403	4.45857e-18	2.5451e-16	2.79175e-16
ENSMUSG00000021062	Rab15	-	12:76797960-76822908	76797960	76822908	24949	4614	-1.38792	4.68037e-18	1.02734e-15	2.91568e-16
ENSMUSG00000048163	Selplg	-	5:113818536-113832644	113818536	113832644	14109	4272	1.47877	5.88617e-18	3.8162e-16	3.64823e-16
ENSMUSG00000063455	D630045J12Rik	ENSMUSG00000038600	6:38123174-38254009	38123174	38254009	130836	13450	-1.08765	8.59817e-18	3.33717e-16	5.30221e-16
ENSMUSG00000050357	Carmil2	-	8:105686274-105698187	105686274	105698187	11914	5487	-1.044	8.67072e-18	5.11573e-16	5.32008e-16
ENSMUSG00000045322	Tlr9	-	9:106222598-106226883	106222598	106226883	4286	3478	2.95522	9.24306e-18	5.61306e-16	5.64289e-16
ENSMUSG00000026600	Soat1	-	1:156424525-156474331	156424525	156474331	49807	9791	1.2777	1.48467e-17	7.82305e-16	8.92994e-16
ENSMUSG00000031665	Sall1	-	8:89027235-89044162	89027235	89044162	16928	5265	1.54013	1.59475e-17	8.62493e-16	9.54504e-16
ENSMUSG00000002985	Apoe	-	7:19696109-19699188	19696109	19699188	3080	2138	1.70091	1.6404e-17	6.6368e-16	9.7704e-16
ENSMUSG00000059498	Fcgr3	-	1:171051174-171064935	171051174	171064935	13762	1736	2.84777	1.73846e-17	8.50605e-16	1.02544e-15
ENSMUSG00000022469	Rapgef3	-	15:97744770-97767972	97744770	97767972	23203	6336	1.03975	1.7871e-17	9.78935e-16	1.04906e-15
ENSMUSG00000033854	Kcnk10	-	12:98429437-98578310	98429437	98578310	148874	8774	-1.51736	2.05176e-17	3.00241e-15	1.19866e-15
ENSMUSG00000021998	Lcp1	-	14:75131101-75230842	75131101	75230842	99742	9504	1.6517	3.66208e-17	3.05418e-15	2.11915e-15
ENSMUSG00000029862	Clcn1	-	6:42286685-42315756	42286685	42315756	29072	5428	-1.37639	4.0055e-17	1.46319e-15	2.30694e-15
ENSMUSG00000094936	Rbm4	ENSMUSG00000096370	19:4784293-4793901	4784293	4793901	9609	4940	-1.10132	5.79748e-17	2.44074e-15	3.32334e-15
ENSMUSG00000025422	Agap2	-	10:127075284-127093169	127075284	127093169	17886	5941	-1.10455	5.82708e-17	3.01419e-15	3.3247e-15
ENSMUSG00000038712	Mindy1	-	3:95281345-95296166	95281345	95296166	14822	6458	-1.18072	6.31849e-17	6.22371e-15	3.58831e-15
ENSMUSG00000036949	Slc39a12	-	2:14388316-14494977	14388316	14494977	106662	2998	1.1824	7.11323e-17	2.88382e-15	4.02095e-15
ENSMUSG00000020473	Aebp1	-	11:5861947-5872088	5861947	5872088	10142	4058	1.2625	7.40377e-17	3.13735e-15	4.1659e-15
ENSMUSG00000050271	Prag1	-	8:36094828-36147787	36094828	36147787	52960	9606	-1.04974	8.15024e-17	4.06885e-15	4.56488e-15
ENSMUSG00000030376	Slc8a2	-	7:16129826-16161063	16129826	16161063	31238	5261	-1.70546	9.49085e-17	3.68625e-15	5.29148e-15
ENSMUSG00000025232	Hexa	-	9:59539540-59565109	59539540	59565109	25570	1996	1.40793	1.0127e-16	5.20372e-15	5.62048e-15
ENSMUSG00000025478	Dpysl4	-	7:139086001-139102704	139086001	139102704	16704	5983	-1.33728	1.65816e-16	6.19259e-15	9.07899e-15
ENSMUSG00000020785	Camkk1	-	11:73019008-73042073	73019008	73042073	23066	3728	-1.10598	2.13309e-16	8.03464e-15	1.16272e-14
ENSMUSG00000048120	Entpd1	-	19:40612366-40741602	40612366	40741602	129237	5580	1.94561	2.22366e-16	8.51055e-15	1.20671e-14
ENSMUSG00000044164	Rnf182	-	13:43615710-43670945	43615710	43670945	55236	3609	-1.03316	2.57299e-16	2.01122e-14	1.38398e-14
ENSMUSG00000052085	Dock8	-	19:24999529-25202432	24999529	25202432	202904	7810	2.00915	2.74009e-16	9.61314e-15	1.46739e-14
ENSMUSG00000028370	Pappa	-	4:65124174-65357509	65124174	65357509	233336	11027	-2.51466	3.0089e-16	1.66564e-14	1.60431e-14
ENSMUSG00000005338	Cadm3	ENSMUSG00000037872	1:173333258-173367695	173333258	173367695	34438	7248	-1.09281	3.41706e-16	1.56046e-14	1.79838e-14
ENSMUSG00000042078	Svop	-	5:114026910-114091570	114026910	114091570	64661	4556	-1.00284	3.56093e-16	1.7315e-14	1.85807e-14
ENSMUSG00000043873	Chil5	-	3:106016919-106032814	106016919	106032814	15896	1509	-2.66006	3.92362e-16	2.57651e-14	2.03861e-14
ENSMUSG00000042216	Sgsm1	-	5:113243220-113310786	113243220	113310786	67567	7466	-1.1547	5.55746e-16	2.40206e-14	2.82736e-14
ENSMUSG00000022687	Boc	-	16:44485049-44558897	44485049	44558897	73849	4451	-1.01308	5.81746e-16	3.60683e-14	2.94735e-14
ENSMUSG00000026656	Fcgr2b	-	1:170958617-170976547	170958617	170976547	17931	5790	3.33062	6.95548e-16	2.97782e-14	3.49491e-14
ENSMUSG00000033220	Rac2	-	15:78559167-78572783	78559167	78572783	13617	3103	2.2976	9.17119e-16	4.5214e-14	4.55204e-14
ENSMUSG00000022895	Ets2	-	16:95702075-95721051	95702075	95721051	18977	5780	-1.12019	1.1002e-15	5.84679e-14	5.43866e-14
ENSMUSG00000027447	Cst3	-	2:148871722-148875692	148871722	148875692	3971	1266	1.45719	1.15779e-15	4.3328e-14	5.70024e-14
ENSMUSG00000061524	Zic2	-	14:122475435-122479852	122475435	122479852	4418	2880	-1.11032	1.24311e-15	8.63964e-14	6.09575e-14
ENSMUSG00000073565	Prr16	-	18:51117898-51304641	51117898	51304641	186744	2224	-1.35213	1.26503e-15	1.46321e-13	6.17839e-14
ENSMUSG00000042129	Rassf4	-	6:116633008-116673952	116633008	116673952	40945	9209	1.64061	1.58095e-15	5.45427e-14	7.62979e-14
ENSMUSG00000037408	Cnnm4	ENSMUSG00000106081	1:36471620-36508764	36471620	36508764	37145	4829	-1.27847	1.59342e-15	6.42054e-14	7.6597e-14
ENSMUSG00000015950	Ncf1	-	5:134220053-134229625	134220053	134229625	9573	3663	2.81342	1.76633e-15	7.23267e-14	8.45762e-14
ENSMUSG00000030844	Rgs10	-	7:128373621-128418758	128373621	128418758	45138	1711	1.7357	1.94533e-15	6.51352e-14	9.27834e-14
ENSMUSG00000051331	Cacna1c	-	6:118587240-119196418	118587240	119196418	609179	21191	-1.14248	2.07337e-15	6.77666e-14	9.85055e-14
ENSMUSG00000038538	Ubn2	ENSMUSG00000098285	6:38433950-38524825	38433950	38524825	90876	21438	-1.00551	2.24855e-15	6.98174e-14	1.06414e-13
ENSMUSG00000031133	Arhgef6	-	X:57231485-57338729	57231485	57338729	107245	8552	1.12371	2.25968e-15	4.28209e-13	1.06528e-13
ENSMUSG00000052160	Pld4	-	12:112760655-112768990	112760655	112768990	8336	3462	2.05081	2.29336e-15	2.51696e-13	1.077e-13
ENSMUSG00000004707	Ly9	-	1:171588624-171607410	171588624	171607410	18787	3307	5.2407	2.59124e-15	9.86109e-14	1.21222e-13
ENSMUSG00000030798	Cd37	-	7:45233632-45239115	45233632	45239115	5484	3522	2.78644	2.93329e-15	9.49409e-14	1.367e-13
ENSMUSG00000044244	Il20rb	-	9:100457719-100486788	100457719	100486788	29070	4206	-1.97035	3.03582e-15	1.44852e-13	1.40941e-13
ENSMUSG00000057103	Nat8f1	-	6:85910154-85915687	85910154	85915687	5534	1345	1.23228	3.28523e-15	9.7149e-14	1.51942e-13
ENSMUSG00000030279	C2cd5	-	6:143010920-143100141	143010920	143100141	89222	12621	-1.01484	3.62421e-15	1.02302e-13	1.66987e-13
ENSMUSG00000003644	Rps6ka1	-	4:133847290-133887797	133847290	133887797	40508	4258	-1.23884	4.68985e-15	2.27165e-13	2.15275e-13
ENSMUSG00000026207	Speg	-	1:75375297-75432320	75375297	75432320	57024	12741	-1.3839	4.96423e-15	1.78973e-13	2.27016e-13
ENSMUSG00000000982	Ccl3	-	11:83647844-83649355	83647844	83649355	1512	766	5.33041	5.07016e-15	1.66334e-13	2.30995e-13
ENSMUSG00000032735	Ablim3	-	18:61799395-61911852	61799395	61911852	112458	4560	-1.02171	5.09629e-15	4.42103e-13	2.31322e-13
ENSMUSG00000002699	Lcp2	-	11:34046920-34092295	34046920	34092295	45376	4459	2.14543	6.01291e-15	1.91098e-13	2.71917e-13
ENSMUSG00000033021	Gmppa	-	1:75435930-75443179	75435930	75443179	7250	2395	-1.19283	6.22571e-15	2.1323e-13	2.80501e-13
ENSMUSG00000030353	Tead4	-	6:128224288-128300823	128224288	128300823	76536	3598	-1.74195	6.3224e-15	1.70705e-13	2.83811e-13
ENSMUSG00000071234	Syndig1l	-	12:84677277-84698831	84677277	84698831	21555	3080	-1.61434	6.44039e-15	5.65466e-13	2.86997e-13
ENSMUSG00000007613	Tgfbr1	-	4:47353222-47414931	47353222	47414931	61710	6534	2.46871	6.54236e-15	2.98254e-13	2.90481e-13
ENSMUSG00000030341	Tnfrsf1a	-	6:125349362-125362484	125349362	125362484	13123	2591	1.38074	6.9499e-15	1.79829e-13	3.07457e-13
ENSMUSG00000025402	Nab2	-	10:127660918-127668568	127660918	127668568	7651	2941	-1.25617	7.01437e-15	3.32598e-13	3.09189e-13
ENSMUSG00000069227	Gprin1	-	13:54736671-54749874	54736671	54749874	13204	4348	-1.58603	7.72206e-15	5.17378e-13	3.39159e-13
ENSMUSG00000031980	Agt	-	8:124556534-124569706	124556534	124569706	13173	1891	1.6346	9.1623e-15	4.24738e-13	3.99542e-13
ENSMUSG00000026883	Dab2ip	-	2:35558266-35730994	35558266	35730994	172729	8366	-1.09481	9.2876e-15	3.34698e-13	4.03564e-13
ENSMUSG00000016256	Ctsz	-	2:174427493-174439039	174427493	174439039	11547	1441	1.71551	1.32154e-14	4.43399e-13	5.68168e-13
ENSMUSG00000024610	Cd74	ENSMUSG00000093327	18:60803848-60812646	60803848	60812646	8799	1410	2.14277	1.54516e-14	1.07234e-12	6.61978e-13
ENSMUSG00000030342	Cd9	-	6:125460266-125494791	125460266	125494791	34526	2044	1.88913	1.86942e-14	4.64364e-13	7.95318e-13
ENSMUSG00000013091	Tmem190	-	7:4782937-4784341	4782937	4784341	1405	871	-1.90605	1.92506e-14	6.0298e-13	8.16147e-13
ENSMUSG00000026548	Slamf9	-	1:172475358-172478575	172475358	172478575	3218	1313	4.08422	1.97084e-14	6.13647e-13	8.32662e-13
ENSMUSG00000026805	Barhl1	-	2:28907679-28916668	28907679	28916668	8990	3905	-1.45593	2.48396e-14	8.05631e-13	1.04583e-12
ENSMUSG00000047181	Samd14	-	11:95009879-95026087	95009879	95026087	16209	3379	-1.0561	2.53779e-14	7.82102e-13	1.06483e-12
ENSMUSG00000045671	Spred2	-	11:19924375-20024026	19924375	20024026	99652	4619	-1.01717	2.70827e-14	8.1009e-13	1.13246e-12
ENSMUSG00000047415	Gpr68	-	12:100876682-100908198	100876682	100908198	31517	7159	-1.25672	2.74305e-14	2.007e-12	1.14309e-12
ENSMUSG00000050335	Lgals3	-	14:47367751-47386160	47367751	47386160	18410	1858	2.69577	2.86709e-14	1.70797e-12	1.19072e-12
ENSMUSG00000024268	Celf4	-	18:25477632-25754157	25477632	25754157	276526	8583	-1.10863	2.94783e-14	1.70483e-12	1.2201e-12
ENSMUSG00000041577	Prelp	-	1:133910304-133921414	133910304	133921414	11111	3615	1.12685	3.59646e-14	1.07112e-12	1.45406e-12
ENSMUSG00000101029	Gm29439	-	7:30872733-30873333	30872733	30873333	601	509	4.91848	3.96284e-14	1.20247e-12	1.59691e-12
ENSMUSG00000035305	Ror1	-	4:100095791-100444765	100095791	100444765	348975	5762	-1.0092	4.78608e-14	1.85461e-12	1.90974e-12
ENSMUSG00000060802	B2m	-	2:122147686-122153083	122147686	122153083	5398	860	1.99033	4.84188e-14	1.47223e-12	1.92571e-12
ENSMUSG00000000627	Sema4f	-	6:82911885-82939769	82911885	82939769	27885	5290	-1.11839	6.53517e-14	1.50309e-12	2.59073e-12
ENSMUSG00000076617	Ighm	-	12:113418558-113422730	113418558	113422730	4173	1886	1.87119	7.74239e-14	4.85559e-12	3.05937e-12
ENSMUSG00000024621	Csf1r	-	18:61105572-61132149	61105572	61132149	26578	4885	2.15768	9.09517e-14	4.50861e-12	3.57081e-12
ENSMUSG00000058248	Kcnh1	-	1:192190774-192510159	192190774	192510159	319386	7331	-1.19765	9.68411e-14	2.76401e-12	3.78984e-12
ENSMUSG00000020053	Igf1	-	10:87858265-87937042	87858265	87937042	78778	9904	2.10854	9.8389e-14	4.28419e-12	3.83811e-12
ENSMUSG00000059602	Syn3	-	10:86055125-86498896	86055125	86498896	443772	12282	1.09119	1.05411e-13	4.28419e-12	4.09893e-12
ENSMUSG00000005142	Man2b1	-	8:85083270-85098282	85083270	85098282	15013	8026	1.38804	1.37124e-13	5.23491e-12	5.26505e-12
ENSMUSG00000028434	Epb41l4b	-	4:56991972-57143437	56991972	57143437	151466	8858	-1.12374	1.4546e-13	5.36817e-12	5.56761e-12
ENSMUSG00000110386	Gm42031	-	8:85125872-85132289	85125872	85132289	6418	1885	-1.04113	1.5638e-13	5.63838e-12	5.9483e-12
ENSMUSG00000006369	Fbln1	-	15:85205949-85286535	85205949	85286535	80587	4368	1.20851	1.56287e-13	7.00448e-12	5.9483e-12
ENSMUSG00000020828	Pld2	-	11:70540064-70558110	70540064	70558110	18047	6252	1.05092	1.72037e-13	4.9989e-12	6.50332e-12
ENSMUSG00000105703	Gm43305	-	14:54292443-54297456	54292443	54297456	5014	5014	-1.0892	2.06869e-13	1.0783e-11	7.7719e-12
ENSMUSG00000050953	Gja1	-	10:56377330-56402513	56377330	56402513	25184	10257	1.3645	2.20816e-13	8.37629e-12	8.24515e-12
ENSMUSG00000015355	Cd48	-	1:171682009-171705258	171682009	171705258	23250	1189	3.63897	2.4609e-13	6.02043e-12	9.05049e-12
ENSMUSG00000025742	Prps2	-	X:167346322-167382749	167346322	167382749	36428	3873	1.51392	4.47865e-13	5.65803e-11	1.63726e-11
ENSMUSG00000030839	Sergef	ENSMUSG00000110316	7:46443154-46639807	46443154	46639807	196654	3476	-1.47696	4.50777e-13	1.28737e-11	1.64298e-11
ENSMUSG00000021666	Gfm2	-	13:97137937-97181195	97137937	97181195	43259	10685	1.21736	5.78136e-13	3.38932e-11	2.08231e-11
ENSMUSG00000013846	St3gal1	-	15:67102875-67176830	67102875	67176830	73956	6851	1.06021	5.81455e-13	2.04755e-11	2.08811e-11
ENSMUSG00000048540	Nhlh2	-	3:102010076-102015492	102010076	102015492	5417	5417	-1.36139	6.17541e-13	3.2504e-11	2.1983e-11
ENSMUSG00000048602	Morc2b	-	17:33135588-33139683	33135588	33139683	4096	4096	-1.64952	6.94792e-13	4.44667e-11	2.45185e-11
ENSMUSG00000075020	Mir670hg	ENSMUSG00000076335	2:94160636-94264918	94160636	94264918	104283	2768	-1.47041	7.04404e-13	2.07692e-11	2.47861e-11
ENSMUSG00000049107	Ntf3	-	6:126101412-126166910	126101412	126166910	65499	1714	-2.53609	7.80895e-13	1.73191e-11	2.73201e-11
ENSMUSG00000021624	Cd180	-	13:102693558-102739629	102693558	102739629	46072	4509	2.37712	1.01628e-12	5.13173e-11	3.53525e-11
ENSMUSG00000020428	Gabra6	-	11:42306437-42321072	42306437	42321072	14636	2489	-1.48958	1.0546e-12	2.75007e-11	3.65813e-11
ENSMUSG00000038608	Dock10	-	1:80501073-80758527	80501073	80758527	257455	18267	1.08154	1.08281e-12	2.55768e-11	3.74537e-11
ENSMUSG00000034663	Bmp2k	-	5:96997689-97091867	96997689	97091867	94179	8480	1.01116	1.14374e-12	4.44914e-11	3.91178e-11
ENSMUSG00000066705	Fxyd6	-	9:45370185-45396159	45370185	45396159	25975	4107	-1.1719	1.38795e-12	4.63574e-11	4.73375e-11
ENSMUSG00000030111	A2m	-	6:121635376-121679227	121635376	121679227	43852	7021	1.02218	1.42309e-12	3.04737e-11	4.84008e-11
ENSMUSG00000054226	Tprkb	-	6:85911865-85930284	85911865	85930284	18420	5355	1.22215	1.77527e-12	3.67481e-11	6.00445e-11
ENSMUSG00000014329	Bicc1	-	10:70922832-71159700	70922832	71159700	236869	7441	1.08775	2.09698e-12	7.45737e-11	6.97659e-11
ENSMUSG00000034324	Tmem132c	-	5:127241808-127565793	127241808	127565793	323986	5850	-1.02078	2.12434e-12	7.87016e-11	7.04841e-11
ENSMUSG00000033632	AW554918	-	18:25168999-25467321	25168999	25467321	298323	7014	-1.03984	2.17361e-12	9.42802e-11	7.19234e-11
ENSMUSG00000039577	Nphp4	-	4:152476706-152563183	152476706	152563183	86478	6044	-1.38177	2.4162e-12	7.34158e-11	7.95197e-11
ENSMUSG00000050821	Fam131a	-	16:20693241-20703048	20693241	20703048	9808	2899	-1.27311	2.79717e-12	1.04055e-10	9.13192e-11
ENSMUSG00000036362	P2ry13	-	3:59207892-59210882	59207892	59210882	2991	2528	1.75466	3.1176e-12	1.31607e-10	1.01509e-10
ENSMUSG00000041046	Ramp3	-	11:6658521-6677475	6658521	6677475	18955	1380	-1.65109	3.22799e-12	8.007e-11	1.04269e-10
ENSMUSG00000033871	Ppargc1b	-	18:61298136-61400431	61298136	61400431	102296	3990	-1.14686	4.57556e-12	1.69297e-10	1.45868e-10
ENSMUSG00000024736	Tmem132a	-	19:10857822-10869940	10857822	10869940	12119	4069	-1.10326	4.83398e-12	1.01755e-10	1.53705e-10
ENSMUSG00000024411	Aqp4	-	18:15389394-15403684	15389394	15403684	14291	5082	1.87369	4.87888e-12	1.69297e-10	1.5473e-10
ENSMUSG00000034818	Celf5	-	10:81459227-81482709	81459227	81482709	23483	6668	-1.04023	5.00301e-12	1.52645e-10	1.57847e-10
ENSMUSG00000020077	Srgn	-	10:62493833-62527451	62493833	62527451	33619	2196	1.73698	5.09711e-12	1.52645e-10	1.60401e-10
ENSMUSG00000033207	Mamdc2	-	19:23302609-23448322	23302609	23448322	145714	3338	1.99671	5.62362e-12	1.1274e-10	1.76515e-10
ENSMUSG00000040747	Cd53	-	3:106759921-106790149	106759921	106790149	30229	1742	3.21852	6.01012e-12	2.36799e-10	1.88163e-10
ENSMUSG00000002602	Axl	-	7:25757273-25788705	25757273	25788705	31433	5033	1.02812	6.26018e-12	1.59964e-10	1.94992e-10
ENSMUSG00000044811	Cd300c2	-	11:114996721-115001880	114996721	115001880	5160	1275	4.46141	6.75938e-12	1.53101e-10	2.09405e-10
ENSMUSG00000002020	Ltbp2	-	12:84783212-84876532	84783212	84876532	93321	8184	-1.5122	6.92796e-12	3.80172e-10	2.13612e-10
ENSMUSG00000041559	Fmod	-	1:134037254-134048277	134037254	134048277	11024	3306	1.63081	7.58156e-12	1.73112e-10	2.33176e-10
ENSMUSG00000062593	Gm49339	ENSMUSG00000112023;ENSMUSG00000112148	10:51480612-51496613	51480612	51496613	16002	1990	3.78459	9.23801e-12	2.62821e-10	2.82697e-10
ENSMUSG00000023885	Thbs2	-	17:14665500-14694235	14665500	14694235	28736	7003	1.49289	9.33009e-12	4.88557e-10	2.84801e-10
ENSMUSG00000032589	Bsn	ENSMUSG00000106657	9:108096022-108190384	108096022	108190384	94363	15938	-1.06171	9.3895e-12	2.72704e-10	2.859e-10
ENSMUSG00000041731	Pgm5	-	19:24683016-24861855	24683016	24861855	178840	3611	1.71159	9.89831e-12	1.89418e-10	2.99897e-10
ENSMUSG00000016494	Cd34	-	1:194938819-194961279	194938819	194961279	22461	7290	1.74991	1.0008e-11	2.21145e-10	3.02471e-10
ENSMUSG00000042451	Mybph	-	1:134193448-134201232	134193448	134201232	7785	2329	-1.03575	1.25813e-11	2.69318e-10	3.78368e-10
ENSMUSG00000040152	Thbs1	-	2:118111876-118127133	118111876	118127133	15258	6073	1.72941	1.26406e-11	3.5141e-10	3.79219e-10
ENSMUSG00000044933	Sstr3	-	15:78537008-78544685	78537008	78544685	7678	4320	-1.51481	1.35213e-11	3.92117e-10	4.04644e-10
ENSMUSG00000018566	Slc2a4	-	11:69942539-69948188	69942539	69948188	5650	3478	1.37458	1.45e-11	3.20576e-10	4.30766e-10
ENSMUSG00000024679	Ms4a6d	-	19:11586604-11604849	11586604	11604849	18246	1735	2.61577	1.54245e-11	2.82335e-10	4.57119e-10
ENSMUSG00000062866	Phactr2	-	10:13207717-13474412	13207717	13474412	266696	11692	1.09359	1.80932e-11	4.90239e-10	5.32332e-10
ENSMUSG00000039117	Taf4	-	2:179912152-179976646	179912152	179976646	64495	4621	-1.05855	2.48031e-11	6.70372e-10	7.22782e-10
ENSMUSG00000112035	Gm49335	-	10:126958023-126960997	126958023	126960997	2975	1686	-1.93778	2.77771e-11	6.87181e-10	8.03693e-10
ENSMUSG00000051212	Gpr183	-	14:121952551-121965195	121952551	121965195	12645	2887	3.10154	3.66117e-11	1.69634e-09	1.04203e-09
ENSMUSG00000035172	Plekhh3	-	11:101162679-101171351	101162679	101171351	8673	3582	-1.17696	3.74387e-11	7.77045e-10	1.05899e-09
ENSMUSG00000019312	Grb7	-	11:98446394-98455373	98446394	98455373	8980	3365	-1.03447	3.98532e-11	8.10614e-10	1.12381e-09
ENSMUSG00000052188	Gm14964	-	19:6530711-6532011	6530711	6532011	1301	760	-1.01432	4.32277e-11	7.58285e-10	1.21615e-09
ENSMUSG00000029419	Ajm1	-	2:25575416-25581757	25575416	25581757	6342	5020	-1.49772	4.76575e-11	1.24718e-09	1.33158e-09
ENSMUSG00000095687	Rnaset2a	ENSMUSG00000116988	17:8115445-8148097	8115445	8148097	32653	3343	1.3146	4.81123e-11	2.09932e-09	1.34121e-09
ENSMUSG00000097872	Gm26702	-	2:25575431-25580099	25575431	25580099	4669	4570	-1.50032	4.8708e-11	1.24718e-09	1.35473e-09
ENSMUSG00000087109	4930474H06Rik	-	12:71317621-71321660	71317621	71321660	4040	1590	-1.39395	4.88508e-11	2.14455e-09	1.35561e-09
ENSMUSG00000029061	Mmp23	-	4:155650655-155653384	155650655	155653384	2730	2340	-2.12152	4.93827e-11	1.36684e-09	1.36485e-09
ENSMUSG00000116988	AC164314.2	ENSMUSG00000116760;ENSMUSG00000095687	17:8082695-8147788	8082695	8147788	65094	2610	1.33322	5.10252e-11	2.09932e-09	1.40636e-09
ENSMUSG00000018920	Cxcl16	-	11:70453983-70459984	70453983	70459984	6002	3021	2.60737	5.4078e-11	1.05764e-09	1.4838e-09
ENSMUSG00000036446	Lum	-	10:97565128-97572703	97565128	97572703	7576	2448	1.4877	6.46293e-11	1.41439e-09	1.75361e-09
ENSMUSG00000028463	Car9	-	4:43506966-43513729	43506966	43513729	6764	2304	-1.66123	6.51544e-11	1.74119e-09	1.76393e-09
ENSMUSG00000022212	Cpne6	-	14:55510445-55517431	55510445	55517431	6987	4257	1.54386	7.07278e-11	2.94935e-09	1.91059e-09
ENSMUSG00000042846	Lrrtm3	-	10:63928472-64090277	63928472	64090277	161806	4251	-1.10277	7.16033e-11	1.45578e-09	1.9224e-09
ENSMUSG00000028927	Padi2	-	4:140906344-140952586	140906344	140952586	46243	5013	1.26862	7.15809e-11	1.84917e-09	1.9224e-09
ENSMUSG00000101162	Gm26728	-	6:125494424-125509135	125494424	125509135	14712	2982	1.88918	8.87598e-11	1.57485e-09	2.34073e-09
ENSMUSG00000064267	Hvcn1	-	5:122206804-122242297	122206804	122242297	35494	3563	1.52904	9.06121e-11	2.81985e-09	2.38443e-09
ENSMUSG00000041120	Nbl1	-	4:139082284-139092993	139082284	139092993	10710	2033	1.19564	1.026e-10	2.40954e-09	2.69407e-09
ENSMUSG00000003872	Lin7b	-	7:45367891-45370583	45367891	45370583	2693	1463	-1.57098	1.05219e-10	2.49189e-09	2.75101e-09
ENSMUSG00000022610	Mapk12	-	15:89130584-89140703	89130584	89140703	10120	3805	-1.28036	1.14393e-10	2.9682e-09	2.97812e-09
ENSMUSG00000028599	Tnfrsf1b	-	4:145213463-145246870	145213463	145246870	33408	3818	2.09191	1.1804e-10	2.61374e-09	3.06469e-09
ENSMUSG00000036594	H2-Aa	-	17:34282744-34287827	34282744	34287827	5084	1874	2.56727	1.1822e-10	4.53966e-09	3.06469e-09
ENSMUSG00000028150	Rorc	-	3:94372794-94398276	94372794	94398276	25483	3559	-1.34198	1.22601e-10	4.13053e-09	3.17153e-09
ENSMUSG00000027977	Ndst3	-	3:123526166-123690853	123526166	123690853	164688	9878	-1.01383	1.25803e-10	4.13053e-09	3.24062e-09
ENSMUSG00000035697	Arhgap45	-	10:80016653-80031472	80016653	80031472	14820	4478	2.12634	1.45594e-10	2.85666e-09	3.73467e-09
ENSMUSG00000039954	Stk32a	-	18:43207697-43317481	43207697	43317481	109785	3765	1.3393	1.47903e-10	4.66565e-09	3.78593e-09
ENSMUSG00000029771	Irf5	-	6:29526625-29541871	29526625	29541871	15247	2905	1.17707	1.51491e-10	2.61322e-09	3.86968e-09
ENSMUSG00000040136	Abcc8	-	7:46104523-46180033	46104523	46180033	75511	8090	-1.14305	1.61593e-10	3.73588e-09	4.11053e-09
ENSMUSG00000009687	Fxyd5	ENSMUSG00000098783	7:31032722-31042481	31032722	31042481	9760	4192	1.21576	2.06608e-10	4.55947e-09	5.21216e-09
ENSMUSG00000010505	Myt1	-	2:181763332-181827797	181763332	181827797	64466	7191	-1.07092	2.21417e-10	5.0102e-09	5.57422e-09
ENSMUSG00000023367	Tmem176a	-	6:48840919-48847071	48840919	48847071	6153	3810	1.53292	2.31946e-10	3.89292e-09	5.80339e-09
ENSMUSG00000022416	Cacna1i	-	15:80287238-80398279	80287238	80398279	111042	9862	-1.05607	2.6359e-10	6.49749e-09	6.58166e-09
ENSMUSG00000030994	D7Ertd443e	-	7:134265779-134385661	134265779	134385661	119883	5969	1.22525	2.70103e-10	5.82823e-09	6.73053e-09
ENSMUSG00000049493	Pls1	-	9:95752642-95845311	95752642	95845311	92670	3890	1.0393	2.92826e-10	7.24473e-09	7.25235e-09
ENSMUSG00000033420	Antxr1	-	6:87133853-87335821	87133853	87335821	201969	9537	1.03685	2.98698e-10	4.7562e-09	7.38281e-09
ENSMUSG00000024663	Rab3il1	-	19:10001669-10038380	10001669	10038380	36712	4543	1.16062	3.38906e-10	5.70718e-09	8.30933e-09
ENSMUSG00000021822	Plau	-	14:20836660-20843385	20836660	20843385	6726	2367	4.25624	3.48921e-10	1.2125e-08	8.52064e-09
ENSMUSG00000027995	Tlr2	-	3:83836272-83841767	83836272	83841767	5496	3014	3.51521	3.80068e-10	1.10942e-08	9.20759e-09
ENSMUSG00000030500	Slc17a6	-	7:51622006-51671119	51622006	51671119	49114	5399	1.33138	3.84869e-10	7.78557e-09	9.30544e-09
ENSMUSG00000022372	Sla	-	15:66780819-66831829	66780819	66831829	51011	9186	1.23599	3.93261e-10	9.23227e-09	9.48956e-09
ENSMUSG00000028173	Wls	-	3:159839672-159938664	159839672	159938664	98993	8792	1.2805	3.94209e-10	1.10942e-08	9.49367e-09
ENSMUSG00000040229	Gpr34	-	X:13632089-13640858	13632089	13640858	8770	2090	2.81688	4.14026e-10	3.13831e-08	9.91226e-09
ENSMUSG00000049625	Tifab	-	13:56173704-56178885	56173704	56178885	5182	3497	2.07069	4.67025e-10	1.68488e-08	1.11157e-08
ENSMUSG00000003526	Prodh	-	16:18060357-18090203	18060357	18090203	29847	7797	1.05513	5.61606e-10	1.49227e-08	1.32892e-08
ENSMUSG00000009621	Vav2	-	2:27262104-27427033	27262104	27427033	164930	6915	1.1833	5.77751e-10	1.17115e-08	1.36184e-08
ENSMUSG00000004266	Ptpn6	-	6:124720707-124738714	124720707	124738714	18008	2802	2.06955	6.10568e-10	9.24787e-09	1.43366e-08
ENSMUSG00000028583	Pdpn	-	4:143267431-143299564	143267431	143299564	32134	1817	1.3307	6.27759e-10	1.35143e-08	1.4712e-08
ENSMUSG00000094724	Rnaset2b	ENSMUSG00000116876	17:6970634-7011299	6970634	7011299	40666	4455	1.35931	6.74914e-10	2.15972e-08	1.56644e-08
ENSMUSG00000031639	Tlr3	-	8:45395665-45411080	45395665	45411080	15416	5207	1.42694	6.76097e-10	1.99449e-08	1.56644e-08
ENSMUSG00000016087	Fli1	-	9:32422204-32542861	32422204	32542861	120658	3486	1.74092	6.8767e-10	1.58401e-08	1.59024e-08
ENSMUSG00000042766	Trim46	-	3:89234177-89246309	89234177	89246309	12133	3792	-1.0151	7.09548e-10	1.82323e-08	1.62849e-08
ENSMUSG00000090034	Gm15917	-	10:81572612-81575940	81572612	81575940	3329	487	-1.69372	7.67322e-10	1.45535e-08	1.75779e-08
ENSMUSG00000001103	Sebox	-	11:78503447-78505081	78503447	78505081	1635	1359	-1.10361	9.52393e-10	1.66997e-08	2.16146e-08
ENSMUSG00000069833	Ahnak	-	19:8989284-9076919	8989284	9076919	87636	18543	1.02463	9.53625e-10	1.48695e-08	2.16146e-08
ENSMUSG00000029810	Tmem176b	-	6:48833818-48841496	48833818	48841496	7679	2371	1.23603	9.77843e-10	1.41219e-08	2.20693e-08
ENSMUSG00000048277	Syngr2	ENSMUSG00000093485	11:117809668-117814283	117809668	117814283	4616	1776	1.01814	1.06719e-09	1.82155e-08	2.39529e-08
ENSMUSG00000044037	Als2cl	-	9:110879870-110900530	110879870	110900530	20661	5883	1.25618	1.08234e-09	2.41001e-08	2.4204e-08
ENSMUSG00000029059	Fam213b	-	4:154895504-154899135	154895504	154899135	3632	1027	-1.54858	1.12001e-09	2.28422e-08	2.50005e-08
ENSMUSG00000019359	Gdpd2	-	X:100729873-100738895	100729873	100738895	9023	4609	1.22848	1.17992e-09	7.45318e-08	2.6242e-08
ENSMUSG00000022885	St6gal1	-	16:23224740-23360350	23224740	23360350	135611	4916	1.0181	1.18945e-09	2.76548e-08	2.64059e-08
ENSMUSG00000007030	Vwa7	-	17:35016579-35026741	35016579	35026741	10163	4313	-1.68285	1.20859e-09	3.48074e-08	2.66852e-08
ENSMUSG00000051910	Sox6	-	7:115470872-116038796	115470872	116038796	567925	14832	1.30813	1.2774e-09	2.43206e-08	2.81027e-08
ENSMUSG00000034145	Tmem63c	-	12:87021340-87090043	87021340	87090043	68704	4089	-1.01372	1.36898e-09	5.46349e-08	3.00635e-08
ENSMUSG00000025584	Pde8a	-	7:81213596-81334533	81213596	81334533	120938	4045	1.13123	1.4661e-09	2.63626e-08	3.20233e-08
ENSMUSG00000021061	Sptb	-	12:76580488-76710547	76580488	76710547	130060	12147	-1.1106	1.58613e-09	5.80259e-08	3.44602e-08
ENSMUSG00000030717	Nupr1	-	7:126623249-126630861	126623249	126630861	7613	2514	1.53797	1.60971e-09	2.84187e-08	3.49104e-08
ENSMUSG00000034771	Tle2	-	10:81574561-81590845	81574561	81590845	16285	6221	-1.59641	1.8072e-09	3.21342e-08	3.88483e-08
ENSMUSG00000027111	Itga6	-	2:71745616-71858416	71745616	71858416	112801	9025	1.08416	1.84991e-09	3.46147e-08	3.9627e-08
ENSMUSG00000075318	Scn2a	-	2:65620771-65767447	65620771	65767447	146677	12732	-1.05556	1.98948e-09	3.58475e-08	4.24678e-08
ENSMUSG00000032494	Tdgf1	-	9:110939603-110946158	110939603	110946158	6556	2622	1.80477	2.16283e-09	4.53136e-08	4.59272e-08
ENSMUSG00000041000	Trim62	-	4:128883580-128911328	128883580	128911328	27749	5015	-1.40791	2.39473e-09	4.52663e-08	5.05877e-08
ENSMUSG00000001986	Gria3	ENSMUSG00000093206	X:41400854-41678601	41400854	41678601	277748	9859	1.06096	2.43821e-09	1.1551e-07	5.14172e-08
ENSMUSG00000024810	Il33	-	19:29925114-29960718	29925114	29960718	35605	2886	1.13839	2.45495e-09	3.69119e-08	5.16809e-08
ENSMUSG00000034584	Exph5	-	9:53301670-53377514	53301670	53377514	75845	10519	-1.04751	2.524e-09	5.10918e-08	5.30431e-08
ENSMUSG00000025534	Gusb	-	5:129989011-130003049	129989011	130003049	14039	4548	1.38337	2.57122e-09	7.69389e-08	5.39427e-08
ENSMUSG00000003283	Hck	-	2:153108468-153151441	153108468	153151441	42974	2092	2.11045	2.59716e-09	4.51256e-08	5.43002e-08
ENSMUSG00000031765	Mt1	-	8:94179082-94180327	94179082	94180327	1246	1246	1.30634	2.6314e-09	6.56125e-08	5.48284e-08
ENSMUSG00000079146	Gm15353	-	8:12879878-12883726	12879878	12883726	3849	702	-2.15107	2.72964e-09	6.56125e-08	5.66819e-08
ENSMUSG00000085731	Gm16229	-	10:127663839-127665484	127663839	127665484	1646	1232	-1.3929	2.85529e-09	4.92322e-08	5.91904e-08
ENSMUSG00000005413	Hmox1	-	8:75093621-75100589	75093621	75100589	6969	1751	1.7368	2.89772e-09	6.71651e-08	5.99681e-08
ENSMUSG00000070109	Mir497b	-	11:70234692-70234816	70234692	70234816	125	125	-1.75204	3.06037e-09	4.7883e-08	6.29076e-08
ENSMUSG00000033161	Atp1a1	-	3:101576219-101604684	101576219	101604684	28466	4568	-1.03386	3.08842e-09	7.02021e-08	6.33774e-08
ENSMUSG00000040711	Sh3pxd2b	-	11:32347820-32428173	32347820	32428173	80354	9709	1.29753	3.1601e-09	4.86943e-08	6.47396e-08
ENSMUSG00000067212	H2-T23	-	17:36029773-36032855	36029773	36032855	3083	2889	1.82773	3.17836e-09	8.32153e-08	6.50047e-08
ENSMUSG00000070366	Plpp4	-	7:129257031-129391412	129257031	129391412	134382	1458	1.32809	3.43362e-09	5.65092e-08	6.98742e-08
ENSMUSG00000112941	Gm48623	-	13:54301959-54312797	54301959	54312797	10839	1366	-1.22648	3.53421e-09	1.18396e-07	7.16822e-08
ENSMUSG00000017009	Sdc4	-	2:164424247-164443887	164424247	164443887	19641	2547	1.07248	3.54081e-09	6.04422e-08	7.1697e-08
ENSMUSG00000106093	Gm42722	-	3:106001561-106017539	106001561	106017539	15979	940	-3.0994	3.73746e-09	8.18089e-08	7.55537e-08
ENSMUSG00000022122	Ednrb	-	14:103814625-103844402	103814625	103844402	29778	4266	1.17705	4.53664e-09	1.26119e-07	9.03628e-08
ENSMUSG00000021390	Ogn	-	13:49608046-49624501	49608046	49624501	16456	2566	1.58369	4.61249e-09	1.44217e-07	9.1724e-08
ENSMUSG00000031376	Atp2b3	-	X:73503086-73571005	73503086	73571005	67920	4820	-1.12748	4.78728e-09	1.81438e-07	9.4737e-08
ENSMUSG00000006958	Chrd	-	16:20733127-20742384	20733127	20742384	9258	6258	-1.224	5.23786e-09	1.14617e-07	1.03319e-07
ENSMUSG00000026365	Cfh	-	1:140084708-140183764	140084708	140183764	99057	8383	1.66256	5.37829e-09	8.98567e-08	1.05747e-07
ENSMUSG00000014361	Mertk	-	2:128698956-128802894	128698956	128802894	103939	4336	1.08987	6.06988e-09	9.68196e-08	1.18392e-07
ENSMUSG00000116876	AC122413.2	ENSMUSG00000094724;ENSMUSG00000094083	17:6978904-7043950	6978904	7043950	65047	2610	1.34966	6.63005e-09	1.59121e-07	1.28293e-07
ENSMUSG00000036353	P2ry12	-	3:59216272-59262871	59216272	59262871	46600	2546	1.6317	7.35895e-09	1.55326e-07	1.41278e-07
ENSMUSG00000000732	Icosl	-	10:78069302-78083913	78069302	78083913	14612	4620	1.04141	7.45805e-09	1.21247e-07	1.42732e-07
ENSMUSG00000037977	6430571L13Rik	-	9:107340602-107352422	107340602	107352422	11821	2912	-1.06099	7.48033e-09	1.3505e-07	1.42934e-07
ENSMUSG00000025876	Unc5a	-	13:54949411-55006018	54949411	55006018	56608	4168	-1.18552	7.85989e-09	2.24927e-07	1.49718e-07
ENSMUSG00000037370	Enpp1	-	10:24637914-24712159	24637914	24712159	74246	10257	1.06134	7.96934e-09	1.24492e-07	1.51567e-07
ENSMUSG00000020100	Slc29a3	-	10:60712072-60752794	60712072	60752794	40723	5834	1.16118	8.09529e-09	1.24492e-07	1.5364e-07
ENSMUSG00000032220	Myo1e	-	9:70207350-70399766	70207350	70399766	192417	5704	1.37172	8.10353e-09	1.42452e-07	1.5364e-07
ENSMUSG00000067586	S1pr3	-	13:51408639-51422797	51408639	51422797	14159	4463	1.66862	8.15301e-09	2.24927e-07	1.54338e-07
ENSMUSG00000033192	Lpcat2	-	8:92855339-92919279	92855339	92919279	63941	3388	1.81353	8.50466e-09	1.75592e-07	1.6025e-07
ENSMUSG00000046718	Bst2	-	8:71534255-71537456	71534255	71537456	3202	903	2.72687	8.65783e-09	1.75592e-07	1.62885e-07
ENSMUSG00000085560	C230038L03Rik	-	7:96906826-96951886	96906826	96951886	45061	4251	1.02708	8.82944e-09	1.36085e-07	1.65858e-07
ENSMUSG00000024769	Cdc42bpg	-	19:6306456-6325652	6306456	6325652	19197	6099	-1.31436	9.3906e-09	1.36326e-07	1.7516e-07
ENSMUSG00000034708	Grn	-	11:102430315-102437048	102430315	102437048	6734	3474	1.3324	9.41991e-09	1.38038e-07	1.75331e-07
ENSMUSG00000023473	Celsr3	ENSMUSG00000093067	9:108826320-108852969	108826320	108852969	26650	12063	-1.00772	9.48384e-09	1.5838e-07	1.76038e-07
ENSMUSG00000030064	Frmd4b	-	6:97286867-97617541	97286867	97617541	330675	14302	1.02544	9.51694e-09	1.25745e-07	1.76063e-07
ENSMUSG00000026676	Ccdc3	-	2:5137776-5230878	5137776	5230878	93103	2670	1.79094	9.68576e-09	1.47254e-07	1.78915e-07
ENSMUSG00000085080	2310044K18Rik	-	7:83659575-83660963	83659575	83660963	1389	618	-1.27953	1.09406e-08	1.60959e-07	1.99677e-07
ENSMUSG00000028807	Zbtb8a	-	4:129353628-129378116	129353628	129378116	24489	2321	-1.01846	1.15686e-08	2.08504e-07	2.10198e-07
ENSMUSG00000022508	Bcl6	-	16:23965052-23988852	23965052	23988852	23801	6700	-1.12982	1.49098e-08	2.91918e-07	2.66542e-07
ENSMUSG00000071604	Fam189a2	-	19:23972751-24031019	23972751	24031019	58269	2547	1.20315	1.53382e-08	2.08303e-07	2.73401e-07
ENSMUSG00000030772	Dkk3	-	7:112116017-112159057	112116017	112159057	43041	3359	1.04444	1.59146e-08	2.23958e-07	2.82439e-07
ENSMUSG00000026249	Serpine2	-	1:79794197-79861180	79794197	79861180	66984	8287	1.0344	1.59991e-08	2.43542e-07	2.83526e-07
ENSMUSG00000036816	Atoh7	-	10:63099651-63101279	63099651	63101279	1629	1629	-1.20264	1.74806e-08	2.3682e-07	3.08883e-07
ENSMUSG00000052229	Gpr17	-	18:31942997-31949636	31942997	31949636	6640	5195	1.14959	1.7999e-08	4.46118e-07	3.16668e-07
ENSMUSG00000016150	Tenm1	-	X:42527866-43429126	42527866	43429126	901261	17747	-1.271	1.82987e-08	6.30473e-07	3.21478e-07
ENSMUSG00000051504	Siglech	-	7:55768178-55778925	55768178	55778925	10748	3383	1.48109	1.95211e-08	2.66971e-07	3.4099e-07
ENSMUSG00000030068	Gm20696	ENSMUSG00000030067;ENSMUSG00000093661	6:99257484-99666797	99257484	99666797	409314	4075	-1.1497	1.99166e-08	2.52412e-07	3.46906e-07
ENSMUSG00000029084	Cd38	-	5:43868553-43912375	43868553	43912375	43823	3890	1.18973	2.00085e-08	5.18887e-07	3.48011e-07
ENSMUSG00000029468	P2rx7	ENSMUSG00000099324	5:122643911-122691432	122643911	122691432	47522	5970	1.05449	2.09817e-08	5.26574e-07	3.63902e-07
ENSMUSG00000018451	6330403K07Rik	-	11:71031941-71033513	71031941	71033513	1573	1494	1.02215	2.11908e-08	3.03536e-07	3.67007e-07
ENSMUSG00000092090	Gm3294	ENSMUSG00000065469	6:28981634-29028922	28981634	29028922	47289	7367	-1.52801	2.32192e-08	2.88382e-07	4.00433e-07
ENSMUSG00000041773	Enc1	-	13:97241105-97253034	97241105	97253034	11930	4737	1.14116	2.52241e-08	5.37732e-07	4.31353e-07
ENSMUSG00000024986	Hhex	-	19:37434810-37440731	37434810	37440731	5922	1918	1.86236	2.67785e-08	3.52305e-07	4.56019e-07
ENSMUSG00000073643	Wdfy1	-	1:79702262-79776143	79702262	79776143	73882	6488	-1.14753	2.71383e-08	4.04125e-07	4.60221e-07
ENSMUSG00000031613	Hpgd	-	8:56294585-56321043	56294585	56321043	26459	1683	2.36539	2.78899e-08	4.7633e-07	4.71656e-07
ENSMUSG00000084865	Gm15723	-	10:114801726-114816831	114801726	114816831	15106	600	-2.14497	3.27998e-08	4.24161e-07	5.47112e-07
ENSMUSG00000038349	Plcl1	-	1:55405921-55754285	55405921	55754285	348365	6687	1.08681	3.39183e-08	4.94342e-07	5.64227e-07
ENSMUSG00000021186	Fbln5	-	12:101746565-101819055	101746565	101819055	72491	6911	1.32842	3.51699e-08	1.18766e-06	5.81877e-07
ENSMUSG00000098794	Gm28038	ENSMUSG00000099041;ENSMUSG00000079484;ENSMUSG00000052533	2:30281043-30301078	30281043	30301078	20036	378	1.77799	3.62601e-08	5.04016e-07	5.97485e-07
ENSMUSG00000001750	Tcirg1	-	19:3896050-3907133	3896050	3907133	11084	4470	1.24406	3.71225e-08	4.73593e-07	6.10871e-07
ENSMUSG00000044337	Ackr3	-	1:90203980-90216751	90203980	90216751	12772	3348	1.26122	4.06516e-08	5.80133e-07	6.63578e-07
ENSMUSG00000110611	Gm20163	-	8:105289678-105291485	105289678	105291485	1808	1218	-1.28776	4.15601e-08	6.91603e-07	6.74799e-07
ENSMUSG00000009356	Lpo	-	11:87806428-87828289	87806428	87828289	21862	3135	1.14333	4.30872e-08	5.54679e-07	6.97738e-07
ENSMUSG00000022176	Rem2	-	14:54476100-54480431	54476100	54480431	4332	2251	-1.33498	4.43358e-08	1.1555e-06	7.16058e-07
ENSMUSG00000030220	Arhgdib	-	6:136923655-136941899	136923655	136941899	18245	1707	1.49829	4.47701e-08	5.05496e-07	7.22118e-07
ENSMUSG00000000263	Glra1	-	11:55514238-55608198	55514238	55608198	93961	2414	1.54871	4.65295e-08	5.91506e-07	7.49505e-07
ENSMUSG00000024887	Asah2	-	19:31984654-32061469	31984654	32061469	76816	4682	1.42623	4.67749e-08	5.79184e-07	7.52467e-07
ENSMUSG00000109847	Gm45278	-	7:137198488-137201722	137198488	137201722	3235	2414	1.00937	4.84823e-08	6.36167e-07	7.77883e-07
ENSMUSG00000034161	Scx	-	15:76457452-76459458	76457452	76459458	2007	2007	-1.35515	4.91804e-08	7.82127e-07	7.87361e-07
ENSMUSG00000059555	Tor4a	-	2:25192966-25196886	25192966	25196886	3921	3301	1.02202	5.19287e-08	7.01759e-07	8.26942e-07
ENSMUSG00000034786	Gpsm3	ENSMUSG00000034673	17:34589806-34591754	34589806	34591754	1949	1343	1.49635	5.36849e-08	1.01811e-06	8.50186e-07
ENSMUSG00000110588	Gm45774	-	8:94170748-94173412	94170748	94173412	2665	2665	1.205	5.55039e-08	8.78587e-07	8.74455e-07
ENSMUSG00000024781	Lipa	-	19:34492318-34527474	34492318	34527474	35157	2969	1.20317	6.12682e-08	6.61383e-07	9.57855e-07
ENSMUSG00000022969	Il10rb	ENSMUSG00000093701	16:91406164-91425834	91406164	91425834	19671	3808	1.17781	6.21793e-08	1.10146e-06	9.69964e-07
ENSMUSG00000097770	Gm26776	-	2:5137749-5230864	5137749	5230864	93116	1872	1.91704	6.22811e-08	8.17177e-07	9.69964e-07
ENSMUSG00000037280	Galnt6	-	15:100691813-100729376	100691813	100729376	37564	3871	1.07402	6.252e-08	9.63199e-07	9.72445e-07
ENSMUSG00000107667	C530044C16Rik	-	6:50776115-50815033	50776115	50815033	38919	1810	2.35169	6.50641e-08	7.21514e-07	1.00689e-06
ENSMUSG00000025283	Sat1	-	X:155213132-155216449	155213132	155216449	3318	2774	1.40082	6.88182e-08	2.17351e-06	1.05961e-06
ENSMUSG00000022025	Cnmd	-	14:79637690-79662170	79637690	79662170	24481	1843	2.53643	7.87929e-08	1.93274e-06	1.20035e-06
ENSMUSG00000004110	Cacna1e	-	1:154390731-154884501	154390731	154884501	493771	25228	-1.04761	8.39569e-08	1.10597e-06	1.27028e-06
ENSMUSG00000084849	Gm16105	-	10:81461159-81462972	81461159	81462972	1814	697	-1.20489	8.59062e-08	1.04001e-06	1.29656e-06
ENSMUSG00000045763	Basp1	-	15:25363277-25413764	25363277	25413764	50488	2009	1.20685	8.96721e-08	1.30024e-06	1.35006e-06
ENSMUSG00000034227	Foxj1	-	11:116330704-116335399	116330704	116335399	4696	2623	1.26556	9.01496e-08	1.09145e-06	1.35557e-06
ENSMUSG00000067199	Frat1	-	19:41829970-41832583	41829970	41832583	2614	2614	-1.12687	9.06748e-08	9.54353e-07	1.3618e-06
ENSMUSG00000044548	Dact1	-	12:71309884-71320107	71309884	71320107	10224	3761	-1.23574	9.62309e-08	2.81636e-06	1.43641e-06
ENSMUSG00000046719	Nxph3	-	11:95509845-95514570	95509845	95514570	4726	2099	-1.03329	1.10054e-07	1.30145e-06	1.62093e-06
ENSMUSG00000021242	Npc2	-	12:84754562-84773152	84754562	84773152	18591	5438	1.13556	1.16255e-07	3.18974e-06	1.70609e-06
ENSMUSG00000022098	Bmp1	-	14:70474558-70520234	70474558	70520234	45677	8870	-1.2566	1.20155e-07	2.50523e-06	1.7591e-06
ENSMUSG00000022831	Hcls1	-	16:36934983-36963212	36934983	36963212	28230	2525	1.77648	1.35527e-07	2.10066e-06	1.96763e-06
ENSMUSG00000030083	Abtb1	-	6:88835914-88841984	88835914	88841984	6071	4862	-1.00069	1.37989e-07	1.4524e-06	1.99627e-06
ENSMUSG00000032231	Anxa2	-	9:69453620-69491795	69453620	69491795	38176	3731	1.26109	1.4173e-07	2.1039e-06	2.04796e-06
ENSMUSG00000102451	Gm37655	-	1:139082862-139086984	139082862	139086984	4123	4123	-1.1197	1.53856e-07	1.9162e-06	2.21269e-06
ENSMUSG00000054459	Vsnl1	-	12:11325242-11436613	11325242	11436613	111372	1956	-1.04389	1.6027e-07	4.1033e-06	2.29145e-06
ENSMUSG00000035678	Tnfsf9	-	17:57105325-57107757	57105325	57107757	2433	1290	-1.25242	1.60528e-07	2.64183e-06	2.29245e-06
ENSMUSG00000032625	Thsd7a	-	6:12311610-12749410	12311610	12749410	437801	13737	1.05292	1.64794e-07	1.6506e-06	2.34789e-06
ENSMUSG00000047414	Flrt2	-	12:95692226-95785215	95692226	95785215	92990	7721	1.23717	1.82942e-07	4.22693e-06	2.58234e-06
ENSMUSG00000036777	Anln	-	9:22332012-22389188	22332012	22389188	57177	9063	1.03305	1.86697e-07	2.5982e-06	2.6323e-06
ENSMUSG00000050663	Trhde	-	10:114398823-114802307	114398823	114802307	403485	8065	-1.39022	1.93183e-07	2.15532e-06	2.71434e-06
ENSMUSG00000079057	Cyp4v3	ENSMUSG00000031640	8:45304944-45333216	45304944	45333216	28273	3808	1.16843	1.94189e-07	2.68145e-06	2.72534e-06
ENSMUSG00000048965	Mrgpre	-	7:143778363-143784500	143778363	143784500	6138	3761	1.07938	2.09793e-07	2.64557e-06	2.92751e-06
ENSMUSG00000031762	Mt2	-	8:94172664-94173568	94172664	94173568	905	588	1.39048	2.2395e-07	2.90172e-06	3.11438e-06
ENSMUSG00000115779	4930592A05Rik	-	15:33593881-33653436	33593881	33653436	59556	1006	1.81971	2.2862e-07	2.81774e-06	3.1685e-06
ENSMUSG00000028527	Ak4	-	4:101419277-101466995	101419277	101466995	47719	4646	-1.04315	2.32852e-07	3.34186e-06	3.21985e-06
ENSMUSG00000113317	Gm48573	-	12:84677300-84677604	84677300	84677604	305	177	-1.71252	2.51055e-07	5.45588e-06	3.452e-06
ENSMUSG00000092741	Mir3074-1	-	13:63301199-63301283	63301199	63301283	85	85	-1.70582	2.50848e-07	4.90199e-06	3.452e-06
ENSMUSG00000021091	Serpina3n	-	12:104406729-104414329	104406729	104414329	7601	2064	2.45356	2.60987e-07	5.45588e-06	3.57248e-06
ENSMUSG00000026826	Nr4a2	-	2:57106830-57124003	57106830	57124003	17174	4059	-1.71014	2.72083e-07	3.2285e-06	3.71188e-06
ENSMUSG00000028584	Lrrc38	-	4:143349757-143371032	143349757	143371032	21276	2324	1.06139	2.76258e-07	3.89273e-06	3.76043e-06
ENSMUSG00000097296	Gm26532	ENSMUSG00000065541	8:84208920-84209609	84208920	84209609	690	690	2.1127	2.84421e-07	3.54979e-06	3.86724e-06
ENSMUSG00000033740	St18	-	1:6487231-6860940	6487231	6860940	373710	6464	-1.07136	3.01241e-07	3.62018e-06	4.0823e-06
ENSMUSG00000025321	Itgb8	-	12:119158022-119238802	119158022	119238802	80781	11060	1.24346	3.13475e-07	6.25525e-06	4.22931e-06
ENSMUSG00000098051	Gm27032	ENSMUSG00000065454	2:180894105-180895220	180894105	180895220	1116	1116	-1.14006	3.14025e-07	3.68128e-06	4.23205e-06
ENSMUSG00000036995	Asap3	-	4:136206365-136245216	136206365	136245216	38852	4225	1.48046	3.34686e-07	4.63182e-06	4.48575e-06
ENSMUSG00000040618	Pck2	-	14:55540266-55551242	55540266	55551242	10977	7806	-1.02081	3.71874e-07	6.46131e-06	4.90873e-06
ENSMUSG00000035681	Kcnc2	-	10:112271121-112467024	112271121	112467024	195904	7138	1.11948	3.73401e-07	3.87447e-06	4.91826e-06
ENSMUSG00000049775	Tmsb4x	-	X:167207093-167209315	167207093	167209315	2223	1371	1.13824	4.10028e-07	9.71253e-06	5.34876e-06
ENSMUSG00000097344	Gm26732	-	16:44329997-44333050	44329997	44333050	3054	2771	-1.4803	4.29001e-07	5.69958e-06	5.57838e-06
ENSMUSG00000026778	Prkcq	-	2:11172108-11301222	11172108	11301222	129115	7081	1.01634	4.53616e-07	4.79041e-06	5.88592e-06
ENSMUSG00000040147	Maob	-	X:16709282-16817366	16709282	16817366	108085	2789	1.10062	4.70139e-07	1.04813e-05	6.07449e-06
ENSMUSG00000073421	H2-Ab1	-	17:34263209-34269418	34263209	34269418	6210	1637	1.94378	4.79926e-07	6.91094e-06	6.19439e-06
ENSMUSG00000086006	Gm13293	-	2:11339488-11344111	11339488	11344111	4624	1615	1.5702	4.84664e-07	4.91227e-06	6.24235e-06
ENSMUSG00000029661	Col1a2	-	6:4504814-4541544	4504814	4541544	36731	12426	1.29876	5.00811e-07	4.71218e-06	6.43675e-06
ENSMUSG00000050138	Kcnk12	-	17:87745837-87797994	87745837	87797994	52158	1936	-1.29264	5.03101e-07	7.06796e-06	6.45937e-06
ENSMUSG00000110070	Gm45619	-	7:45368177-45368704	45368177	45368704	528	528	-1.36382	5.08807e-07	6.02502e-06	6.52578e-06
ENSMUSG00000097566	A930024N18Rik	-	17:15375000-15379475	15375000	15379475	4476	3955	1.02531	5.16101e-07	7.07795e-06	6.60544e-06
ENSMUSG00000105904	Mir24-1	ENSMUSG00000021458	13:63301208-63301275	63301208	63301275	68	68	-1.6924	5.34154e-07	1.00207e-05	6.82934e-06
ENSMUSG00000110358	A730009L09Rik	-	16:84515121-84523888	84515121	84523888	8768	2512	1.03618	5.54019e-07	7.10673e-06	7.07592e-06
ENSMUSG00000032193	Ldlr	-	9:21723483-21749919	21723483	21749919	26437	9622	-1.08557	5.77616e-07	7.87444e-06	7.34655e-06
ENSMUSG00000098112	Bin2	-	15:100641077-100669553	100641077	100669553	28477	2530	1.70302	5.81989e-07	6.23741e-06	7.39447e-06
ENSMUSG00000106379	Lhfpl3	-	5:22746059-23275597	22746059	23275597	529539	3213	1.05431	5.9119e-07	9.78608e-06	7.48525e-06
ENSMUSG00000039004	Bmp6	-	13:38345107-38500302	38345107	38500302	155196	3900	1.10233	5.91586e-07	1.06713e-05	7.48525e-06
ENSMUSG00000064246	Chil1	-	1:134182176-134190181	134182176	134190181	8006	2804	1.33302	6.52747e-07	7.2118e-06	8.16602e-06
ENSMUSG00000029561	Oasl2	-	5:114896936-114912234	114896936	114912234	15299	6374	1.25038	6.5516e-07	1.06191e-05	8.18782e-06
ENSMUSG00000018339	Gpx3	-	11:54902453-54910377	54902453	54910377	7925	1813	1.40425	6.7677e-07	7.4008e-06	8.432e-06
ENSMUSG00000033855	Ston1	-	17:88597684-88662586	88597684	88662586	64903	4521	1.16702	7.5815e-07	9.92487e-06	9.40753e-06
ENSMUSG00000028532	Cachd1	-	4:100776675-101029220	100776675	101029220	252546	6020	1.28133	8.3134e-07	1.07381e-05	1.02222e-05
ENSMUSG00000114210	A330084C13Rik	-	18:64886726-64888491	64886726	64888491	1766	1180	-1.56046	9.16308e-07	1.67347e-05	1.11325e-05
ENSMUSG00000078234	Klhdc7a	ENSMUSG00000089294	4:139960220-139968026	139960220	139968026	7807	7807	1.08429	1.11899e-06	1.42166e-05	1.33296e-05
ENSMUSG00000001131	Timp1	-	X:20870166-20874735	20870166	20874735	4570	888	2.44247	1.27341e-06	2.54011e-05	1.5008e-05
ENSMUSG00000096979	Gm26880	-	4:146509094-146511764	146509094	146511764	2671	1318	-1.04265	1.36825e-06	1.71031e-05	1.60329e-05
ENSMUSG00000058740	Kcnt1	-	2:25863734-25918273	25863734	25918273	54540	9499	-1.03323	1.39108e-06	1.3141e-05	1.62693e-05
ENSMUSG00000028364	Tnc	-	4:63959785-64047015	63959785	64047015	87231	7772	-1.3208	1.47779e-06	1.81791e-05	1.72009e-05
ENSMUSG00000024143	Rhoq	-	17:86963082-87000069	86963082	87000069	36988	4151	1.14242	1.50313e-06	1.76695e-05	1.74627e-05
ENSMUSG00000091649	Phf11b	-	14:59320964-59341351	59320964	59341351	20388	1184	2.48596	1.54336e-06	2.34138e-05	1.78959e-05
ENSMUSG00000050666	Vstm4	-	14:32856756-32939491	32856756	32939491	82736	2745	1.13148	1.57215e-06	2.34138e-05	1.81952e-05
ENSMUSG00000024197	Plin3	-	17:56277476-56292873	56277476	56292873	15398	3786	1.14148	1.60548e-06	1.84951e-05	1.85283e-05
ENSMUSG00000072571	Tmem253	-	14:52015658-52019794	52015658	52019794	4137	1808	-1.05722	1.77475e-06	2.48406e-05	2.02143e-05
ENSMUSG00000026227	2810459M11Rik	-	1:86045863-86055456	86045863	86055456	9594	3331	1.33196	1.83565e-06	1.88161e-05	2.0753e-05
ENSMUSG00000040616	Tmem51	-	4:142030992-142084304	142030992	142084304	53313	1875	-1.00399	1.95803e-06	2.37105e-05	2.1994e-05
ENSMUSG00000023186	Vwa5a	-	9:38718268-38743337	38718268	38743337	25070	4899	1.03939	1.97827e-06	2.20247e-05	2.21822e-05
ENSMUSG00000084845	Tmem240	-	4:155734800-155740564	155734800	155740564	5765	5514	-1.07154	2.00547e-06	2.39114e-05	2.23828e-05
ENSMUSG00000031838	Ifi30	-	8:70762774-70766663	70762774	70766663	3890	981	1.37854	2.01426e-06	2.04259e-05	2.24604e-05
ENSMUSG00000023008	Fmnl3	-	15:99317225-99370482	99317225	99370482	53258	5021	1.28152	2.04096e-06	1.89848e-05	2.27166e-05
ENSMUSG00000024352	Spata24	-	18:35656690-35662186	35656690	35662186	5497	967	1.65991	2.06717e-06	3.41576e-05	2.29874e-05
ENSMUSG00000040972	Igsf21	-	4:140026846-140246784	140026846	140246784	219939	1979	-1.03586	2.12974e-06	2.50083e-05	2.35972e-05
ENSMUSG00000061838	Suclg2	-	6:95473009-95718800	95473009	95718800	245792	4623	1.11995	2.22515e-06	1.86732e-05	2.45209e-05
ENSMUSG00000050390	C77080	-	4:129219578-129261404	129219578	129261404	41827	5770	-1.23555	2.22878e-06	2.57807e-05	2.45387e-05
ENSMUSG00000003206	Ebi3	-	17:55952640-55957022	55952640	55957022	4383	1154	2.35127	2.25513e-06	2.40547e-05	2.4784e-05
ENSMUSG00000002688	Prkd1	-	12:50341231-50649098	50341231	50649098	307868	3653	1.01148	2.34596e-06	3.81435e-05	2.5736e-05
ENSMUSG00000002100	Mybpc3	-	2:91118144-91136516	91118144	91136516	18373	4163	-1.26549	2.4021e-06	2.20188e-05	2.62811e-05
ENSMUSG00000047786	Lix1	-	17:17402672-17459387	17402672	17459387	56716	3434	1.18235	2.48634e-06	2.60388e-05	2.70573e-05
ENSMUSG00000087607	Gm16034	ENSMUSG00000086998	11:46143897-46145014	46143897	46145014	1118	480	1.13205	2.53248e-06	2.42974e-05	2.75348e-05
ENSMUSG00000023034	Nr4a1	-	15:101254269-101274795	101254269	101274795	20527	3509	-1.37958	2.67829e-06	2.40174e-05	2.89521e-05
ENSMUSG00000045382	Cxcr4	-	1:128588199-128592293	128588199	128592293	4095	1808	1.58488	2.71498e-06	2.73494e-05	2.92844e-05
ENSMUSG00000050854	Tmem125	-	4:118540941-118544044	118540941	118544044	3104	2339	1.08963	2.72625e-06	3.0621e-05	2.93282e-05
ENSMUSG00000019232	Etnppl	-	3:130617448-130637521	130617448	130637521	20074	8262	1.45027	2.76334e-06	3.79798e-05	2.96488e-05
ENSMUSG00000042340	Ctf1	-	7:127712736-127718192	127712736	127718192	5457	1824	1.338	2.78019e-06	2.83493e-05	2.98034e-05
ENSMUSG00000029108	Pcdh7	-	5:57717967-58133230	57717967	58133230	415264	10604	1.00458	2.81839e-06	3.71645e-05	3.01336e-05
ENSMUSG00000038235	F11r	-	1:171437535-171464603	171437535	171464603	27069	2663	1.11736	3.30128e-06	3.23054e-05	3.48993e-05
ENSMUSG00000069763	Tmem100	-	11:90030348-90036508	90030348	90036508	6161	1767	1.25864	3.30462e-06	3.08331e-05	3.49044e-05
ENSMUSG00000038781	Stap2	-	17:55997077-56005584	55997077	56005584	8508	2569	-1.41074	3.32084e-06	3.34575e-05	3.50453e-05
ENSMUSG00000040852	Plekhh2	-	17:84511895-84622142	84511895	84622142	110248	6886	1.0309	3.36898e-06	3.34575e-05	3.54614e-05
ENSMUSG00000079414	Gm11110	-	17:57091370-57105942	57091370	57105942	14573	2146	-1.10059	3.52277e-06	3.43917e-05	3.6921e-05
ENSMUSG00000089617	Scarna10	ENSMUSG00000038252;ENSMUSG00000099587	6:125186359-125186683	125186359	125186683	325	325	-1.24608	3.56004e-06	2.87115e-05	3.72158e-05
ENSMUSG00000099587	Gm28967	ENSMUSG00000038252;ENSMUSG00000089617	6:125186361-125186641	125186361	125186641	281	281	-1.24608	3.56004e-06	2.87115e-05	3.72158e-05
ENSMUSG00000044367	Slc16a13	-	11:70216789-70221064	70216789	70221064	4276	2601	-1.10354	3.67966e-06	3.40201e-05	3.83023e-05
ENSMUSG00000044734	Serpinb1a	-	13:32842092-32851185	32842092	32851185	9094	2303	1.11641	4.35033e-06	5.66752e-05	4.49007e-05
ENSMUSG00000037649	H2-DMa	-	17:34135182-34139101	34135182	34139101	3920	1641	1.40377	4.77038e-06	4.43184e-05	4.88525e-05
ENSMUSG00000026829	Gbgt1	-	2:28496891-28505415	28496891	28505415	8525	1337	1.86196	5.17417e-06	4.49506e-05	5.24287e-05
ENSMUSG00000001123	Lgals9	-	11:78962974-78984946	78962974	78984946	21973	2137	1.21378	5.49372e-06	4.85836e-05	5.53452e-05
ENSMUSG00000031387	Renbp	-	X:73922121-73930850	73922121	73930850	8730	2494	1.32693	5.56323e-06	9.16724e-05	5.59476e-05
ENSMUSG00000060579	Fhit	-	14:9550092-11162035	9550092	11162035	1611944	1491	1.15867	5.66301e-06	7.02675e-05	5.68629e-05
ENSMUSG00000030092	Cntn6	-	6:104492790-104863406	104492790	104863406	370617	6499	-1.03536	6.07755e-06	4.83866e-05	6.03308e-05
ENSMUSG00000047420	Fam180a	-	6:35312668-35326141	35312668	35326141	13474	1606	1.38243	6.28597e-06	4.93427e-05	6.21975e-05
ENSMUSG00000026701	Prdx6	-	1:161240112-161251219	161240112	161251219	11108	4804	1.45263	6.41353e-06	5.87173e-05	6.33058e-05
ENSMUSG00000104283	Gm37459	-	3:32939314-32983301	32939314	32983301	43988	3365	1.05921	6.43632e-06	7.98596e-05	6.34281e-05
ENSMUSG00000003617	Cp	-	3:19957054-20009145	19957054	20009145	52092	9566	1.05554	6.47158e-06	7.98596e-05	6.37241e-05
ENSMUSG00000104574	Gm42836	-	3:122426443-122459060	122426443	122459060	32618	728	1.45927	6.78401e-06	8.18235e-05	6.63193e-05
ENSMUSG00000025351	Cd63	-	10:128900989-128912822	128900989	128912822	11834	3682	1.04709	7.07193e-06	5.58879e-05	6.88034e-05
ENSMUSG00000054520	Sh3bp2	-	5:34525838-34563641	34525838	34563641	37804	4296	1.34363	8.18146e-06	9.22489e-05	7.79825e-05
ENSMUSG00000078519	2310026L22Rik	-	4:138215714-138216189	138215714	138216189	476	400	-1.39115	8.49401e-06	8.43956e-05	8.08354e-05
ENSMUSG00000021876	Rnase4	ENSMUSG00000072115	14:51091077-51106151	51091077	51106151	15075	1637	1.7415	8.63678e-06	9.74852e-05	8.21302e-05
ENSMUSG00000000792	Slc5a5	-	8:70882889-70892757	70882889	70892757	9869	2928	1.36414	9.51565e-06	8.4598e-05	8.97883e-05
ENSMUSG00000022847	Thpo	-	16:20724454-20734511	20724454	20734511	10058	2628	-1.54514	9.64426e-06	8.96916e-05	9.08614e-05
ENSMUSG00000029212	Gabrb1	-	5:71658113-72149037	71658113	72149037	490925	13838	1.23856	9.75959e-06	0.000106943	9.17356e-05
ENSMUSG00000006519	Cyba	-	8:122424776-122432930	122424776	122432930	8155	1039	2.01338	1.10147e-05	9.5314e-05	0.000102507
ENSMUSG00000015947	Fcgr1	-	3:96282909-96293969	96282909	96293969	11061	2589	1.24309	1.31354e-05	0.000150843	0.000120047
ENSMUSG00000105827	Hist2h2bb	ENSMUSG00000050936	3:96269752-96270132	96269752	96270132	381	381	-1.12188	1.32722e-05	0.000150843	0.000121116
ENSMUSG00000059456	Ptk2b	-	14:66153257-66281052	66153257	66281052	127796	7398	1.45882	1.35348e-05	0.000148527	0.000123053
ENSMUSG00000113252	Gm33489	-	13:44010592-44018522	44010592	44018522	7931	673	-2.86396	1.39966e-05	0.000160107	0.000126873
ENSMUSG00000024190	Dusp1	-	17:26505590-26508519	26505590	26508519	2930	2697	-1.21992	1.51147e-05	0.000120917	0.0001363
ENSMUSG00000107655	Gm44220	-	6:93241720-93244206	93241720	93244206	2487	2487	1.38589	1.60919e-05	0.000116198	0.000144048
ENSMUSG00000041736	Tspo	-	15:83563592-83574203	83563592	83574203	10612	1051	1.35234	1.69614e-05	0.000128646	0.000150946
ENSMUSG00000097249	Gm26889	-	4:58178247-58206635	58178247	58206635	28389	2252	-1.1465	1.80973e-05	0.00016898	0.000159851
ENSMUSG00000025727	A930017K11Rik	-	17:25946387-25952565	25946387	25952565	6179	2539	-1.11605	1.81177e-05	0.000142956	0.000159851
ENSMUSG00000064307	Lrrc51	-	7:101912984-101933895	101912984	101933895	20912	1210	1.1188	1.8685e-05	0.00015507	0.000164133
ENSMUSG00000064288	Hist1h4k	-	13:21750194-21750505	21750194	21750505	312	312	-1.06473	1.94858e-05	0.000212531	0.000170553
ENSMUSG00000042613	Pbxip1	-	3:89436706-89450952	89436706	89450952	14247	4674	1.0385	2.09171e-05	0.000215544	0.000181133
ENSMUSG00000044165	Bcl2l15	ENSMUSG00000105053	3:103832601-103854618	103832601	103854618	22018	2714	-1.414	2.20549e-05	0.000217241	0.000189288
ENSMUSG00000085095	Gm15635	-	7:99660130-99667500	99660130	99667500	7371	2870	1.70547	2.40637e-05	0.000194716	0.000205025
ENSMUSG00000050936	Gm42743	ENSMUSG00000105827	3:96269721-96279001	96269721	96279001	9281	1511	-1.15532	2.46473e-05	0.000234944	0.000209279
ENSMUSG00000056917	Sipa1	-	19:5651185-5663707	5651185	5663707	12523	3868	1.03562	2.60694e-05	0.000195986	0.000220282
ENSMUSG00000039476	Prrx2	-	2:30834972-30881251	30834972	30881251	46280	1961	1.57439	2.70777e-05	0.000204237	0.000227386
ENSMUSG00000050730	Arhgap42	-	9:8994329-9239101	8994329	9239101	244773	7215	1.02269	2.72521e-05	0.000239532	0.000228693
ENSMUSG00000005220	Corin	-	5:72300025-72504473	72300025	72504473	204449	5400	1.00657	2.76955e-05	0.00026277	0.000232254
ENSMUSG00000024965	Fermt3	-	19:6998958-7019469	6998958	7019469	20512	2587	1.54975	2.91199e-05	0.000215079	0.000242865
ENSMUSG00000038128	Camk4	-	18:32939041-33195767	32939041	33195767	256727	12331	-1.16268	3.06431e-05	0.000332287	0.000254007
ENSMUSG00000096214	Gm22634	-	12:54710308-54710471	54710308	54710471	164	164	-2.23135	3.19891e-05	0.000351081	0.000264446
ENSMUSG00000082617	Smt3h2-ps	-	X:7752130-7752414	7752130	7752414	285	285	3.09597	3.20787e-05	0.000392188	0.000265008
ENSMUSG00000053702	Nebl	-	2:17343909-17731464	17343909	17731464	387556	15235	1.3018	3.28887e-05	0.00024428	0.0002706
ENSMUSG00000115248	Gm49037	-	14:33428642-33429025	33428642	33429025	384	384	-1.06927	3.43527e-05	0.00032557	0.000280754
ENSMUSG00000115157	Gm49397	ENSMUSG00000086992;ENSMUSG00000051359	15:37432477-37734335	37432477	37734335	301859	586	-1.37819	3.59609e-05	0.000256938	0.000292527
ENSMUSG00000031425	Plp1	-	X:136822671-136839733	136822671	136839733	17063	5551	1.00326	3.78436e-05	0.00044821	0.000306616
ENSMUSG00000030623	Prss23os	-	7:89510007-89511873	89510007	89511873	1867	1592	1.29025	3.79335e-05	0.000294667	0.00030714
ENSMUSG00000021709	Erbin	-	13:103818787-103920514	103818787	103920514	101728	7939	1.06314	3.84997e-05	0.000384178	0.000311046
ENSMUSG00000031640	Gm45753	ENSMUSG00000109764;ENSMUSG00000079057	8:45269671-45308466	45269671	45308466	38796	2753	1.22809	3.96506e-05	0.000299223	0.000318928
ENSMUSG00000021760	Gpx8	-	13:113042753-113046410	113042753	113046410	3658	1048	1.31294	4.16482e-05	0.000402616	0.000331935
ENSMUSG00000034957	Cebpa	-	7:35119293-35121928	35119293	35121928	2636	2636	1.30785	4.32354e-05	0.000333187	0.000343464
ENSMUSG00000116075	Gm49476	-	15:81857741-81858305	81857741	81858305	565	289	-1.38717	4.35727e-05	0.000294265	0.000345577
ENSMUSG00000020940	1700023F06Rik	-	11:103198944-103208558	103198944	103208558	9615	1452	-1.01575	4.58225e-05	0.000330507	0.000361196
ENSMUSG00000060981	Hist1h4h	-	13:23531050-23531519	23531050	23531519	470	470	-1.06118	5.12012e-05	0.00047085	0.000397942
ENSMUSG00000020709	Adap2	-	11:80154105-80178958	80154105	80178958	24854	1785	1.52328	5.13667e-05	0.000362777	0.000398974
ENSMUSG00000022235	Cmbl	-	15:31565389-31590119	31565389	31590119	24731	1424	1.20272	5.25318e-05	0.000345309	0.000407246
ENSMUSG00000069874	Irgm2	ENSMUSG00000078853	11:58199618-58222782	58199618	58222782	23165	3690	1.21942	5.36605e-05	0.000371243	0.000415206
ENSMUSG00000091172	Gm17120	-	9:123635388-123637325	123635388	123637325	1938	743	1.18231	5.57936e-05	0.000465876	0.000428722
ENSMUSG00000110126	Gm9347	-	7:136810909-136812515	136810909	136812515	1607	1607	1.17046	5.71938e-05	0.000414442	0.000438103
ENSMUSG00000029718	Pcolce	ENSMUSG00000089984	5:137605103-137613784	137605103	137613784	8682	3823	1.09064	5.79721e-05	0.000518417	0.000443231
ENSMUSG00000031837	Necab2	-	8:119446719-119472640	119446719	119472640	25922	2096	1.16761	5.83706e-05	0.000414747	0.000445441
ENSMUSG00000110523	C230057M02Rik	-	8:122724948-122752325	122724948	122752325	27378	3556	-1.03161	5.87931e-05	0.000414747	0.000447521
ENSMUSG00000046879	Irgm1	-	11:48861968-48871683	48861968	48871683	9716	5810	1.04641	5.93079e-05	0.000399444	0.000450622
ENSMUSG00000091405	Hist2h4	-	3:96261682-96263311	96261682	96263311	1630	1630	-1.0817	5.94334e-05	0.000532199	0.000451295
ENSMUSG00000060591	Ifitm2	ENSMUSG00000110104	7:140954837-140955987	140954837	140955987	1151	655	1.01293	6.00529e-05	0.00042876	0.000455305
ENSMUSG00000052914	Cyp2j6	-	4:96516138-96553661	96516138	96553661	37524	3605	1.19451	6.37978e-05	0.000504524	0.000480254
ENSMUSG00000063838	Cdc42ep5	-	7:4151260-4164860	4151260	4164860	13601	1288	1.1559	6.46219e-05	0.000458014	0.000485559
ENSMUSG00000030157	Clec2d	-	6:129180615-129186534	129180615	129186534	5920	1213	1.02758	6.64722e-05	0.000412792	0.000497015
ENSMUSG00000057777	Mab21l2	-	3:86545581-86548629	86545581	86548629	3049	3049	-1.08177	7.16897e-05	0.000588453	0.000533088
ENSMUSG00000059791	Nrm	-	17:35861318-35865402	35861318	35865402	4085	1466	-1.18863	7.26213e-05	0.000486394	0.000538703
ENSMUSG00000022762	Ncam2	-	16:81200697-81626828	81200697	81626828	426132	11330	1.04633	7.29086e-05	0.00050226	0.000540507
ENSMUSG00000090098	Alms1-ps2	-	6:85774393-85804057	85774393	85804057	29665	2421	-1.02888	7.81439e-05	0.000471139	0.000574435
ENSMUSG00000115223	Gm48985	-	14:119784759-119785094	119784759	119785094	336	336	-1.19889	7.85926e-05	0.000618361	0.000577386
ENSMUSG00000032878	Ccdc85a	-	11:28385685-28584324	28385685	28584324	198640	6971	1.1071	8.21277e-05	0.000528632	0.000599894
ENSMUSG00000114708	Gm30177	-	13:36727258-36729259	36727258	36729259	2002	579	-1.42451	9.83592e-05	0.000823758	0.000705206
ENSMUSG00000105220	Mir497	-	11:70234717-70234800	70234717	70234800	84	84	-1.73254	0.000101023	0.000626465	0.000721338
ENSMUSG00000025491	Ifitm1	-	7:140967221-140969825	140967221	140969825	2605	1094	1.32336	0.000111517	0.000762553	0.000787062
ENSMUSG00000076928	Trac	-	14:54220521-54224206	54220521	54224206	3686	935	1.2937	0.000112938	0.000872129	0.000796171
ENSMUSG00000022346	Myc	-	15:61985391-61990374	61985391	61990374	4984	2717	1.20244	0.000121607	0.000722314	0.000852364
ENSMUSG00000098488	Pla2g4b	ENSMUSG00000033852	2:120033417-120043030	120033417	120043030	9614	5831	-1.04109	0.000146743	0.000915265	0.00100148
ENSMUSG00000110540	Gm45743	-	8:122826086-122828880	122826086	122828880	2795	2795	-1.34796	0.000148181	0.000924704	0.00100908
ENSMUSG00000114004	Gm48552	ENSMUSG00000113262	10:81389005-81391267	81389005	81391267	2263	879	-1.18679	0.000149276	0.000894085	0.00101541
ENSMUSG00000000214	Th	-	7:142892752-142931128	142892752	142931128	38377	2364	1.0653	0.000161797	0.00105815	0.00109025
ENSMUSG00000097756	A730056A06Rik	-	7:73314003-73375774	73314003	73375774	61772	2776	1.11921	0.000162373	0.00105815	0.00109353
ENSMUSG00000037254	Itih2	-	2:10094593-10131396	10094593	10131396	36804	3315	1.44475	0.000162572	0.000994862	0.00109427
ENSMUSG00000060794	Tssk5	-	15:76371952-76374938	76371952	76374938	2987	2073	-1.23812	0.000196505	0.00111353	0.00129553
ENSMUSG00000031490	Eif4ebp1	-	8:27260329-27276674	27260329	27276674	16346	2196	1.06111	0.000204805	0.00123073	0.00133869
ENSMUSG00000000049	Apoh	-	11:108343354-108414396	108343354	108414396	71043	1594	1.16762	0.000209653	0.00119785	0.00136719
ENSMUSG00000058773	Hist1h1b	-	13:21779883-21780625	21779883	21780625	743	743	-1.00133	0.000214291	0.00164527	0.00139249
ENSMUSG00000087042	Gm11611	-	11:97519612-97521895	97519612	97521895	2284	1326	-1.02302	0.000234099	0.00132266	0.00149887
ENSMUSG00000020681	Ace	-	11:105967945-105989964	105967945	105989964	22020	5287	1.19646	0.000247788	0.00138462	0.0015766
ENSMUSG00000060639	Hist1h4i	-	13:22040636-22041362	22040636	22041362	727	727	-1.03622	0.000248472	0.00184974	0.00158013
ENSMUSG00000039519	Cyp7b1	-	3:18071950-18243338	18071950	18243338	171389	2166	1.27442	0.00025247	0.00163967	0.00160221
ENSMUSG00000033491	Prss35	-	9:86743649-86758443	86743649	86758443	14795	3444	1.27424	0.000263196	0.00189048	0.00166164
ENSMUSG00000045257	Morn2	-	17:80290203-80297476	80290203	80297476	7274	656	1.2667	0.000271301	0.00150259	0.00170576
ENSMUSG00000078853	Igtp	ENSMUSG00000069874	11:58199556-58207591	58199556	58207591	8036	2022	1.06655	0.000279383	0.0015442	0.00174579
ENSMUSG00000019997	Ctgf	-	10:24595442-24598683	24595442	24598683	3242	2861	1.04668	0.000283365	0.00158073	0.00176705
ENSMUSG00000069274	Hist1h4f	-	13:23551258-23551648	23551258	23551648	391	391	-1.06943	0.000328195	0.00240505	0.00200764
ENSMUSG00000089943	Ugt1a5	ENSMUSG00000054545;ENSMUSG00000089675;ENSMUSG00000089960;ENSMUSG00000090124;ENSMUSG00000090145;ENSMUSG00000090165;ENSMUSG00000090171;ENSMUSG00000090175	1:88166012-88218997	88166012	88218997	52986	2203	2.73237	0.000341621	0.00207089	0.00208455
ENSMUSG00000027965	Olfm3	-	3:114904078-115125722	114904078	115125722	221645	4938	-1.05944	0.000353706	0.00222736	0.00214543
ENSMUSG00000111462	Gm49317	ENSMUSG00000074415;ENSMUSG00000098093	9:41474855-41655483	41474855	41655483	180629	1598	1.1575	0.000354273	0.00234311	0.00214673
ENSMUSG00000031530	Dusp4	-	8:34807297-34819894	34807297	34819894	12598	2740	-1.04166	0.000368695	0.00201078	0.00221479
ENSMUSG00000027843	Ptpn22	-	3:103859795-103912247	103859795	103912247	52453	6775	-1.52091	0.000408442	0.0024588	0.00241104
ENSMUSG00000093452	Zfhx2os	ENSMUSG00000100162	14:55053869-55075873	55053869	55075873	22005	4453	-1.28384	0.000424178	0.0025798	0.00248239
ENSMUSG00000053626	Tll1	-	8:64014931-64206271	64014931	64206271	191341	7758	-1.06875	0.000434365	0.00227341	0.00253397
ENSMUSG00000080452	Mir1306	ENSMUSG00000022718	16:18284239-18284317	18284239	18284317	79	79	-1.05907	0.000460004	0.00249959	0.00265688
ENSMUSG00000051297	2410124H12Rik	-	16:92478742-92497366	92478742	92497366	18625	706	1.18103	0.000463633	0.00249959	0.00267531
ENSMUSG00000070803	Cited4	-	4:120666572-120667820	120666572	120667820	1249	1249	-1.20179	0.000489909	0.00294325	0.00281496
ENSMUSG00000064767	Snord35b	ENSMUSG00000003429	7:45123025-45123111	45123025	45123111	87	87	2.09726	0.000534359	0.00296493	0.00303466
ENSMUSG00000069266	Hist1h4b	-	13:23757013-23757409	23757013	23757409	397	397	-1.04637	0.000545281	0.00360193	0.00309094
ENSMUSG00000049630	C1ql3	-	2:13003457-13011806	13003457	13011806	8350	2535	1.3385	0.000584401	0.00305711	0.00328373
ENSMUSG00000050105	Grrp1	-	4:134251110-134254106	134251110	134254106	2997	1275	1.56215	0.000587087	0.00347323	0.0032973
ENSMUSG00000026830	Ermn	-	2:58045113-58052864	58045113	58052864	7752	3635	1.14432	0.000634381	0.00322052	0.00352884
ENSMUSG00000098973	Mir6236	-	9:110281287-110281409	110281287	110281409	123	123	-2.1558	0.000667606	0.00398179	0.00368012
ENSMUSG00000092928	Gm24563	-	6:48048703-48048795	48048703	48048795	93	93	-2.09239	0.00066885	0.00300982	0.00368365
ENSMUSG00000090053	Palm2	ENSMUSG00000089945	4:57434247-57712016	57434247	57712016	277770	3616	1.08502	0.000696512	0.0039985	0.00380511
ENSMUSG00000039323	Igfbp2	-	1:72824503-72852474	72824503	72852474	27972	1847	1.53795	0.00070008	0.00371748	0.00382289
ENSMUSG00000032446	Eomes	-	9:118478212-118486132	118478212	118486132	7921	4155	-1.12405	0.000724426	0.00428245	0.00392947
ENSMUSG00000020388	Pdlim4	-	11:54054928-54069014	54054928	54069014	14087	2560	1.0724	0.000734079	0.00355859	0.0039783
ENSMUSG00000075029	4930558J22Rik	-	13:23755822-23757620	23755822	23757620	1799	1480	-1.03826	0.000750531	0.00469332	0.00405486
ENSMUSG00000094962	Gm21954	-	3:55461985-55472210	55461985	55472210	10226	51	-1.32847	0.000755422	0.00429283	0.00407587
ENSMUSG00000087698	Gm13031	-	4:140947666-140957902	140947666	140957902	10237	924	1.13753	0.000761979	0.00431046	0.00410581
ENSMUSG00000026831	1700007K13Rik	-	2:28462001-28466332	28462001	28466332	4332	965	1.15009	0.000774662	0.0038068	0.00416313
ENSMUSG00000085239	Gm12150	-	11:43579602-43581116	43579602	43581116	1515	468	-1.08023	0.000777297	0.00367287	0.00417178
ENSMUSG00000030431	Tmem238	-	7:4784557-4789656	4784557	4789656	5100	1439	-1.00129	0.000799629	0.00406513	0.00427099
ENSMUSG00000101859	Gm29233	-	2:118123451-118124047	118123451	118124047	597	281	2.44885	0.000971754	0.00468077	0.00507924
ENSMUSG00000078771	Evi2a	ENSMUSG00000070354	11:79526560-79530609	79526560	79530609	4050	2297	1.08964	0.00102203	0.00474616	0.00531475
ENSMUSG00000040721	Zfhx2	-	14:55060262-55092324	55060262	55092324	32063	18166	-1.10979	0.00109795	0.00562971	0.00564226
ENSMUSG00000037362	Nov	-	15:54745702-54754039	54745702	54754039	8338	2869	1.05348	0.00110884	0.0050152	0.00568861
ENSMUSG00000095969	Rnu1a1	-	11:87422867-87423030	87422867	87423030	164	164	-1.46207	0.0011163	0.00513698	0.00571727
ENSMUSG00000065208	Gm24616	ENSMUSG00000022884	16:23111617-23111755	23111617	23111755	139	139	-2.27013	0.00114465	0.00575417	0.00584043
ENSMUSG00000078247	Airn	-	17:12741311-12860136	12741311	12860136	118826	3597	-1.06905	0.00121062	0.00573764	0.00612585
ENSMUSG00000090461	Iltifb	-	10:118289629-118295038	118289629	118295038	5410	1146	1.19827	0.00121207	0.00560006	0.00613062
ENSMUSG00000090546	Cdr1	-	X:61184005-61185558	61184005	61185558	1554	1554	-1.24429	0.00121865	0.00782828	0.00615628
ENSMUSG00000075701	Selenos	-	7:66079649-66089405	66079649	66089405	9757	1477	1.09389	0.00122514	0.00588916	0.00617883
ENSMUSG00000022949	Clic6	-	16:92485736-92541243	92485736	92541243	55508	3914	1.51024	0.00123491	0.00604559	0.00622042
ENSMUSG00000036192	Rorb	-	19:18930605-19111196	18930605	19111196	180592	11076	1.0364	0.00124446	0.00646811	0.00625734
ENSMUSG00000031548	Sfrp1	-	8:23411502-23449632	23411502	23449632	38131	4372	1.05918	0.00124817	0.00554836	0.00627166
ENSMUSG00000106081	Gm47280	ENSMUSG00000037408	1:36506562-36506702	36506562	36506702	141	141	-1.80303	0.00128093	0.00600986	0.00641254
ENSMUSG00000025492	Ifitm3	-	7:141009586-141010770	141009586	141010770	1185	678	1.01539	0.00128413	0.0060824	0.00642066
ENSMUSG00000093720	Gm20635	-	5:143390730-143403748	143390730	143403748	13019	1287	1.08214	0.00129833	0.00801665	0.00648632
ENSMUSG00000039194	Rlbp1	-	7:79374870-79387048	79374870	79387048	12179	2954	1.04358	0.0014313	0.00671399	0.00708399
ENSMUSG00000101942	Gm19582	-	1:87853347-87854299	87853347	87854299	953	841	-1.16709	0.00151592	0.00692271	0.00743947
ENSMUSG00000085654	Gm12536	-	4:57300096-57307305	57300096	57307305	7210	358	-1.57143	0.00155946	0.00839291	0.00761537
ENSMUSG00000094083	Gm1604a	ENSMUSG00000116876	17:7025568-7087597	7025568	7087597	62030	756	1.16582	0.00157882	0.00726784	0.00769865
ENSMUSG00000036731	Cysrt1	-	2:25238818-25242452	25238818	25242452	3635	1330	-1.0436	0.00159985	0.00717353	0.00779186
ENSMUSG00000062248	Cks2	-	13:51645232-51650660	51645232	51650660	5429	692	1.13669	0.00160659	0.00876153	0.00781845
ENSMUSG00000002083	Bbc3	-	7:16308393-16318205	16308393	16318205	9813	2124	-1.05778	0.0016293	0.00753357	0.00791319
ENSMUSG00000093327	Mir5107	ENSMUSG00000024610	18:60812076-60812163	60812076	60812163	88	88	2.1509	0.00170692	0.010039	0.00822148
ENSMUSG00000043687	1190005I06Rik	ENSMUSG00000097919	8:120608602-120647632	120608602	120647632	39031	1083	1.14956	0.00179059	0.00769598	0.0085637
ENSMUSG00000095418	Gm23922	-	7:59370106-59370184	59370106	59370184	79	79	-1.25449	0.00191115	0.00859135	0.00907309
ENSMUSG00000102737	1700016A09Rik	-	8:120536892-120537726	120536892	120537726	835	835	-1.11655	0.00191687	0.00813105	0.00909286
ENSMUSG00000071753	C230004F18Rik	-	X:61116378-61292484	61116378	61292484	176107	24030	-1.21633	0.00192917	0.0111901	0.00914054
ENSMUSG00000092345	Gm20503	ENSMUSG00000070972;ENSMUSG00000038607	4:59003210-59041888	59003210	59041888	38679	1294	1.12812	0.00195936	0.0101234	0.0092692
ENSMUSG00000036718	Micall2	-	5:139706696-139736336	139706696	139736336	29641	4144	1.1508	0.00203535	0.0115351	0.00956568
ENSMUSG00000028121	Bcar3	-	3:122294136-122530191	122294136	122530191	236056	5604	1.1309	0.0024684	0.0119576	0.011322
ENSMUSG00000098914	Gm27747	-	14:61643371-61643455	61643371	61643455	85	85	-1.57559	0.00249639	0.0117351	0.0114128
ENSMUSG00000095945	Gm25194	-	7:59576449-59576527	59576449	59576527	79	79	-1.11082	0.00264978	0.0112924	0.0119918
ENSMUSG00000108624	Gm45091	-	7:35118044-35119605	35118044	35119605	1562	504	1.26184	0.00266319	0.0112924	0.0120249
ENSMUSG00000064215	Ifi27	-	12:103434211-103440239	103434211	103440239	6029	1467	1.03329	0.00266844	0.0156193	0.0120405
ENSMUSG00000098093	Gm8707	ENSMUSG00000111462	9:41651893-41655282	41651893	41655282	3390	1078	1.05564	0.00269541	0.012984	0.0121442
ENSMUSG00000000560	Gabra2	-	5:70957597-71095849	70957597	71095849	138253	7640	1.07286	0.00280851	0.0148641	0.0125658
ENSMUSG00000047959	Kcna3	-	3:107036169-107038070	107036169	107038070	1902	1902	1.0046	0.00282514	0.0131921	0.0126355
ENSMUSG00000104653	Gm43109	-	3:116128451-116141016	116128451	116141016	12566	753	1.20953	0.00283485	0.0131921	0.0126604
ENSMUSG00000117220	CT025671.1	-	17:66231949-66236369	66231949	66236369	4421	1152	-1.76887	0.00287806	0.0123713	0.0128252
ENSMUSG00000065411	Mir195a	-	11:70235042-70235135	70235042	70235135	94	94	-1.57035	0.00289554	0.0120764	0.0128702
ENSMUSG00000110080	Gm6145	ENSMUSG00000098780	14:105621015-105643725	105621015	105643725	22711	5671	1.13716	0.00291902	0.0130885	0.0129557
ENSMUSG00000022425	Enpp2	-	15:54838901-54952892	54838901	54952892	113992	5779	1.67906	0.00297092	0.0112666	0.0131336
ENSMUSG00000016024	Lbp	-	2:158306493-158332852	158306493	158332852	26360	4831	1.35953	0.00306713	0.0126992	0.0135003
ENSMUSG00000038607	Gng10	ENSMUSG00000092345	4:59035088-59041903	59035088	59041903	6816	1314	1.09585	0.00310309	0.014845	0.0136192
ENSMUSG00000087704	Gm14978	-	2:121293703-121296008	121293703	121296008	2306	304	-1.18537	0.00313745	0.0128266	0.0137306
ENSMUSG00000093830	Gm23145	-	7:59424924-59425002	59424924	59425002	79	79	-1.42228	0.00316905	0.0128931	0.0138391
ENSMUSG00000085009	Gm12977	-	4:133871830-133876533	133871830	133876533	4704	1169	-1.36101	0.00319898	0.0152099	0.0139499
ENSMUSG00000064702	Gm24950	-	11:101641748-101641938	101641748	101641938	191	191	-1.291	0.00321961	0.0133103	0.0140198
ENSMUSG00000099582	Gm29014	-	1:105321121-105321446	105321121	105321446	326	326	-2.29024	0.00325717	0.0130477	0.014143
ENSMUSG00000015085	Entpd2	ENSMUSG00000015094	2:25395874-25401321	25395874	25401321	5448	2128	1.15545	0.00338831	0.0137368	0.0146395
ENSMUSG00000112966	Gm18499	-	12:87080656-87081676	87080656	87081676	1021	1021	-1.35074	0.00339066	0.0193312	0.0146445
ENSMUSG00000049404	Rarres1	-	3:67478972-67515523	67478972	67515523	36552	1325	1.38016	0.0035088	0.0154754	0.0150695
ENSMUSG00000033053	1700028P14Rik	-	19:23558760-23652812	23558760	23652812	94053	868	1.18887	0.00354285	0.0150661	0.0151837
ENSMUSG00000025429	Pstpip2	-	18:77794545-77882007	77794545	77882007	87463	1395	1.07757	0.00358081	0.0188264	0.0153118
ENSMUSG00000082424	Gm13292	-	2:11409031-11410030	11409031	11410030	1000	1000	-1.0862	0.00375852	0.0151117	0.0159346
ENSMUSG00000045903	Npas4	-	19:4984355-4989971	4984355	4989971	5617	3277	-1.63127	0.00386677	0.0161179	0.0163255
ENSMUSG00000065254	Gm23973	-	7:103271550-103271870	103271550	103271870	321	321	-1.35865	0.0039605	0.0156327	0.0166751
ENSMUSG00000090685	Atp6v1fnb	-	6:29471437-29473465	29471437	29473465	2029	682	-1.59939	0.0041261	0.0147259	0.0172238
ENSMUSG00000097262	4933416M07Rik	-	8:27142910-27146304	27142910	27146304	3395	624	1.38542	0.00447162	0.0168726	0.0183895
ENSMUSG00000085543	Gm13568	ENSMUSG00000086714	2:26457144-26458316	26457144	26458316	1173	446	1.46302	0.00455409	0.0177443	0.0186533
ENSMUSG00000039672	Kcne2	-	16:92292389-92298129	92292389	92298129	5741	1767	3.57441	0.00468714	0.0189523	0.0191213
ENSMUSG00000113637	Gm7049	-	13:62813076-62814787	62813076	62814787	1712	1712	1.08134	0.00485342	0.0225372	0.0197206
ENSMUSG00000092371	Gm20511	-	11:103190710-103192896	103190710	103192896	2187	456	-1.41485	0.00490508	0.0189675	0.0199238
ENSMUSG00000089665	Fcor	-	8:3671188-3672362	3671188	3672362	1175	392	1.11852	0.00524776	0.0190394	0.0210749
ENSMUSG00000034855	Cxcl10	-	5:92346638-92348889	92346638	92348889	2252	2252	2.723	0.00536241	0.0249099	0.0213901
ENSMUSG00000065597	Mir124a-1	ENSMUSG00000097545	14:64590657-64590741	64590657	64590741	85	85	-1.00633	0.00564785	0.0228656	0.0223415
ENSMUSG00000089960	Ugt1a1	ENSMUSG00000054545;ENSMUSG00000089675;ENSMUSG00000089943;ENSMUSG00000090124;ENSMUSG00000090145;ENSMUSG00000090165;ENSMUSG00000090171;ENSMUSG00000090175	1:88211959-88218997	88211959	88218997	7039	2224	2.28897	0.00565983	0.020976	0.022379
ENSMUSG00000060586	H2-Eb1	-	17:34305877-34316199	34305877	34316199	10323	1184	1.0558	0.00598785	0.022109	0.0234407
ENSMUSG00000086434	Gm15200	-	10:42698036-42698518	42698036	42698518	483	410	1.12247	0.00652163	0.0240961	0.0251213
ENSMUSG00000108546	Gm44662	-	7:30916983-30946824	30916983	30946824	29842	412	1.46022	0.00675373	0.0237604	0.0258748
ENSMUSG00000066068	Gm13611	-	2:32271845-32272162	32271845	32272162	318	318	1.25649	0.00680387	0.0244286	0.0260342
ENSMUSG00000094997	Gm22047	-	7:59791844-59791937	59791844	59791937	94	94	-1.38018	0.0072076	0.024906	0.0273052
ENSMUSG00000093802	Gm23619	-	7:59804471-59804564	59804471	59804564	94	94	-1.33675	0.00727486	0.0250492	0.0275003
ENSMUSG00000103329	Gm42492	-	1:6861237-6864151	6861237	6864151	2915	2915	-1.22766	0.00751426	0.0272342	0.0282827
ENSMUSG00000112110	AC158605.1	-	10:82178235-82201488	82178235	82201488	23254	1057	1.06801	0.00753137	0.0271225	0.0283209
ENSMUSG00000107040	Gm43791	-	5:35031870-35033445	35031870	35033445	1576	468	1.15218	0.00792205	0.0331363	0.0295353
ENSMUSG00000107012	4930528J11Rik	-	6:29912023-29915633	29912023	29915633	3611	3611	1.14532	0.00805309	0.0259117	0.0299416
ENSMUSG00000091192	Sardhos	-	2:27189382-27234710	27189382	27234710	45329	265	1.06085	0.00837587	0.0288229	0.0309813
ENSMUSG00000079436	Kcnj13	-	1:87386363-87394729	87386363	87394729	8367	1270	2.02855	0.00898491	0.0316359	0.0327382
ENSMUSG00000099267	Mir6955	-	15:78891840-78891913	78891840	78891913	74	74	1.5901	0.00909704	0.0295055	0.0330383
ENSMUSG00000098329	Mir6966	ENSMUSG00000002280	17:25780808-25780879	25780808	25780879	72	72	-1.69028	0.00914222	0.0313448	0.0331531
ENSMUSG00000109428	Gm45698	ENSMUSG00000045795	7:81590894-81592028	81590894	81592028	1135	1135	1.06691	0.00982898	0.0314738	0.0352044
ENSMUSG00000108437	Gm19366	-	7:128013029-128013184	128013029	128013184	156	156	1.0807	0.0102365	0.0324589	0.036323
ENSMUSG00000053310	Nrgn	-	9:37544492-37552904	37544492	37552904	8413	1453	1.14059	0.0106187	0.0398499	0.0374601
ENSMUSG00000111737	Gm47248	-	7:104261465-104262174	104261465	104262174	710	609	1.25295	0.0107408	0.0335347	0.0377721
ENSMUSG00000085297	Gm11651	-	11:105965608-105985694	105965608	105985694	20087	1526	1.11012	0.0110885	0.0378423	0.0387495
ENSMUSG00000086994	Gm13402	-	2:29349842-29396459	29349842	29396459	46618	424	-1.4191	0.0112253	0.0370244	0.0391043
ENSMUSG00000095118	Snord14d	ENSMUSG00000015656	9:40803995-40804080	40803995	40804080	86	86	-1.01453	0.0114043	0.041629	0.0396038
ENSMUSG00000087347	1700047K16Rik	-	11:58322988-58324439	58322988	58324439	1452	886	-1.06425	0.0115891	0.038898	0.0400517
ENSMUSG00000052014	A330070K13Rik	-	5:130378778-130384631	130378778	130384631	5854	706	-1.06276	0.0116308	0.0450189	0.0401619
ENSMUSG00000079993	Gm11799	-	4:8166894-8167353	8166894	8167353	460	460	1.97328	0.0121336	0.0449932	0.0415302
ENSMUSG00000095734	Gm23767	-	7:59708469-59708562	59708469	59708562	94	94	-1.17984	0.0124156	0.0379104	0.0423328
ENSMUSG00000107802	1700126G02Rik	-	6:143201397-143221448	143201397	143221448	20052	725	1.02046	0.0124375	0.0367794	0.0423839
ENSMUSG00000105379	Mir1191b	-	10:81416240-81416297	81416240	81416297	58	58	-1.43666	0.012527	0.0409649	0.0426059
ENSMUSG00000116648	Rpl31-ps12	-	16:16819749-16820123	16819749	16820123	375	375	1.1512	0.0131636	0.0445171	0.0442533
ENSMUSG00000105339	Gm42457	-	3:116631671-116632209	116631671	116632209	539	367	1.00151	0.0139056	0.0441838	0.0463013
ENSMUSG00000087487	Ppp2r2cos	-	5:36873595-36876879	36873595	36876879	3285	1491	-1.00374	0.0145187	0.0537885	0.0479507
ENSMUSG00000084422	Gm25108	-	6:42275650-42275727	42275650	42275727	78	78	2.09995	0.0152293	0.0429882	0.0496131
12 weeks old Prpf8N/N vs. Prpf8wt/wt mice; ASpli Junctions differential usage; FDR<0.05
Junctions differential usage	gene	strand	symbol	bin_spanned	logFC (N/N vs. wt/wt)	pvalue	fdr
15.39610141.39616269	ENSMUSG00000037386	+	Rims2	ENSMUSG00000037386:E038;ENSMUSG00000037386:E039	1.71635	1.95433e-16	3.21878e-13
9.29343667.29344459	ENSMUSG00000059974	-	Ntm	-	3.29735	1.97036e-16	4.33676e-13
18.65644369.65651560	ENSMUSG00000042439	+	Zfp532	ENSMUSG00000042439:E032;ENSMUSG00000042439:E033;ENSMUSG00000042439:E034	1.76926	5.81846e-13	5.35881e-10
8.45045168.45045733	ENSMUSG00000070047	+	Fat1	ENSMUSG00000070047:E031;ENSMUSG00000070047:E032	2.0631	4.69789e-13	7.99111e-10
18.23600411.23602591	ENSMUSG00000024302	+	Dtna	ENSMUSG00000024302:E027	1.56091	6.36777e-12	2.93236e-09
12.100340547.100347936	ENSMUSG00000033530	-	Ttc7b	ENSMUSG00000033530:E010;ENSMUSG00000033530:E011;ENSMUSG00000033530:E012	1.80631	2.77838e-12	3.42296e-09
18.23597558.23600403	ENSMUSG00000024302	+	Dtna	ENSMUSG00000024302:E026	1.5682	4.76139e-11	1.46175e-08
1.24614135.24614544	ENSMUSG00000100862	-	#N/A	-	6.01182	1.9465e-11	4.24337e-08
19.10853276.10854254	ENSMUSG00000024737	+	Slc15a3	ENSMUSG00000024737:E010;ENSMUSG00000024737:E011	-3.60562	5.22102e-11	6.99094e-08
19.10848788.10853129	ENSMUSG00000024737	+	Slc15a3	ENSMUSG00000024737:E009;ENSMUSG00000024737:E010	-5.86358	1.67417e-10	1.12085e-07
14.103657072.103684234	ENSMUSG00000055717	+	Slain1	ENSMUSG00000055717:E004;ENSMUSG00000055717:E005;ENSMUSG00000055717:E006	1.44559	2.24569e-09	2.80486e-06
9.44828890.44829078	ENSMUSG00000002028	-	Kmt2a	ENSMUSG00000002028:E021;ENSMUSG00000002028:E022	1.48758	8.21507e-09	9.04068e-06
7.46901118.46903522	ENSMUSG00000014402	-	Tsg101	ENSMUSG00000014402:E011;ENSMUSG00000014402:E012	0.92831	5.17467e-09	1.37905e-05
5.89058044.89084642	ENSMUSG00000060961	+	Slc4a4	ENSMUSG00000060961:E018	2.35084	9.7569e-08	0.000245581
5.89232860.89234797	ENSMUSG00000060961	+	Slc4a4	ENSMUSG00000060961:E036;ENSMUSG00000060961:E037	0.998166	2.396e-07	0.000301536
9.44698871.44699347	ENSMUSG00000048537	-	Phldb1	ENSMUSG00000048537:E018;ENSMUSG00000048537:E019	1.8062	4.74684e-07	0.00034826
10.90042702.90049816	ENSMUSG00000058589	+	Anks1b	ENSMUSG00000058589:E008;ENSMUSG00000058589:E009;ENSMUSG00000058589:E010	1.63239	3.63109e-07	0.000625274
9.29344548.29361829	ENSMUSG00000059974	-	Ntm	-	4.01625	1.16961e-06	0.000643576
9.40333655.40345908	ENSMUSG00000040111	-	Gramd1b	ENSMUSG00000087047:E003;ENSMUSG00000087047:E004;ENSMUSG00000087047:E005;ENSMUSG00000087047:E006;ENSMUSG00000040111:E035;ENSMUSG00000111323:E001;ENSMUSG00000111323:E002;ENSMUSG00000111271:E001;ENSMUSG00000111271:E002;ENSMUSG00000040111:E036	1.03609	1.84314e-06	0.000811352
5.28362234.28368255	ENSMUSG00000048271	+	Rbm33	ENSMUSG00000048271:E013;ENSMUSG00000048271:E014	0.779662	1.25539e-06	0.00105327
11.67629690.67643281	ENSMUSG00000033066	+	Gas7	ENSMUSG00000033066:E016;ENSMUSG00000033066:E017	-1.76984	3.22471e-07	0.00109124
4.124805115.124820205	ENSMUSG00000028890	+	Mtf1	ENSMUSG00000028890:E008;ENSMUSG00000028890:E009;ENSMUSG00000028890:E010	-4.91416	6.20258e-07	0.00146443
3.88161381.88162958	ENSMUSG00000001419	+	Mef2d	ENSMUSG00000001419:E012;ENSMUSG00000001419:E013;ENSMUSG00000001419:E014	-1.05965	1.75986e-06	0.00195624
3.55247526.55255865	ENSMUSG00000027797	+	Dclk1	ENSMUSG00000027797:E006;ENSMUSG00000027797:E007	-1.63713	2.74175e-06	0.00195624
13.51701040.51701490	ENSMUSG00000021451	-	Sema4d	ENSMUSG00000021451:E004;ENSMUSG00000021451:E005;ENSMUSG00000021451:E006	3.32127	2.02373e-06	0.00196302
12.3237412.3237591	ENSMUSG00000079179	+	Rab10os	ENSMUSG00000079179:E009;ENSMUSG00000079179:E010	1.63558	3.41665e-06	0.00210466
19.57051234.57061253	ENSMUSG00000025085	-	Ablim1	ENSMUSG00000025085:E032;ENSMUSG00000025085:E033;ENSMUSG00000025085:E034;ENSMUSG00000025085:E035	1.35731	4.79407e-06	0.00213975
16.31842839.31847636	ENSMUSG00000022770	+	Dlg1	ENSMUSG00000022770:E034;ENSMUSG00000022770:E035;ENSMUSG00000022770:E036;ENSMUSG00000022770:E037;ENSMUSG00000022770:E038;ENSMUSG00000022770:E039	3.59098	2.08713e-06	0.00236055
8.90886510.90891692	ENSMUSG00000056608	+	Chd9	ENSMUSG00000056608:E014	3.67271	3.01346e-06	0.00256295
16.94384388.94384784	ENSMUSG00000040785	+	Ttc3	ENSMUSG00000040785:E022;ENSMUSG00000040785:E023	1.22383	5.53475e-06	0.0031299
6.140582088.140583833	ENSMUSG00000030231	+	Plekha5	ENSMUSG00000030231:E045;ENSMUSG00000030231:E046	-1.84884	2.72832e-06	0.00460813
10.128488359.128488896	ENSMUSG00000025369	+	Smarcc2	ENSMUSG00000025369:E036;ENSMUSG00000025369:E037	1.29478	5.53521e-06	0.00476581
6.29535074.29535253	ENSMUSG00000029771	+	Irf5	ENSMUSG00000029771:E010;ENSMUSG00000029771:E011	-2.94146	6.6437e-06	0.0056106
3.9749709.9752413	ENSMUSG00000027508	-	Pag1	ENSMUSG00000027508:E010;ENSMUSG00000027508:E011	2.16683	1.1892e-05	0.00565661
8.125422702.125433178	ENSMUSG00000001995	-	Sipa1l2	ENSMUSG00000001995:E005;ENSMUSG00000001995:E006;ENSMUSG00000001995:E007	-2.39543	1.09344e-05	0.00619979
13.13775626.13776014	ENSMUSG00000019726	+	Lyst	ENSMUSG00000019726:E065;ENSMUSG00000019726:E066	4.47562	1.30591e-05	0.00633365
5.140623531.140625091	ENSMUSG00000036565	-	Ttyh3	ENSMUSG00000036565:E002;ENSMUSG00000036565:E003	1.06729	1.54949e-05	0.00780015
5.89084718.89122402	ENSMUSG00000060961	+	Slc4a4	ENSMUSG00000060961:E018;ENSMUSG00000060961:E019	0.688711	1.50459e-05	0.00780015
17.84222805.84225888	ENSMUSG00000024251	-	Thada	ENSMUSG00000024251:E003;ENSMUSG00000024251:E004	2.76731	1.019e-05	0.00804421
17.49525215.49528875	ENSMUSG00000040260	-	Daam2	-	2.56539	1.07976e-05	0.00804421
5.89058044.89081301	ENSMUSG00000060961	+	Slc4a4	-	2.85564	2.22033e-05	0.00931429
5.124124959.124125299	ENSMUSG00000029406	-	Pitpnm2	ENSMUSG00000029406:E015;ENSMUSG00000029406:E016;ENSMUSG00000029406:E017	-1.46262	2.84629e-05	0.0102344
9.73629234.73639052	ENSMUSG00000062151	-	Unc13c	ENSMUSG00000062151:E016;ENSMUSG00000062151:E017	1.46557	2.80355e-05	0.0102843
4.44031435.44032401	ENSMUSG00000028478	+	Clta	ENSMUSG00000028478:E012;ENSMUSG00000028478:E013	1.78362	1.79227e-05	0.0141732
4.109304840.109305677	ENSMUSG00000028552	+	Eps15	ENSMUSG00000028552:E007;ENSMUSG00000028552:E008	-3.55583	1.80092e-05	0.0141732
10.90069543.90071068	ENSMUSG00000058589	+	Anks1b	ENSMUSG00000058589:E011;ENSMUSG00000058589:E012	0.958845	2.92085e-05	0.0167657
18.36752465.36753262	ENSMUSG00000024474	+	Ik	ENSMUSG00000024474:E011;ENSMUSG00000024474:E012	-2.66146	7.28867e-05	0.0167822
12.90283650.90331788	ENSMUSG00000066392	+	Nrxn3	ENSMUSG00000066392:E039;ENSMUSG00000066392:E040;ENSMUSG00000066392:E041;ENSMUSG00000066392:E042;ENSMUSG00000066392:E043	1.75359	4.35792e-05	0.0178965
11.118811416.118841981	ENSMUSG00000025576	-	Rbfox3	ENSMUSG00000025576:E025	3.83799	1.67267e-05	0.0188677
11.62151951.62156487	ENSMUSG00000042331	+	Specc1	ENSMUSG00000042331:E034;ENSMUSG00000042331:E035	0.782684	1.45401e-05	0.0188677
9.86792736.86793357	ENSMUSG00000033419	-	Snap91	ENSMUSG00000033419:E020;ENSMUSG00000033419:E021	0.591579	7.82246e-05	0.0215215
9.110629018.110629116	ENSMUSG00000056724	-	Nbeal2	ENSMUSG00000056724:E021;ENSMUSG00000056724:E022	-3.50942	7.249e-05	0.0215215
16.56622085.56622922	ENSMUSG00000035258	+	Abi3bp	ENSMUSG00000035258:E032;ENSMUSG00000035258:E033	1.2153	6.02122e-05	0.0227
11.103862049.103863239	ENSMUSG00000034187	-	Nsf	ENSMUSG00000034187:E014;ENSMUSG00000034187:E015	3.48431	3.25701e-05	0.0273472
11.67643366.67652859	ENSMUSG00000033066	+	Gas7	ENSMUSG00000033066:E017;ENSMUSG00000033066:E018;ENSMUSG00000033066:E019	-0.830019	4.09017e-05	0.0273472
11.97522495.97523090	ENSMUSG00000038453	-	Srcin1	ENSMUSG00000038453:E005	-0.871468	4.8488e-05	0.0273472
19.57049509.57051130	ENSMUSG00000025085	-	Ablim1	ENSMUSG00000025085:E031;ENSMUSG00000025085:E032	0.561897	8.30364e-05	0.0277964
3.88999875.89001773	ENSMUSG00000028053	+	Ash1l	ENSMUSG00000028053:E004	1.78023	8.02614e-05	0.0283026
7.44641179.44643464	ENSMUSG00000030739	-	Myh14	ENSMUSG00000030739:E044;ENSMUSG00000030739:E045	-2.09398	3.31459e-05	0.0441669
15.39585762.39616269	ENSMUSG00000037386	+	Rims2	ENSMUSG00000037386:E035;ENSMUSG00000037386:E036;ENSMUSG00000037386:E037;ENSMUSG00000037386:E038;ENSMUSG00000037386:E039	0.949983	6.09123e-05	0.0501613
1.34861917.34863006	ENSMUSG00000026123	+	Plekhb2	ENSMUSG00000026123:E004;ENSMUSG00000026123:E005	3.26231	4.63024e-05	0.0504696
7.118110018.118114785	ENSMUSG00000008683	-	Rps15a	ENSMUSG00000008683:E007;ENSMUSG00000008683:E008	-1.22003	6.44559e-05	0.0572584
2.73212960.73214286	ENSMUSG00000027108	-	Ola1	ENSMUSG00000027108:E015;ENSMUSG00000027108:E016	1.32302	8.10523e-05	0.132196
2.69050872.69068629	ENSMUSG00000027035	+	Cers6	ENSMUSG00000027035:E014;ENSMUSG00000027035:E015;ENSMUSG00000027035:E016;ENSMUSG00000027035:E017	-1.04742	4.87115e-05	0.132196
12 weeks old Prpf8N/N vs. Prpf8wt/wt mice; ASpli Exon skipping events
Exon skipping events	symbol	event	J1	J2	J3	Homozygous (N/N)	Heterozygous (N/wt)	Wt (wt/wt)
ENSMUSG00000026074:E033	Map4k4	ES	1.40000749.40001430	1.40001591.40003757;1.40001591.40003763	1.40000749.40004807;1.40000749.40003757	0.471664	0.807555	0.698609
ENSMUSG00000038866:E012	Zcchc2	ES	1.106016093.106018219	1.106018302.106019848	1.106016093.106019848	0.417671	0.317811	0.312575
ENSMUSG00000026442:E010	Nfasc	ES	1.132583147.132584364	1.132584480.132588074	1.132576417.132593351	0.731481	0.777778	0.852029
ENSMUSG00000026458:E007	Ppfia4	ES	1.134298828.134299026	#N/A	1.134298828.134299291	0.0794224	0.218225	0.216274
ENSMUSG00000026150:E022	Mff	-	#N/A	1.82741976.82745524;1.82741976.82747083	1.82735507.82747083	0.728643	0.866883	0.881905
ENSMUSG00000079610:E005	Ankrd39	-	1.36539534.36541824	#N/A	1.36539534.36541859	0.5	0.292308	0.178808
ENSMUSG00000026782:E022	Abi2	ES*	1.60448202.60450170	1.60450253.60453604	1.60448202.60453604	0.692189	0.805556	0.846386
ENSMUSG00000043019:E024	Edem3	ES*	1.151811704.151812754	#N/A	1.151811704.151818310	0.431786	0.504798	0.643636
ENSMUSG00000026670:E007	Uap1	ES*	1.170143463.170147996	#N/A	1.170143463.170149271	0.511677	0.574803	0.673367
ENSMUSG00000058740:E054	Kcnt1	ES	#N/A	2.25912717.25915779	2.25911356.25915779	0.671593	0.871622	0.868613
ENSMUSG00000049044:E018	Rapgef4	ES	2.72141172.72174423	2.72174476.72174802	2.72141172.72174802	0.249626	0.38945	0.380952
ENSMUSG00000005881:E014	Ergic3	ES	2.156011406.156015377	2.156015391.156015989	2.156011406.156015989	0.614332	0.835588	0.767695
ENSMUSG00000027624:E024	Epb41l1	ES	2.156510881.156511785	2.156511820.156514028	2.156510881.156514028	0.790173	0.942284	0.930556
ENSMUSG00000006418:E006	Rnf114	ES	#N/A	2.167507197.167510876	2.167503601.167510876	0.322129	0.171492	0.19571
ENSMUSG00000075415:E017	Fnbp1	ES	2.31040514.31044882	2.31044896.31052985;2.31044896.31048205	2.31040514.31052985	0.710727	0.81407	0.817742
ENSMUSG00000026797:E004	Stxbp1	ES	2.32789637.32794588	2.32794713.32796016	2.32789637.32796016	0.514321	0.400225	0.35049
ENSMUSG00000033526:E008	Ppip5k1	ES	2.121321792.121323194	2.121323376.121327645;2.121323376.121326852	2.121321792.121327645;2.121321792.121326852	0.163038	0.26947	0.291525
ENSMUSG00000033526:E009	Ppip5k1	ES	2.121321792.121326852;2.121323376.121326852	#N/A	2.121321792.121327645;2.121323376.121327645	0.582624	0.554717	0.469697
ENSMUSG00000038990:E017	Cables2	ES	2.180264306.180264403	#N/A	2.180264306.180273100	0.775744	0.881423	0.62963
ENSMUSG00000019188:E020	H13	-	#N/A	2.152704194.152704622	2.152700268.152704622	0.248485	0.340824	0.420382
ENSMUSG00000027168:E036	Pax6	ES*	2.105683958.105684751	2.105684792.105684887	2.105683958.105684887	0.450704	0.482587	0.149425
ENSMUSG00000061689:E020	Dlgap4	ES*	2.156746196.156748023	2.156748102.156748944	2.156746196.156748332	0.396972	0.364909	0.52973
ENSMUSG00000061689:E022	Dlgap4	ES*	2.156746196.156748332	#N/A	2.156748102.156748944	0.384228	0.450382	0.267692
ENSMUSG00000026959:E033	Grin1	ES*	2.25310475.25311343	2.25311405.25313428	2.25310475.25313428	0.588534	0.767254	0.707428
ENSMUSG00000056476:E007	Med12l	ES	3.59037751.59039166	3.59039198.59042254	3.59037751.59042254	0.402418	0.608295	0.613833
ENSMUSG00000001419:E013	Mef2d	ES	3.88161381.88161781	3.88161801.88162958	3.88161381.88162958	0.780632	0.889748	0.905005
ENSMUSG00000068739:E004	Sars	ES	#N/A	3.108427932.108428174	3.108427389.108428174	0.20339	0.0388889	0.0741573
ENSMUSG00000032826:E039	Ank2	ES	3.126962405.126963383	3.126963481.126964938	3.126962405.126964938	0.316885	0.368786	0.441397
ENSMUSG00000032826:E041	Ank2	ES	#N/A	3.126971038.126976051	3.126965162.126976051	0.415808	0.0895522	0.0645161
ENSMUSG00000028059:E042	Arhgef2	-	#N/A	3.88632339.88632913	3.88632333.88632913	0.608466	0.575309	0.744444
ENSMUSG00000027963:E008	Extl2	-	#N/A	3.116008537.116010622	3.116007882.116010622	0.0777778	0.157706	0.319899
ENSMUSG00000053819:E049	Camk2d	-	3.126801761.126805857	#N/A	3.126801761.126810639	0.780969	0.934256	0.90681
ENSMUSG00000053819:E067	Camk2d	-	#N/A	3.126841573.126842758	3.126840365.126842758	0.639344	0.538462	0.742489
ENSMUSG00000027716:E009	Trpc3	-	#N/A	3.36634458.36638412	3.36624420.36638412	0.434066	0.290698	0.285714
ENSMUSG00000038170:E020	Pde4dip	-	3.97703418.97706872	3.97707057.97710221;3.97707057.97709482	3.97703418.97710221;3.97703418.97709482	0.491953	0.69697	0.693346
ENSMUSG00000027977:E012	Ndst3	-	3.123552680.123556792	#N/A	3.123552680.123556836	0.540187	0.581152	0.684803
ENSMUSG00000068747:E020	Sort1	ES*	3.108354241.108355472	#N/A	3.108354241.108356231	0.345865	0.117241	0.211538
ENSMUSG00000028478:E011	Clta	ES	4.44025560.44030215	4.44030268.44031400;4.44030268.44032401	4.44025560.44032401	0.326648	0.564033	0.68
ENSMUSG00000028478:E012	Clta	ES	4.44030268.44031400	4.44031435.44032401	4.44025560.44032401;4.44030268.44032401	0.281013	0.479167	0.58047
ENSMUSG00000028524:E042	Sgip1	ES	4.102928912.102934546	4.102934605.102956099	4.102928912.102956099	0.531532	0.776378	0.664032
ENSMUSG00000041351:E030	Rap1gap	ES	#N/A	4.137723823.137724692	4.137721957.137724692	0.209607	0.137157	0.0977778
ENSMUSG00000028760:E019	Eif4g3	ES	4.138082988.138095909;4.138087565.138095909;4.138084370.138095909	4.138095929.138096752	4.138082988.138096752;4.138087565.138096752	0.621659	0.761222	0.765957
ENSMUSG00000028207:E021	Asph	ES	4.9598301.9598733	4.9598780.9601307	4.9598301.9601307	0.478811	0.372694	0.324745
ENSMUSG00000028399:E051	Ptprd	ES	4.76136921.76138556	#N/A	4.76136921.76140514;4.76136921.76139294	0.241252	0.859155	0.603306
ENSMUSG00000028399:E052	Ptprd	ES	4.76136921.76139294	4.76139302.76140514	4.76136921.76140514	0.448889	0.835052	0.641026
ENSMUSG00000028559:E034	Osbpl9	ES	4.109087485.109091661	#N/A	4.109087485.109098503	0.534151	0.573935	0.647668
ENSMUSG00000028649:E006	Macf1	ES	4.123351951.123354479	4.123354580.123355056	4.123351951.123355056	0.315456	0.222336	0.199708
ENSMUSG00000028906:E015	Epb41	ES	4.131955156.131955543	4.131955578.131957643	4.131935867.131957643;4.131955156.131957643	0.204942	0.0834813	0.0538922
ENSMUSG00000028906:E020	Epb41	ES	#N/A	4.131964187.131967788	4.131957819.131967788	0.401575	0.417758	0.28381
ENSMUSG00000029001:E011	Fbxo44	ES	4.148156281.148156395	4.148156490.148156580	4.148156281.148156609	0.613394	0.874608	0.716049
ENSMUSG00000028519:E030	Dab1	-	4.104731752.104732070	4.104732180.104741513	4.104731752.104741513	0.56602	0.704878	0.681682
ENSMUSG00000028796:E031	Phc2	-	#N/A	4.128743556.128745002	4.128743461.128745002	0.665706	0.419643	0.449036
ENSMUSG00000028745:E025	Capzb	-	4.139287832.139288861	#N/A	4.139287832.139291003	0.849541	0.576271	0.645503
ENSMUSG00000028399:E020	Ptprd	ES*	4.76050439.76054589	4.76054600.76059669	4.76050439.76059669	0.21502	0.33082	0.336091
ENSMUSG00000029106:E035	Add1	ES	#N/A	5.34620918.34625279	5.34620134.34625279	0.47331	0.648456	0.713775
ENSMUSG00000029095:E022	Ablim2	ES	5.35837097.35839790	5.35839822.35841281	5.35837097.35841281	0.382173	0.540426	0.508772
ENSMUSG00000029174:E022	Tbc1d1	ES	5.64282045.64283967	5.64284125.64284690	5.64282045.64285945	0.525628	0.710297	0.81575
ENSMUSG00000036087:E015	Slain2	ES	5.72958286.72965804	#N/A	5.72958286.72974531	0.372197	0.249438	0.230404
ENSMUSG00000060961:E036	Slc4a4	ES	5.89228987.89232764	5.89232860.89234797	5.89228987.89234797	0.080661	0.204132	0.198126
ENSMUSG00000029407:E031	Uso1	ES	5.92199924.92201135	#N/A	5.92187341.92202470	0.544118	0.411111	0.378882
ENSMUSG00000029103:E010	Lrpap1	ES	#N/A	5.35099278.35102395	5.35097606.35102453	0.469534	0.427653	0.576471
ENSMUSG00000029207:E029	Apbb2	ES	5.66391857.66392273	5.66392335.66400076	5.66391857.66400076	0.552752	0.773463	0.808917
ENSMUSG00000037685:E029	Atp8a1	ES	5.67751085.67756650	#N/A	5.67751085.67761114	0.380282	0.667426	0.617391
ENSMUSG00000043323:E009	Fbrsl1	ES	5.110374519.110376007	5.110376078.110376253	5.110374519.110376253	0.747228	0.755224	0.426606
ENSMUSG00000041890:E012	Git2	ES	5.114733943.114737348	5.114737437.114739033	5.114733943.114739033	0.553191	0.316092	0.417323
ENSMUSG00000029406:E015	Pitpnm2	ES	5.124124087.124124798	5.124124959.124125299	5.124124087.124125299	0.35412	0.16423	0.130435
ENSMUSG00000036565:E003	Ttyh3	ES	5.140622995.140625091;5.140623531.140625091	#N/A	5.140623531.140627122;5.140623531.140626451	0.277707	0.41396	0.408587
ENSMUSG00000029174:E024	Tbc1d1	-	#N/A	5.64284809.64285945	5.64282045.64285945	0.33986	0.41958	0.51751
ENSMUSG00000042605:E060	Atxn2	-	#N/A	5.121813553.121814338	5.121811612.121814338	0.450549	0.413953	0.220126
ENSMUSG00000029470:E013	P2rx4	-	5.122719226.122724594	#N/A	5.122719226.122724990	0.388235	0.437908	0.244094
ENSMUSG00000029636:E007	Wasf3	-	5.146455661.146460965	5.146461140.146466798	5.146455661.146465850	0.419234	0.446352	0.54386
ENSMUSG00000029145:E015	Eif2b4	-	5.31190008.31190359	#N/A	5.31189650.31191158	0.291771	0.528	0.404389
ENSMUSG00000029686:E023	Cul1	ES	6.47515085.47516475	#N/A	6.47515041.47525848	0.483709	0.404063	0.278008
ENSMUSG00000030096:E025	Slc6a6	ES	6.91741052.91741178	6.91741302.91744917	6.91741052.91744917	0.894737	0.723214	0.724638
ENSMUSG00000030077:E033	Chl1	ES	6.103711246.103714445	6.103714606.103715268	6.103711246.103715268	0.433447	0.495935	0.642512
ENSMUSG00000030231:E015	Plekha5	ES	6.140536763.140537006	6.140537023.140543720	6.140536763.140543720	0.677686	0.457988	0.477583
ENSMUSG00000002413:E020	Braf	ES	6.39648486.39648821	6.39648856.39651605	6.39648486.39651605	0.443386	0.24359	0.2625
ENSMUSG00000034312:E008	Iqsec1	ES	6.90661025.90664022	#N/A	6.90662955.90667900	0.174061	0.289855	0.44
ENSMUSG00000040797:E014	Iqsec3	ES	6.121413616.121428297	#N/A	6.121413616.121444157	0.0996785	0.26747	0.208696
ENSMUSG00000068748:E025	Ptprz1	-	6.23022284.23024714	6.23024734.23024945	6.23022284.23024945	0.386098	0.487032	0.490826
ENSMUSG00000057230:E021	Aak1	-	6.86956572.86959032	#N/A	6.86956572.86963996;6.86956572.86963993	0.462079	0.553356	0.56809
ENSMUSG00000045962:E049	Wnk1	-	6.119951995.119952685	#N/A	6.119951995.119956071	0.656904	0.799733	0.85209
ENSMUSG00000030102:E057	Itpr1	ES*	6.108431496.108432649	6.108432696.108438300	6.108431496.108438300	0.676028	0.819444	0.864811
ENSMUSG00000004631:E005	Sgce	ES*	6.4674632.4677163	6.4677197.4678067	6.4674632.4678067	0.235955	0.426036	0.668085
ENSMUSG00000045962:E052	Wnk1	ES*	6.119952969.119953771	#N/A	6.119951995.119956071;6.119952969.119956071	0.135822	0.224691	0.306122
ENSMUSG00000030519:E013	Apba2	ES	7.64733658.64734655	7.64734690.64736881	7.64733658.64736881	0.335269	0.729231	0.657492
ENSMUSG00000048078:E022	Tenm4	ES	7.96695025.96702642	7.96702740.96703926	7.96695025.96703926	0.235745	0.335079	0.111111
ENSMUSG00000031068:E008	Glrx3	ES	7.137445087.137452453	7.137452541.137452697	7.137445087.137452697	0.178282	0.317021	0.331963
ENSMUSG00000035401:E035	Emsy	ES	7.98637520.98639731	7.98639883.98641493	7.98637520.98641493	0.267742	0.359095	0.424242
ENSMUSG00000035901:E032	Dennd5a	ES	7.109934802.109935482	#N/A	7.109934802.109960074	0.67619	0.583333	0.333333
ENSMUSG00000030584:E019	Dpf1	-	7.29313213.29314139	#N/A	7.29313213.29314283	0.845528	0.625532	0.676596
ENSMUSG00000062785:E012	Kcnc3	ES*	7.44598575.44600869	7.44600928.44601869	7.44598575.44601869	0.302154	0.397177	0.417602
ENSMUSG00000033904:E022	Ccp110	ES*	#N/A	7.118732972.118735268	7.118732453.118735268	0.612121	0.305556	0.358974
ENSMUSG00000070047:E032	Fat1	ES	8.45045168.45045733	8.45045785.45047650	8.45045168.45050781;8.45045168.45047650	0.139364	0.364535	0.386836
ENSMUSG00000070047:E033	Fat1	ES	8.45045168.45047650;8.45045785.45047650	8.45047709.45049842	8.45045168.45050781	0.3118	0.490891	0.519614
ENSMUSG00000079157:E005	Fam155a	ES	8.9208032.9209501	8.9209546.9232934	8.9208032.9232934	0.434103	0.292086	0.316814
ENSMUSG00000001995:E006	Sipa1l2	ES	#N/A	8.125423246.125433178	8.125422702.125433178	0.262997	0.574879	0.717073
ENSMUSG00000035919:E029	Bbs9	ES	9.22646068.22648020	9.22648034.22655225	9.22646068.22655225	0.497457	0.738318	0.690141
ENSMUSG00000034135:E021	Sik3	ES	9.46202070.46204206	9.46204349.46207922	9.46202070.46207922	0.744511	0.587393	0.634652
ENSMUSG00000032294:E033	Pkm	ES	9.59672073.59675568	9.59675734.59678044	9.59675195.59678044	0.337191	0.23856	0.234827
ENSMUSG00000036466:E036	Megf11	ES	9.64695482.64697307	9.64697373.64697807	9.64693997.64700097	0.779775	0.747899	0.652174
ENSMUSG00000036466:E037	Megf11	ES	9.64697373.64697807	#N/A	9.64693997.64700097	0.666667	0.623824	0.53125
ENSMUSG00000033392:E042	Clasp2	ES	9.113876350.113878750	9.113878773.113879942	9.113876350.113879942	0.545006	0.766382	0.660104
ENSMUSG00000009741:E014	Ubp1	ES	#N/A	9.113959483.113964552	9.113958939.113964552	0.376147	0.240418	0.267442
ENSMUSG00000038708:E005	Golga4	ES	9.118514269.118519086	#N/A	9.118514269.118522518	0.221968	0.138075	0.0702703
ENSMUSG00000048537:E018	Phldb1	ES	#N/A	9.44698871.44699347	9.44698220.44699347	0.426997	0.787798	0.673367
ENSMUSG00000033419:E021	Snap91	ES	9.86792736.86793357	9.86793464.86798538	9.86792736.86798538	0.551764	0.707433	0.74953
ENSMUSG00000034275:E006	Igsf9b	-	9.27317506.27317809	9.27317926.27319206	9.27317506.27319206	0.833333	0.463127	0.51087
ENSMUSG00000032356:E004	Rasgrf1	ES*	9.89910273.89911448	#N/A	9.89910273.89924061	0.507937	0.334957	0.405676
ENSMUSG00000038481:E009	Cdk19	ES	10.40436212.40454015	#N/A	10.40436212.40466638	0.435897	0.299363	0.248555
ENSMUSG00000069601:E031	Ank3	ES	10.69822393.69823078	10.69823101.69824318	10.69822393.69824318	0.739938	0.529412	0.636986
ENSMUSG00000020189:E004	Osbpl8	ES	10.111204840.111224672	10.111224708.111233553	10.111204840.111233553	0.620195	0.816483	0.865625
ENSMUSG00000096054:E011	Syne1	ES	#N/A	10.5045334.5047531	10.5043753.5047531	0.219383	0.0836278	0.076006
ENSMUSG00000053825:E037	Ppfia2	-	10.106927862.106929054	10.106929145.106931123	10.106927862.106931123	0.647059	0.680608	0.810056
ENSMUSG00000034902:E034	Pip5k1c	ES*	10.81315118.81317326	10.81317403.81317766	10.81315118.81317766	0.676923	0.841545	0.818182
ENSMUSG00000034274:E012	Thoc5	ES	#N/A	11.4911470.4912781	11.4910759.4912781	0.306931	0.45	0.492754
ENSMUSG00000009090:E021	Ap1b1	ES	11.5032619.5033242	11.5033262.5033687	11.5032619.5033687	0.543788	0.668605	0.845771
ENSMUSG00000056342:E084	Usp34	ES	11.23473054.23473170	11.23473294.23474266	11.23473054.23484102	0.401187	0.434826	0.549348
ENSMUSG00000056342:E085	Usp34	ES	11.23473294.23474266	11.23474389.23484102	11.23473054.23484102	0.335217	0.403361	0.557587
ENSMUSG00000020900:E028	Myh10	ES	11.68771986.68775365	#N/A	11.68771986.68783106	0.628458	0.402062	0.136364
ENSMUSG00000018334:E016	Ksr1	ES	#N/A	11.79031122.79033218	11.79029083.79033218	0.32636	0.448598	0.430464
ENSMUSG00000018412:E011	Kansl1	ES	11.104342511.104342859	#N/A	11.104342511.104343491	0.607453	0.424528	0.441896
ENSMUSG00000005417:E025	Mprip	-	11.59755109.59757524	#N/A	11.59755109.59764380	0.473684	0.525292	0.35865
ENSMUSG00000020451:E012	Limk2	ES*	11.3352377.3352900	#N/A	11.3352377.3353277	0.169713	0.299611	0.333333
ENSMUSG00000010086:E021	Rnf112	ES*	11.61452913.61453428;11.61452947.61453428	#N/A	11.61452913.61453619;11.61452947.61453619	0.52987	0.35595	0.282305
ENSMUSG00000017210:E034	Med24	ES*	11.98716525.98717709	11.98717765.98717910	11.98716525.98717910	0.655039	0.794677	0.849412
ENSMUSG00000071454:E036	Dtnb	ES	12.3718489.3732618	12.3732707.3734939	12.3718489.3734939	0.476744	0.391304	0.31401
ENSMUSG00000071454:E045	Dtnb	ES	12.3751907.3754096	12.3754116.3772587	12.3751907.3772587	0.715223	0.829858	0.865073
ENSMUSG00000052812:E032	Atad2b	ES	12.4991058.5000640	#N/A	12.4991058.5006606	0.184751	0.406452	0.528571
ENSMUSG00000035954:E070	Dock4	ES	12.40836702.40838441	12.40838554.40841237	12.40836702.40841237	0.593329	0.471667	0.456119
ENSMUSG00000020598:E043	Nrcam	ES	12.44566412.44566840	12.44566869.44568544	12.44566412.44568544	0.633001	0.797818	0.792965
ENSMUSG00000020598:E055	Nrcam	ES	12.44576780.44578145	12.44578180.44590108	12.44576780.44583667;12.44576789.44590108	0.536807	0.614583	0.640288
ENSMUSG00000097451:E008	Rian	ES	12.109606341.109617211	#N/A	12.109607496.109620313	0.475	0.414365	0.296875
ENSMUSG00000007411:E031	Mark3	ES	12.111640040.111646690	12.111646848.111647471	12.111640040.111647471	0.295181	0.459333	0.427486
ENSMUSG00000007411:E033	Mark3	ES	12.111647728.111651958	12.111651984.111653390	12.111647728.111653390	0.449361	0.185507	0.263379
ENSMUSG00000020577:E007	Tspan13	ES	#N/A	12.36030442.36042251	12.36024072.36042251	0.358839	0.301738	0.472422
ENSMUSG00000059436:E014	Max	ES	12.76940090.76961263;12.76953276.76961263	12.76961289.76961990	12.76953276.76961990	0.296296	0.40368	0.448571
ENSMUSG00000033530:E010	Ttc7b	ES	12.100332719.100340497	12.100340547.100347936	12.100332719.100347936	0.225631	0.63481	0.542135
ENSMUSG00000042523:E006	Dnal1	-	#N/A	12.84121321.84124475	12.84114399.84124475	0.866667	0.788901	0.624606
ENSMUSG00000012609:E031	Ttll5	-	12.85876592.85878387	12.85878478.85879368	12.85876592.85879368	0.897104	0.869444	0.755876
ENSMUSG00000056770:E013	Setd3	-	12.108113393.108118242	#N/A	12.108113393.108157754	0.392473	0.292096	0.273408
ENSMUSG00000005583:E054	Mef2c	ES	13.83652986.83654598	13.83654621.83655507	13.83652986.83655507	0.736059	0.952607	0.948529
ENSMUSG00000037989:E033	Wnk2	ES	13.49072040.49072502	13.49072795.49076137	13.49072040.49076137	0.733681	0.697479	0.919075
ENSMUSG00000039367:E026	Sec24c	ES	14.20684021.20685212	14.20685280.20686509	14.20684021.20686509	0.810748	0.852174	0.959119
ENSMUSG00000055717:E006	Slain1	ES	14.103657072.103684234	14.103684383.103685669	14.103657072.103685669	0.342657	0.700418	0.67941
ENSMUSG00000021820:E022	Camk2g	ES	14.20744648.20747819;14.20745860.20747819	14.20747851.20755659	14.20744648.20755659;14.20745860.20755659	0.368543	0.698218	0.598179
ENSMUSG00000021820:E025	Camk2g	ES	14.20755702.20757666	14.20757728.20760144	14.20755702.20760144	0.123954	0.322493	0.339779
ENSMUSG00000037697:E011	Ddhd1	ES	#N/A	14.45599185.45601565	14.45595664.45601565	0.534368	0.253521	0.320755
ENSMUSG00000033083:E018	Tbc1d4	ES	14.101465764.101471428	#N/A	14.101465764.101476980	0.359281	0.412429	0.167883
ENSMUSG00000021910:E026	Nisch	-	14.31179885.31180822	#N/A	14.31177015.31189731	0.190789	0.262626	0.305263
ENSMUSG00000060373:E023	Hnrnpc	-	14.52084391.52097322	#N/A	14.52084391.52098015	0.426752	0.59887	0.636364
ENSMUSG00000041594:E020	Tmtc4	-	#N/A	14.122941986.122943155	14.122932474.122950519	0.322034	0.27027	0.673469
ENSMUSG00000041594:E021	Tmtc4	-	14.122941986.122943155	#N/A	14.122932474.122950519	0.322034	0.27027	0.673469
ENSMUSG00000004562:E070	Arhgef40	ES*	14.52004742.52004879	14.52004899.52004989	14.52004742.52004989	0.264706	0.361868	0.126005
ENSMUSG00000022223:E024	Sdr39u1	ES*	#N/A	14.55899729.55899814	14.55899305.55899814	0.338912	0.666667	0.470852
ENSMUSG00000037386:E038	Rims2	ES	15.39585762.39610064	15.39610141.39616269	15.39585762.39616269	0.567675	0.576484	0.689526
ENSMUSG00000022607:E032	Ptk2	ES	15.73276913.73282218	15.73282235.73292035	15.73276913.73292035	0.16261	0.251682	0.292111
ENSMUSG00000033697:E008	Arhgap39	ES	#N/A	15.76730456.76734877	15.76727476.76734877	0.707736	0.278571	0.43379
ENSMUSG00000033565:E016	Rbfox2	ES	#N/A	15.77094490.77097940	15.77086155.77097940	0.453333	0.678322	0.705882
ENSMUSG00000022629:E013	Kif21a	ES	15.90943901.90948324	15.90948338.90949006	15.90943901.90949006	0.594059	0.611722	0.719557
ENSMUSG00000022201:E016	Zfr	-	#N/A	15.12149719.12150173	15.12146396.12150173	0.494357	0.536723	0.609756
ENSMUSG00000023026:E005	Dip2b	-	15.100142147.100151151	15.100151363.100154157	15.100142147.100154157	0.855657	0.786385	0.656315
ENSMUSG00000022263:E023	Trio	-	15.27744200.27747921	#N/A	15.27744200.27748460	0.295082	0.119628	0.150402
ENSMUSG00000023044:E044	Csad	ES*	15.102202574.102203137	#N/A	15.102188962.102203696	0.714286	0.253968	0.372549
ENSMUSG00000005899:E040	Smpd4	ES	16.17632057.17635482	16.17635568.17638496	16.17632057.17638496	0.692857	0.831522	0.853968
ENSMUSG00000045983:E023	Eif4g1	ES	16.20674314.20674786	16.20674806.20675344	16.20674314.20677686;16.20674314.20675344	0.590958	0.703904	0.71369
ENSMUSG00000045983:E043	Eif4g1	ES	16.20680025.20680713	16.20680801.20680890	16.20675433.20686540	0.944664	0.854801	0.826087
ENSMUSG00000045983:E052	Eif4g1	ES	16.20681922.20682042	16.20682239.20682659	16.20675433.20686540	0.910092	0.806552	0.737123
ENSMUSG00000045983:E053	Eif4g1	ES	16.20682239.20682659	16.20682805.20683418	16.20675433.20686540	0.901804	0.794362	0.746141
ENSMUSG00000045983:E054	Eif4g1	ES	16.20682805.20683418	16.20683654.20683812	16.20675433.20686540	0.805169	0.652661	0.631841
ENSMUSG00000045983:E065	Eif4g1	ES	#N/A	16.20685613.20685859	16.20675433.20686540	0.854599	0.716247	0.665914
ENSMUSG00000045983:E066	Eif4g1	ES	16.20685613.20685859	#N/A	16.20675433.20686540	0.854599	0.716247	0.665914
ENSMUSG00000022757:E003	Tfg	ES	16.56691153.56691876	16.56691916.56694400	16.56691153.56694400	0.343511	0.410101	0.448023
ENSMUSG00000022892:E026	App	ES	16.85030365.85043576;16.85040307.85043576	#N/A	16.85030365.85056324	0.212121	0.128382	0.0992509
ENSMUSG00000022973:E016	Synj1	ES	16.90947053.90948066	16.90948113.90949699	16.90947053.90950351;16.90947053.90949699	0.337838	0.461422	0.44
ENSMUSG00000045983:E042	Eif4g1	-	#N/A	16.20680025.20680713	16.20675433.20686540	0.5	0.373737	0.342222
ENSMUSG00000045983:E044	Eif4g1	-	16.20680801.20680890	#N/A	16.20675433.20686540	0.941423	0.841026	0.808786
ENSMUSG00000045983:E058	Eif4g1	-	#N/A	16.20683916.20684022	16.20675433.20686540	0.497436	0.311111	0.295238
ENSMUSG00000045983:E059	Eif4g1	-	16.20683916.20684022	#N/A	16.20675433.20686540	0.497436	0.311111	0.295238
ENSMUSG00000022708:E040	Zbtb20	-	#N/A	16.43571791.43577030	16.43569781.43577030	0.549832	0.459954	0.381317
ENSMUSG00000040785:E026	Ttc3	-	#N/A	16.94387390.94388265	16.94385423.94388265	0.242857	0.40836	0.44484
ENSMUSG00000022681:E011	Ntan1	ES*	#N/A	16.13827125.13827388	16.13819436.13827388	0.7	0.426752	0.360465
ENSMUSG00000045983:E046	Eif4g1	ES*	16.20681076.20681183	16.20681316.20681420	16.20675433.20686540	0.872396	0.786207	0.730909
ENSMUSG00000045983:E048	Eif4g1	ES*	16.20681316.20681420	#N/A	16.20675433.20686540	0.838284	0.693827	0.665914
ENSMUSG00000045983:E051	Eif4g1	ES*	#N/A	16.20681922.20682042	16.20675433.20686540	0.65	0.400966	0.149425
ENSMUSG00000067629:E027	Syngap1	ES	17.26960521.26961069	17.26961110.26961436	17.26960521.26961436	0.539171	0.681992	0.7
ENSMUSG00000003534:E009	Ddr1	ES	17.35685550.35686481	17.35686591.35687145	17.35685550.35687145	0.900812	0.704497	0.70922
ENSMUSG00000033278:E021	Ptprm	ES	17.66809653.66810369	17.66810380.66814271	17.66809653.66814467	0.719723	0.623529	0.832215
ENSMUSG00000024220:E032	Zfp523	-	#N/A	17.28202598.28203086	17.28201440.28203086	0.725806	0.647525	0.618605
ENSMUSG00000024038:E009	Ndufv3	-	#N/A	17.31528401.31531110	17.31521692.31531110	0.401163	0.432381	0.627986
ENSMUSG00000024044:E052	Epb41l3	-	#N/A	17.69287728.69288851	17.69287337.69288851	0.63986	0.457627	0.512605
ENSMUSG00000024576:E012	Csnk1a1	ES	#N/A	18.61571957.61575410	18.61569562.61575410	0.0931373	0.207317	0.299145
ENSMUSG00000024533:E022	Spire1	ES	18.67506726.67512841	18.67512879.67519291	18.67506726.67519291	0.454768	0.645963	0.635321
ENSMUSG00000041258:E009	Zfp236	ES	18.82609475.82610605	#N/A	18.82609475.82617710	0.0590631	0.134474	0.171084
ENSMUSG00000024498:E007	Tcerg1	-	18.42530890.42535085	18.42535147.42536178	18.42530890.42536178	0.597872	0.686354	0.731818
ENSMUSG00000024515:E014	Smad4	-	18.73657245.73658568	18.73658684.73658779	18.73657245.73662658	0.757533	0.71953	0.636711
ENSMUSG00000024743:E005	Syt7	ES	#N/A	19.10413443.10417963	19.10389513.10417963	0.651515	0.567742	0.508333
ENSMUSG00000025006:E011	Sorbs1	ES	19.40299521.40300243	#N/A	19.40299521.40311669	0.262187	0.341772	0.3875
ENSMUSG00000025006:E044	Sorbs1	ES	19.40365166.40369690	19.40369719.40373476	19.40365166.40373476	0.706968	0.602618	0.595799
ENSMUSG00000025085:E032	Ablim1	ES	19.57049509.57051130	19.57051234.57059085;19.57051234.57061253	19.57049509.57061253	0.78445	0.890096	0.910125
ENSMUSG00000033768:E016	Nrxn2	ES*	19.6455280.6463824	19.6463847.6472258	19.6455280.6472258	0.865385	0.796421	0.689416
ENSMUSG00000025085:E027	Ablim1	ES*	#N/A	19.57047065.57049462	19.57044972.57049462	0.25814	0.0840108	0.0921053
ENSMUSG00000031012:E015	Cask	ES	X.13550982.13552373	#N/A	X.13550982.13554878	0.158824	0.369318	0.45
ENSMUSG00000031393:E009	Mecp2	ES	#N/A	X.74080032.74085510	X.74037332.74085510	0.802817	0.636364	0.549738
ENSMUSG00000025658:E017	Cnksr2	-	X.157910250.157919746	#N/A	X.157910250.157934640	0.585106	0.649913	0.762999
ENSMUSG00000031256:E017	Cstf2	ES*	X.134069907.134072415	#N/A	X.134069907.134073136	0.140562	0.361446	0.449102
ENSMUSG00000045427:E008	Hnrnph2	ES*	X.134602762.134602918	X.134602962.134604855	X.134602762.134604855	0.382239	0.237745	0.181548
12 weeks old Prpf8N/N vs. Prpf8wt/wt mice; ASpli Alternative splicing events
Alternative splicing events	symbol	event	J1	J2	J3	Homozygous (N/N)	Heterozygous (N/wt)	Wt (wt/wt)
ENSMUSG00000026171:E007	Rnf25	Alt3ss	#N/A	1.74595301.74595631	1.74595298.74595631	0.689744	0.692946	0.589041
ENSMUSG00000026163:E006	Sphkap	Alt3ss	1.83263834.83265969	1.83266055.83267302	1.83263834.83267302	0.427696	0.529769	0.581197
ENSMUSG00000026113:E027	Inpp4a	Alt3ss*	1.37372419.37374272	#N/A	1.37372419.37377578;1.37372419.37374275	0.661104	0.768831	0.770299
ENSMUSG00000026782:E021	Abi2	Alt3ss*	1.60448202.60450071	#N/A	1.60448202.60453604;1.60448202.60450170	0.546512	0.684343	0.677019
ENSMUSG00000026193:E016	Fn1	Alt3ss*	#N/A	1.71597747.71598374	1.71597672.71598374	0.669111	0.817552	0.856079
ENSMUSG00000043019:E025	Edem3	Alt5ss*	#N/A	1.151812801.151818310	1.151811704.151818310	0.372671	0.486056	0.71345
ENSMUSG00000026463:E006	Atp2b4	Alt5ss*	1.133706996.133711632	#N/A	1.133706996.133711642	0.285714	0.385714	0.593023
ENSMUSG00000057335:E016	Cep170	Alt5ss*	1.176740089.176742501	#N/A	1.176740089.176742552	0.84031	0.859091	0.947368
ENSMUSG00000044308:E004	Ubr3	Alt3ss	2.69914553.69917077	#N/A	2.69914553.69917080	0.85446	0.631579	0.539568
ENSMUSG00000027087:E008	Itgav	Alt3ss	2.83724919.83736510	#N/A	2.83724919.83736513	0.513636	0.277108	0.236364
ENSMUSG00000026773:E013	Pfkfb3	Alt3ss	2.11474543.11478036	2.11478058.11480198	2.11474543.11480198	0.53902	0.511811	0.685535
ENSMUSG00000043909:E038	Trp53bp1	Alt3ss	2.121227848.121228588	2.121228707.121235573	2.121227848.121235573	0.891775	0.831288	0.773026
ENSMUSG00000027546:E004	Atp9a	Alt3ss	#N/A	2.168637704.168639070	2.168637700.168639066	0.761905	0.843173	0.875
ENSMUSG00000026790:E028	Odf2	Alt5ss	#N/A	2.29893569.29901077	2.29893512.29901077	0.4	0.370079	0.279006
ENSMUSG00000036792:E034	Mbd5	Alt5ss	#N/A	2.49273057.49274563	2.49272367.49274563	0.247541	0.298056	0.349177
ENSMUSG00000027642:E035	Rpn2	Alt5ss	#N/A	2.157323270.157325711	2.157321872.157325711	0.464548	0.704142	0.712042
ENSMUSG00000050373:E009	Snx21	Alt5ss	2.164786855.164791558	2.164791568.164791713	2.164786848.164791713;2.164786855.164791713	0.760491	0.921922	0.871141
ENSMUSG00000027546:E005	Atp9a	Alt5ss	2.168637700.168639066	#N/A	2.168637704.168639070	0.238095	0.156827	0.125
ENSMUSG00000015094:E021	Npdc1	Alt3ss*	2.25406361.25407463	#N/A	2.25406361.25407596	0.266667	0.207317	0.410112
ENSMUSG00000026821:E012	Ralgds	Alt3ss*	2.28542483.28542855	#N/A	2.28542483.28542891	0.449036	0.232472	0.254826
ENSMUSG00000039844:E016	Rapgef1	Alt3ss*	2.29707400.29710153	#N/A	2.29707400.29710156	0.581345	0.445629	0.472178
ENSMUSG00000039205:E032	Ciz1	Alt5ss*	#N/A	2.32371113.32371249	2.32371101.32371249	0.276094	0.586047	0.49004
ENSMUSG00000033256:E010	Shf	Alt5ss*	2.122353884.122354029	#N/A	2.122353884.122354031	0.537634	0.595	0.697872
ENSMUSG00000028137:E034	Celf3	Alt3ss	3.94487284.94487703	#N/A	3.94487284.94487787	0.352518	0.192513	0.175439
ENSMUSG00000027674:E017	Pex5l	Alt3ss	#N/A	3.33006046.33007122	3.33006043.33007122	0.368515	0.357955	0.234043
ENSMUSG00000028488:E013	Sh3gl2	Alt3ss	4.85385920.85387554	#N/A	4.85385920.85387571	0.590909	0.517857	0.78836
ENSMUSG00000028676:E008	Srsf10	Alt3ss	4.135858471.135858842	#N/A	4.135858409.135861774	0.537662	0.643098	0.401575
ENSMUSG00000003810:E047	Mast2	Alt3ss	4.116330469.116333413	4.116333433.116337422	4.116330469.116337422	0.696721	0.804348	0.837563
ENSMUSG00000020220:E045	Vps13d	Alt3ss	#N/A	4.145100070.145103614	4.145100067.145103614	0.0928962	0.171429	0.202454
ENSMUSG00000029001:E012	Fbxo44	Alt5ss*	4.148156490.148156580	#N/A	4.148156281.148156609	0.450216	0.607843	0.28125
ENSMUSG00000029145:E014	Eif2b4	Alt3ss	#N/A	5.31190008.31190359	5.31189650.31191158	0.451737	0.691099	0.575893
ENSMUSG00000029106:E028	Add1	Alt5ss	#N/A	5.34616907.34619350	5.34616814.34619350	0.286957	0.471545	0.601227
ENSMUSG00000042605:E035	Atxn2	Alt5ss	#N/A	5.121797791.121802081	5.121797785.121802081	0.422554	0.53871	0.534216
ENSMUSG00000015653:E018	Steap2	Alt5ss	5.5683417.5693603	#N/A	5.5683417.5694380	0.516129	0.519685	0.410526
ENSMUSG00000034269:E008	Setd5	Alt3ss	6.113105121.113105917	#N/A	6.113105121.113109885	0.41433	0.40081	0.25641
ENSMUSG00000030067:E018	Foxp1	Alt3ss	#N/A	6.98945426.98945534	6.98945423.98945534	0.6875	0.652819	0.807292
ENSMUSG00000030254:E007	Rad18	Alt3ss	6.112620904.112628462	#N/A	6.112620904.112644588	0.51049	0.415929	0.363636
ENSMUSG00000045009:E007	Prrt3	Alt3ss	#N/A	6.113497087.113497272	6.113497084.113497272	0.516418	0.447761	0.353791
ENSMUSG00000038538:E012	Ubn2	Alt5ss	#N/A	6.38464049.38470152	6.38464043.38470152	0.166667	0.300493	0.292339
ENSMUSG00000029686:E022	Cul1	Alt5ss	#N/A	6.47515085.47516475	6.47515041.47525848	0.652027	0.575563	0.435065
ENSMUSG00000038784:E016	Cnot4	Alt5ss	6.35056268.35064889	#N/A	6.35056268.35064898	0.285714	0.469136	0.42623
ENSMUSG00000029778:E023	Adcyap1r1	Alt3ss*	6.55485033.55491227	#N/A	6.55485033.55494077	0.391837	0.349206	0.519608
ENSMUSG00000045962:E053	Wnk1	Alt3ss*	#N/A	6.119954232.119956071	6.119951995.119956071;6.119952969.119956071	0.276596	0.587927	0.470817
ENSMUSG00000038611:E028	Phrf1	Alt3ss	7.141260707.141260915	#N/A	7.141260707.141260960	0.196078	0.297297	0.439216
ENSMUSG00000036578:E003	Fxyd7	Alt5ss	7.31044611.31044708	#N/A	7.31044611.31044717	0.509294	0.563559	0.668831
ENSMUSG00000070047:E034	Fat1	Alt3ss	8.45047709.45049842	8.45049877.45050781	8.45045168.45050781	0.583591	0.708568	0.721093
ENSMUSG00000001911:E020	Nfix	Alt3ss	#N/A	8.84726605.84727124	8.84726602.84727124	0.95	0.79868	0.770449
ENSMUSG00000031565:E022	Fgfr1	Alt5ss	#N/A	8.25557820.25558071	8.25557814.25558071	0.367788	0.553571	0.559105
ENSMUSG00000032076:E018	Cadm1	Alt3ss	9.47813945.47818734	#N/A	9.47813945.47829377	0.90128	0.720207	0.651741
ENSMUSG00000004099:E044	Dnmt1	Alt3ss	#N/A	9.20940554.20941373	9.20940551.20941373	0.578073	0.46395	0.454106
ENSMUSG00000032480:E046	Dhx30	Alt3ss	9.110098859.110107941	9.110107969.110109026	9.110098859.110109026	0.324324	0.393822	0.46783
ENSMUSG00000032482:E009	Cspg5	Alt5ss*	#N/A	9.110256301.110262060	9.110256220.110262060	0.403478	0.476718	0.509839
ENSMUSG00000043259:E024	Fam13c	Alt3ss	10.70551790.70553029	#N/A	10.70551790.70553032	0.640777	0.65641	0.47541
ENSMUSG00000020096:E011	Tbata	Alt3ss*	10.61175978.61179245	#N/A	10.61175978.61179347	0.431818	0.39834	0.610169
ENSMUSG00000025369:E036	Smarcc2	Alt5ss*	#N/A	10.128488359.128488896	10.128488017.128488896	0.18408	0.326667	0.332681
ENSMUSG00000017421:E026	Zfp207	Alt3ss	11.80398470.80402646	#N/A	11.80398470.80402649	0.740541	0.476415	0.613208
ENSMUSG00000025571:E014	Tnrc6c	Alt3ss	11.117740009.117741645	#N/A	11.117740009.117741669	0.2849	0.501529	0.424242
ENSMUSG00000001036:E012	Epn2	Alt3ss	#N/A	11.61534613.61535271	11.61533681.61535271	0.0649351	0.419643	0.441989
ENSMUSG00000017132:E008	Cyth1	Alt3ss	#N/A	11.118177298.118182219	11.118177296.118182220	0.809278	0.719178	0.520408
ENSMUSG00000038437:E014	Mllt6	Alt5ss	#N/A	11.97672682.97673460	11.97672592.97673460	0.318436	0.51895	0.56654
ENSMUSG00000017132:E009	Cyth1	Alt5ss	11.118177298.118182219	#N/A	11.118177296.118182220;11.118177298.118182219	0.447293	0.418327	0.342282
ENSMUSG00000006169:E013	Clint1	Alt3ss*	11.45906467.45907840	#N/A	11.45906467.45907894	0.262548	0.397436	0.597561
ENSMUSG00000050538:E007	B230217C12Rik	Alt5ss*	#N/A	11.97841576.97842184	11.97841564.97842184	0.58445	0.511111	0.737805
ENSMUSG00000020362:E015	Cnot6	Alt5ss*	11.49685155.49685248	#N/A	11.49685155.49685263	0.242424	0.532609	0.666667
ENSMUSG00000066643:E018	Wdr35	Alt5ss	12.8990090.8995640	12.8995672.8996069	12.8990090.8996069	0.664323	0.8	0.779817
ENSMUSG00000003992:E025	Ssbp2	Alt3ss	13.91670464.91675034	#N/A	13.91670464.91675058	0.411458	0.3875	0.516279
ENSMUSG00000021686:E031	Ap3b1	Alt3ss	#N/A	13.94544022.94547755	13.94542876.94547755	0.444444	0.507143	0.717391
ENSMUSG00000039087:E027	Rreb1	Alt5ss	13.37932489.37941543	13.37941704.37946857	13.37932489.37946857	0.592975	0.461224	0.475728
ENSMUSG00000021819:E049	Zswim8	Alt5ss	#N/A	14.20722053.20722143	14.20722029.20722143	0.103348	0.151261	0.227113
ENSMUSG00000049960:E004	Mrps16	Alt5ss	14.20392153.20393178	#N/A	14.20392153.20393481	0.741935	0.371429	0.477612
ENSMUSG00000021819:E053	Zswim8	Alt3ss*	14.20722579.20722828	#N/A	14.20722579.20722896	0.333333	0.462185	0.496063
ENSMUSG00000021910:E041	Nisch	Alt3ss*	#N/A	14.31185425.31186759	14.31177015.31189731	0.598039	0.657277	0.726141
ENSMUSG00000033565:E020	Rbfox2	Alt3ss	#N/A	15.77098084.77099240	15.77098072.77099240	0.336163	0.269136	0.457338
ENSMUSG00000022897:E007	Dyrk1a	Alt3ss	16.94659693.94663742	#N/A	16.94659693.94663769	0.421053	0.575419	0.52521
ENSMUSG00000045983:E062	Eif4g1	Alt3ss*	16.20684181.20684408	#N/A	16.20675433.20686540	0.673333	0.530303	0.5
ENSMUSG00000041119:E038	Pde9a	Alt3ss	17.31473279.31475925	#N/A	17.31473279.31475928	0.778116	0.59292	0.956522
ENSMUSG00000024109:E013	Nrxn1	Alt5ss	17.90037384.90059476	#N/A	17.90037384.90059485	0.165569	0.234604	0.309524
ENSMUSG00000002496:E040	Tsc2	Alt3ss*	#N/A	17.24604992.24607437;17.24604992.24606224	17.24604989.24607437	0.643312	0.510526	0.769634
ENSMUSG00000002496:E043	Tsc2	Alt5ss*	17.24604992.24606224	#N/A	17.24604989.24607437;17.24604992.24607437	0.117834	0.310526	0.324607
ENSMUSG00000024268:E027	Celf4	Alt5ss	18.25505018.25537677;18.25505015.25537677	#N/A	18.25505015.25537707	0.82967	0.737288	0.643216
ENSMUSG00000053477:E119	Tcf4	Alt5ss*	#N/A	18.69678129.69681569	18.69678117.69681569	0.324438	0.551064	0.537572
ENSMUSG00000025006:E055	Sorbs1	Alt5ss	19.40382633.40382756	19.40382782.40393388	19.40382633.40393388	0.354382	0.497976	0.490377
ENSMUSG00000025085:E028	Ablim1	Alt3ss*	#N/A	19.57047071.57049462	19.57044972.57049462;19.57047065.57049462	0.245467	0.167822	0.118584
ENSMUSG00000031010:E017	Usp9x	Alt3ss	X.13114644.13116609	#N/A	X.13114644.13116624	0.486486	0.298077	0.340659
ENSMUSG00000079487:E052	Med12	Alt5ss	#N/A	X.101293630.101293793	X.101293621.101293793	0.648379	0.560656	0.543779
ENSMUSG00000031392:E028	Irak1	Alt3ss*	#N/A	X.74022381.74022473	X.74022249.74022473	0.371495	0.574661	0.546448
8 weeks old Prpf8d17/d17 vs. Prpf8wt/wt mice; ASpli Differential expression; |LFC|>1, FDR<0.05
Genes	symbol	locus_overlap	gene_coordinates	start	end	length	effective_length	logFC (d17/d17 vs. wt/wt)
ENSMUSG00000029304	Spp1	ENSMUSG00000105954	5:104435118-104441050	104435118	104441050	5933	1648	6.62544
ENSMUSG00000036896	C1qc	-	4:136889804-136893065	136889804	136893065	3262	1931	4.75463
ENSMUSG00000030789	Itgax	-	7:128129547-128150657	128129547	128150657	21111	4803	9.0628
ENSMUSG00000040552	C3ar1	-	6:122847138-122856161	122847138	122856161	9024	4305	4.50012
ENSMUSG00000020932	Gfap	-	11:102887336-102900912	102887336	102900912	13577	4218	4.23397
ENSMUSG00000021423	Ly86	-	13:37345208-37419036	37345208	37419036	73829	3632	4.60013
ENSMUSG00000058715	Fcer1g	-	1:171229572-171234365	171229572	171234365	4794	874	4.08153
ENSMUSG00000068129	Cst7	-	2:150570415-150578944	150570415	150578944	8530	986	8.86397
ENSMUSG00000029816	Gpnmb	-	6:49036546-49070929	49036546	49070929	34384	6514	6.92598
ENSMUSG00000015852	Fcrls	-	3:87250758-87263738	87250758	87263738	12981	2334	5.73525
ENSMUSG00000027848	Olfml3	-	3:103722222-103738001	103722222	103738001	15780	6161	3.22002
ENSMUSG00000000290	Itgb2	-	10:77530252-77565708	77530252	77565708	35457	3052	4.18076
ENSMUSG00000015568	Lpl	-	8:68880491-68907448	68880491	68907448	26958	10478	7.16498
ENSMUSG00000046805	Mpeg1	-	19:12460779-12465284	12460779	12465284	4506	4335	4.38166
ENSMUSG00000018774	Cd68	-	11:69664213-69666153	69664213	69666153	1941	1257	4.45308
ENSMUSG00000028581	Laptm5	-	4:130913125-130936141	130913125	130936141	23017	3788	4.24524
ENSMUSG00000030579	Tyrobp	-	7:30413760-30417585	30413760	30417585	3826	667	5.16839
ENSMUSG00000033220	Rac2	-	15:78559167-78572783	78559167	78572783	13617	3103	3.49879
ENSMUSG00000048779	P2ry6	-	7:100937630-100974649	100937630	100974649	37020	2887	3.51665
ENSMUSG00000079293	Clec7a	-	6:129461591-129472779	129461591	129472779	11189	2638	6.75005
ENSMUSG00000027995	Tlr2	-	3:83836272-83841767	83836272	83841767	5496	3014	5.13591
ENSMUSG00000021665	Hexb	-	13:97176331-97198357	97176331	97198357	22027	1906	3.46042
ENSMUSG00000069516	Lyz2	-	10:117277331-117282321	117277331	117282321	4991	1316	4.81488
ENSMUSG00000021091	Serpina3n	-	12:104406729-104414329	104406729	104414329	7601	2064	4.72689
ENSMUSG00000050370	Ch25h	-	19:34473786-34475135	34473786	34475135	1350	1350	7.13935
ENSMUSG00000018930	Ccl4	-	11:83662584-83664683	83662584	83664683	2100	660	5.69326
ENSMUSG00000007891	Ctsd	ENSMUSG00000110040	7:142375911-142388038	142375911	142388038	12128	2351	3.49651
ENSMUSG00000032359	Ctsh	-	9:90054152-90076089	90054152	90076089	21938	4499	3.12178
ENSMUSG00000062593	Gm49339	ENSMUSG00000112023;ENSMUSG00000112148	10:51480612-51496613	51480612	51496613	16002	1990	5.72935
ENSMUSG00000108596	Gm49368	ENSMUSG00000030786;ENSMUSG00000108578	7:128062683-128128160	128062683	128128160	65478	4803	3.3342
ENSMUSG00000033777	Tlr13	-	X:106143204-106160493	106143204	106160493	17290	4304	3.93285
ENSMUSG00000030124	Lag3	-	6:124904361-124911705	124904361	124911705	7345	2109	5.66456
ENSMUSG00000021998	Lcp1	-	14:75131101-75230842	75131101	75230842	99742	9504	2.19395
ENSMUSG00000036887	C1qa	-	4:136895917-136898803	136895917	136898803	2887	1040	4.86461
ENSMUSG00000020143	Dock2	-	11:34226815-34783892	34226815	34783892	557078	11425	4.04748
ENSMUSG00000030786	Itgam	ENSMUSG00000108596	7:128062640-128118491	128062640	128118491	55852	5024	3.30131
ENSMUSG00000034708	Grn	-	11:102430315-102437048	102430315	102437048	6734	3474	2.67518
ENSMUSG00000023992	Trem2	-	17:48346401-48354147	48346401	48354147	7747	4946	5.38971
ENSMUSG00000036905	C1qb	-	4:136880129-136886187	136880129	136886187	6059	1088	4.43612
ENSMUSG00000000982	Ccl3	-	11:83647844-83649355	83647844	83649355	1512	766	6.6804
ENSMUSG00000016494	Cd34	-	1:194938819-194961279	194938819	194961279	22461	7290	2.75303
ENSMUSG00000036908	Unc93b1	-	19:3935186-3949340	3935186	3949340	14155	2841	2.65491
ENSMUSG00000061132	Blnk	-	19:40928927-40994535	40928927	40994535	65609	5991	4.04676
ENSMUSG00000073418	C4b	-	17:34728380-34743882	34728380	34743882	15503	5695	3.46183
ENSMUSG00000112148	Lilrb4a	ENSMUSG00000062593	10:51490956-51496611	51490956	51496611	5656	5227	5.56729
ENSMUSG00000017466	Timp2	-	11:118301069-118355740	118301069	118355740	54672	3896	2.4121
ENSMUSG00000027074	Slc43a3	-	2:84936579-84958509	84936579	84958509	21931	4464	4.46231
ENSMUSG00000110040	Gm49369	ENSMUSG00000045777;ENSMUSG00000007891	7:142371096-142382667	142371096	142382667	11572	1023	3.11425
ENSMUSG00000038642	Ctss	-	3:95526786-95556403	95526786	95556403	29618	1358	4.26515
ENSMUSG00000003418	St8sia6	-	2:13651021-13794064	13651021	13794064	143044	7664	4.50871
ENSMUSG00000052085	Dock8	-	19:24999529-25202432	24999529	25202432	202904	7810	2.7564
ENSMUSG00000059498	Fcgr3	-	1:171051174-171064935	171051174	171064935	13762	1736	3.56465
ENSMUSG00000028238	Atp6v0d2	-	4:19876841-19922605	19876841	19922605	45765	2716	8.51278
ENSMUSG00000001131	Timp1	-	X:20870166-20874735	20870166	20874735	4570	888	3.63842
ENSMUSG00000016256	Ctsz	-	2:174427493-174439039	174427493	174439039	11547	1441	3.11434
ENSMUSG00000021822	Plau	-	14:20836660-20843385	20836660	20843385	6726	2367	5.64885
ENSMUSG00000015340	Cybb	-	X:9435252-9487771	9435252	9487771	52520	5808	3.91712
ENSMUSG00000018008	Cyth4	-	15:78597047-78622019	78597047	78622019	24973	7552	3.65203
ENSMUSG00000018927	Ccl6	-	11:83587882-83593087	83587882	83593087	5206	1795	6.81643
ENSMUSG00000002111	Spi1	-	2:91082390-91115756	91082390	91115756	33367	2695	3.40719
ENSMUSG00000038147	Cd84	-	1:171839697-171890718	171839697	171890718	51022	6272	4.56388
ENSMUSG00000041695	Kcnj2	-	11:111066164-111076821	111066164	111076821	10658	5444	3.40876
ENSMUSG00000022488	Nckap1l	-	15:103453794-103498810	103453794	103498810	45017	5935	3.50469
ENSMUSG00000030341	Tnfrsf1a	-	6:125349362-125362484	125349362	125362484	13123	2591	2.06965
ENSMUSG00000052160	Pld4	-	12:112760655-112768990	112760655	112768990	8336	3462	2.71783
ENSMUSG00000004707	Ly9	-	1:171588624-171607410	171588624	171607410	18787	3307	5.88648
ENSMUSG00000030342	Cd9	-	6:125460266-125494791	125460266	125494791	34526	2044	2.37165
ENSMUSG00000026285	Pdcd1	-	1:94038305-94052553	94038305	94052553	14249	1930	10.0829
ENSMUSG00000022439	Parvg	-	15:84324026-84342978	84324026	84342978	18953	3090	4.15412
ENSMUSG00000026177	Slc11a1	-	1:74375195-74386062	74375195	74386062	10868	3705	3.89764
ENSMUSG00000004266	Ptpn6	-	6:124720707-124738714	124720707	124738714	18008	2802	3.55486
ENSMUSG00000052336	Cx3cr1	-	9:119901616-120069879	119901616	120069879	168264	4505	3.41264
ENSMUSG00000028859	Csf3r	-	4:126024550-126044440	126024550	126044440	19891	3609	3.60809
ENSMUSG00000056737	Capg	-	6:72544391-72562983	72544391	72562983	18593	2529	4.22668
ENSMUSG00000024621	Csf1r	-	18:61105572-61132149	61105572	61132149	26578	4885	2.67342
ENSMUSG00000025534	Gusb	-	5:129989011-130003049	129989011	130003049	14039	4548	2.39344
ENSMUSG00000000682	Cd52	-	4:134082448-134095082	134082448	134095082	12635	1187	5.45666
ENSMUSG00000004609	Cd33	-	7:43524216-43544428	43524216	43544428	20213	7771	3.20828
ENSMUSG00000005142	Man2b1	-	8:85083270-85098282	85083270	85098282	15013	8026	1.90944
ENSMUSG00000019122	Ccl9	-	11:83572919-83578636	83572919	83578636	5718	3045	4.32013
ENSMUSG00000050953	Gja1	-	10:56377330-56402513	56377330	56402513	25184	10257	1.45107
ENSMUSG00000026656	Fcgr2b	-	1:170958617-170976547	170958617	170976547	17931	5790	4.44283
ENSMUSG00000067586	S1pr3	-	13:51408639-51422797	51408639	51422797	14159	4463	3.1777
ENSMUSG00000014599	Csf1	-	3:107741048-107760469	107741048	107760469	19422	5281	2.1009
ENSMUSG00000018126	Baiap2l2	-	15:79258195-79285537	79258195	79285537	27343	2728	8.30105
ENSMUSG00000033207	Mamdc2	-	19:23302609-23448322	23302609	23448322	145714	3338	2.60505
ENSMUSG00000030798	Cd37	-	7:45233632-45239115	45233632	45239115	5484	3522	4.34946
ENSMUSG00000026548	Slamf9	-	1:172475358-172478575	172475358	172478575	3218	1313	6.03747
ENSMUSG00000024300	Myo1f	-	17:33555719-33607764	33555719	33607764	52046	4914	4.32899
ENSMUSG00000034947	Tmem106a	-	11:101582242-101591788	101582242	101591788	9547	3138	3.54766
ENSMUSG00000002699	Lcp2	-	11:34046920-34092295	34046920	34092295	45376	4459	3.12818
ENSMUSG00000040747	Cd53	-	3:106759921-106790149	106759921	106790149	30229	1742	3.69122
ENSMUSG00000022831	Hcls1	-	16:36934983-36963212	36934983	36963212	28230	2525	3.5395
ENSMUSG00000021624	Cd180	-	13:102693558-102739629	102693558	102739629	46072	4509	3.63363
ENSMUSG00000004730	Adgre1	-	17:57358691-57483527	57358691	57483527	124837	3238	3.78588
ENSMUSG00000030220	Arhgdib	-	6:136923655-136941899	136923655	136941899	18245	1707	2.42101
ENSMUSG00000015451	C4a	-	17:34809092-34823464	34809092	34823464	14373	6206	3.01929
ENSMUSG00000015355	Cd48	-	1:171682009-171705258	171682009	171705258	23250	1189	4.79561
ENSMUSG00000005087	Cd44	-	2:102811141-102901665	102811141	102901665	90525	6776	2.0475
ENSMUSG00000009687	Fxyd5	ENSMUSG00000098783	7:31032722-31042481	31032722	31042481	9760	4192	2.36054
ENSMUSG00000018920	Cxcl16	-	11:70453983-70459984	70453983	70459984	6002	3021	3.01489
ENSMUSG00000045763	Basp1	-	15:25363277-25413764	25363277	25413764	50488	2009	1.65757
ENSMUSG00000025232	Hexa	-	9:59539540-59565109	59539540	59565109	25570	1996	2.04531
ENSMUSG00000026288	Inpp5d	-	1:87620312-87720507	87620312	87720507	100196	7602	2.94947
ENSMUSG00000056529	Ptafr	-	4:132564067-132582683	132564067	132582683	18617	3637	3.63368
ENSMUSG00000028874	Fgr	-	4:132974095-133001910	132974095	133001910	27816	3863	5.29658
ENSMUSG00000018654	Ikzf1	-	11:11685003-11772926	11685003	11772926	87924	5777	3.27463
ENSMUSG00000097415	AU020206	-	7:75769038-75782099	75769038	75782099	13062	3189	3.82516
ENSMUSG00000039954	Stk32a	-	18:43207697-43317481	43207697	43317481	109785	3765	1.41667
ENSMUSG00000021886	Gpr65	-	12:98268635-98276644	98268635	98276644	8010	2069	4.9233
ENSMUSG00000064267	Hvcn1	-	5:122206804-122242297	122206804	122242297	35494	3563	2.34134
ENSMUSG00000021876	Rnase4	ENSMUSG00000072115	14:51091077-51106151	51091077	51106151	15075	1637	2.29532
ENSMUSG00000003283	Hck	-	2:153108468-153151441	153108468	153151441	42974	2092	2.56531
ENSMUSG00000071713	Csf2rb	ENSMUSG00000099059	15:78325752-78353847	78325752	78353847	28096	7277	4.2253
ENSMUSG00000051212	Gpr183	-	14:121952551-121965195	121952551	121965195	12645	2887	3.51071
ENSMUSG00000019978	Epb41l2	-	10:25359798-25523519	25359798	25523519	163722	11843	1.7029
ENSMUSG00000048163	Selplg	-	5:113818536-113832644	113818536	113832644	14109	4272	2.21736
ENSMUSG00000049625	Tifab	-	13:56173704-56178885	56173704	56178885	5182	3497	3.04149
ENSMUSG00000097248	Gm2694	ENSMUSG00000098295	8:87460469-87525554	87460469	87525554	65086	5744	-1.90287
ENSMUSG00000028599	Tnfrsf1b	-	4:145213463-145246870	145213463	145246870	33408	3818	2.745
ENSMUSG00000006519	Cyba	-	8:122424776-122432930	122424776	122432930	8155	1039	3.04471
ENSMUSG00000022148	Fyb	ENSMUSG00000067547	15:6522853-6663313	6522853	6663313	140461	5384	2.51194
ENSMUSG00000032440	Tgfbr2	-	9:116084293-116175360	116084293	116175360	91068	8187	2.21443
ENSMUSG00000093327	Mir5107	ENSMUSG00000024610	18:60812076-60812163	60812076	60812163	88	88	3.643
ENSMUSG00000033880	Lgals3bp	-	11:118392751-118402092	118392751	118402092	9342	2847	3.81279
ENSMUSG00000030111	A2m	-	6:121635376-121679227	121635376	121679227	43852	7021	1.22037
ENSMUSG00000054520	Sh3bp2	-	5:34525838-34563641	34525838	34563641	37804	4296	2.23826
ENSMUSG00000045322	Tlr9	-	9:106222598-106226883	106222598	106226883	4286	3478	2.73835
ENSMUSG00000032890	Rims3	-	4:120854816-120896579	120854816	120896579	41764	7972	-2.44848
ENSMUSG00000002602	Axl	-	7:25757273-25788705	25757273	25788705	31433	5033	1.85927
ENSMUSG00000020573	Pik3cg	-	12:32173473-32208659	32173473	32208659	35187	8426	2.88167
ENSMUSG00000030844	Rgs10	-	7:128373621-128418758	128373621	128418758	45138	1711	1.7248
ENSMUSG00000003363	Pld3	-	7:27532000-27553218	27532000	27553218	21219	2924	1.39405
ENSMUSG00000001750	Tcirg1	-	19:3896050-3907133	3896050	3907133	11084	4470	1.82608
ENSMUSG00000020734	Grin2c	-	11:115249169-115267243	115249169	115267243	18075	5037	-1.74771
ENSMUSG00000020101	Vsir	-	10:60346851-60372684	60346851	60372684	25834	5014	2.47414
ENSMUSG00000061232	H2-K1	-	17:33996017-34000333	33996017	34000333	4317	2608	2.52917
ENSMUSG00000052142	Rasal3	-	17:32390659-32403583	32390659	32403583	12925	4897	3.74195
ENSMUSG00000044468	Tent5c	-	3:100451628-100489324	100451628	100489324	37697	6097	2.97303
ENSMUSG00000032122	Slc37a2	-	9:37227585-37255738	37227585	37255738	28154	6643	3.09475
ENSMUSG00000020053	Igf1	-	10:87858265-87937042	87858265	87937042	78778	9904	2.47592
ENSMUSG00000029119	Man2b2	-	5:36806921-36830653	36806921	36830653	23733	3528	1.47487
ENSMUSG00000020828	Pld2	-	11:70540064-70558110	70540064	70558110	18047	6252	1.31692
ENSMUSG00000028370	Pappa	-	4:65124174-65357509	65124174	65357509	233336	11027	-2.55957
ENSMUSG00000034059	Ypel4	-	2:84734058-84738655	84734058	84738655	4598	2614	-1.25717
ENSMUSG00000055541	Lair1	-	7:4003402-4063204	4003402	4063204	59803	7475	2.22183
ENSMUSG00000031765	Mt1	-	8:94179082-94180327	94179082	94180327	1246	1246	1.64372
ENSMUSG00000111389	Gm39465	-	9:122019528-122051463	122019528	122051463	31936	9813	-2.14861
ENSMUSG00000036995	Asap3	-	4:136206365-136245216	136206365	136245216	38852	4225	1.92782
ENSMUSG00000031875	Cmtm3	-	8:104339410-104347672	104339410	104347672	8263	2986	1.60603
ENSMUSG00000030745	Il21r	-	7:125603429-125633570	125603429	125633570	30142	3324	3.46362
ENSMUSG00000040610	Tlx3	-	11:33200752-33203589	33200752	33203589	2838	1533	-2.65576
ENSMUSG00000031596	Slc7a2	-	8:40862396-40922308	40862396	40922308	59913	9135	1.32218
ENSMUSG00000040613	Apobec1	-	6:122577792-122602444	122577792	122602444	24653	2702	3.13004
ENSMUSG00000036594	H2-Aa	-	17:34282744-34287827	34282744	34287827	5084	1874	3.32723
ENSMUSG00000035486	Plk5	-	10:80356459-80365489	80356459	80365489	9031	2678	-2.03578
ENSMUSG00000064246	Chil1	-	1:134182176-134190181	134182176	134190181	8006	2804	2.14727
ENSMUSG00000024334	H2-Oa	-	17:34092340-34095234	34092340	34095234	2895	1314	3.42988
ENSMUSG00000030231	Plekha5	-	6:140424054-140597110	140424054	140597110	173057	9356	-1.90824
ENSMUSG00000024610	Cd74	ENSMUSG00000093327	18:60803848-60812646	60803848	60812646	8799	1410	3.67904
ENSMUSG00000029771	Irf5	-	6:29526625-29541871	29526625	29541871	15247	2905	2.02709
ENSMUSG00000094724	Rnaset2b	ENSMUSG00000116876	17:6970634-7011299	6970634	7011299	40666	4455	1.65609
ENSMUSG00000101029	Gm29439	-	7:30872733-30873333	30872733	30873333	601	509	6.13836
ENSMUSG00000003206	Ebi3	-	17:55952640-55957022	55952640	55957022	4383	1154	4.31208
ENSMUSG00000022122	Ednrb	-	14:103814625-103844402	103814625	103844402	29778	4266	1.37893
ENSMUSG00000022696	Sidt1	-	16:44240180-44333196	44240180	44333196	93017	5623	-1.3687
ENSMUSG00000027419	Pcsk2	-	2:143546156-143816285	143546156	143816285	270130	7910	-1.13353
ENSMUSG00000059336	Slc14a1	-	18:78100091-78142119	78100091	78142119	42029	3995	1.09163
ENSMUSG00000015950	Ncf1	-	5:134220053-134229625	134220053	134229625	9573	3663	3.30672
ENSMUSG00000074622	Mafb	-	2:160363703-160367065	160363703	160367065	3363	3363	3.20012
ENSMUSG00000060802	B2m	-	2:122147686-122153083	122147686	122153083	5398	860	2.51197
ENSMUSG00000063430	Wscd2	-	5:113490333-113589725	113490333	113589725	99393	15332	-1.5297
ENSMUSG00000026600	Soat1	-	1:156424525-156474331	156424525	156474331	49807	9791	1.35315
ENSMUSG00000112510	Gm47566	-	12:98274732-98279661	98274732	98279661	4930	708	4.60829
ENSMUSG00000010086	Rnf112	-	11:61448442-61454131	61448442	61454131	5690	3923	-1.52691
ENSMUSG00000048277	Syngr2	ENSMUSG00000093485	11:117809668-117814283	117809668	117814283	4616	1776	1.58768
ENSMUSG00000050335	Lgals3	-	14:47367751-47386160	47367751	47386160	18410	1858	3.4281
ENSMUSG00000021242	Npc2	-	12:84754562-84773152	84754562	84773152	18591	5438	1.6646
ENSMUSG00000031762	Mt2	-	8:94172664-94173568	94172664	94173568	905	588	1.727
ENSMUSG00000024679	Ms4a6d	-	19:11586604-11604849	11586604	11604849	18246	1735	3.27417
ENSMUSG00000116876	AC122413.2	ENSMUSG00000094724;ENSMUSG00000094083	17:6978904-7043950	6978904	7043950	65047	2610	1.69432
ENSMUSG00000007613	Tgfbr1	-	4:47353222-47414931	47353222	47414931	61710	6534	2.57514
ENSMUSG00000029055	Plch2	-	4:154983115-155056784	154983115	155056784	73670	8112	-1.48592
ENSMUSG00000116988	AC164314.2	ENSMUSG00000116760;ENSMUSG00000095687	17:8082695-8147788	8082695	8147788	65094	2610	1.68848
ENSMUSG00000042129	Rassf4	-	6:116633008-116673952	116633008	116673952	40945	9209	1.89368
ENSMUSG00000030577	Cd22	-	7:30865402-30880342	30865402	30880342	14941	5042	6.27251
ENSMUSG00000022208	Jph4	-	14:55106826-55116935	55106826	55116935	10110	7064	-1.4795
ENSMUSG00000041559	Fmod	-	1:134037254-134048277	134037254	134048277	11024	3306	1.92798
ENSMUSG00000031980	Agt	-	8:124556534-124569706	124556534	124569706	13173	1891	1.59059
ENSMUSG00000015839	Nfe2l2	-	2:75675513-75704641	75675513	75704641	29129	3796	1.29935
ENSMUSG00000035697	Arhgap45	-	10:80016653-80031472	80016653	80031472	14820	4478	2.90118
ENSMUSG00000025478	Dpysl4	-	7:139086001-139102704	139086001	139102704	16704	5983	-1.55869
ENSMUSG00000075020	Mir670hg	ENSMUSG00000076335	2:94160636-94264918	94160636	94264918	104283	2768	-1.78865
ENSMUSG00000029810	Tmem176b	-	6:48833818-48841496	48833818	48841496	7679	2371	1.75109
ENSMUSG00000034595	Ppp1r18	-	17:35865593-35875596	35865593	35875596	10004	4317	1.32008
ENSMUSG00000047261	Gap43	-	16:42248442-42340651	42248442	42340651	92210	1523	-1.24547
ENSMUSG00000085720	Gm7854	-	5:43151686-43235355	43151686	43235355	83670	1433	-1.73398
ENSMUSG00000026749	Nek6	-	2:38511643-38594606	38511643	38594606	82964	10714	1.124
ENSMUSG00000024349	Tmem173	-	18:35733678-35740554	35733678	35740554	6877	2302	2.08381
ENSMUSG00000023367	Tmem176a	-	6:48840919-48847071	48840919	48847071	6153	3810	2.16755
ENSMUSG00000071042	Rasgrp3	-	17:75435905-75529043	75435905	75529043	93139	4921	1.48708
ENSMUSG00000022885	St6gal1	-	16:23224740-23360350	23224740	23360350	135611	4916	1.3349
ENSMUSG00000095687	Rnaset2a	ENSMUSG00000116988	17:8115445-8148097	8115445	8148097	32653	3343	1.66939
ENSMUSG00000040188	Scamp2	-	9:57560943-57588795	57560943	57588795	27853	3238	1.06201
ENSMUSG00000026249	Serpine2	-	1:79794197-79861180	79794197	79861180	66984	8287	1.51462
ENSMUSG00000002985	Apoe	-	7:19696109-19699188	19696109	19699188	3080	2138	2.08238
ENSMUSG00000015243	Abca1	-	4:53030787-53159895	53030787	53159895	129109	10363	1.45527
ENSMUSG00000052229	Gpr17	-	18:31942997-31949636	31942997	31949636	6640	5195	1.92888
ENSMUSG00000036362	P2ry13	-	3:59207892-59210882	59207892	59210882	2991	2528	2.12287
ENSMUSG00000031101	Sash3	-	X:48146436-48161565	48146436	48161565	15130	2677	2.47176
ENSMUSG00000024411	Aqp4	-	18:15389394-15403684	15389394	15403684	14291	5082	1.82096
ENSMUSG00000105954	Gm42793	ENSMUSG00000029304	5:104435121-104436372	104435121	104436372	1252	1252	4.55203
ENSMUSG00000020431	Adcy1	-	11:7063489-7178506	7063489	7178506	115018	12522	-1.57651
ENSMUSG00000049107	Ntf3	-	6:126101412-126166910	126101412	126166910	65499	1714	-2.38759
ENSMUSG00000051910	Sox6	-	7:115470872-116038796	115470872	116038796	567925	14832	1.12399
ENSMUSG00000011884	Gltp	-	5:114669398-114690984	114669398	114690984	21587	1762	1.19416
ENSMUSG00000024529	Lox	-	18:52516069-52529867	52516069	52529867	13799	4810	3.13786
ENSMUSG00000032368	Zic1	-	9:91358058-91365810	91358058	91365810	7753	5693	-1.26836
ENSMUSG00000036949	Slc39a12	-	2:14388316-14494977	14388316	14494977	106662	2998	1.3312
ENSMUSG00000110588	Gm45774	-	8:94170748-94173412	94170748	94173412	2665	2665	1.77013
ENSMUSG00000029862	Clcn1	-	6:42286685-42315756	42286685	42315756	29072	5428	-1.37242
ENSMUSG00000031111	Igsf1	-	X:49782536-49797749	49782536	49797749	15214	5768	2.22842
ENSMUSG00000107068	Gm42742	ENSMUSG00000030680;ENSMUSG00000092534;ENSMUSG00000045114	7:127015051-127021097	127015051	127021097	6047	4508	-1.76321
ENSMUSG00000069227	Gprin1	-	13:54736671-54749874	54736671	54749874	13204	4348	-1.52813
ENSMUSG00000001123	Lgals9	-	11:78962974-78984946	78962974	78984946	21973	2137	1.99523
ENSMUSG00000021666	Gfm2	-	13:97137937-97181195	97137937	97181195	43259	10685	1.6087
ENSMUSG00000075284	Wipf1	-	2:73429610-73529734	73429610	73529734	100125	5896	1.25492
ENSMUSG00000024663	Rab3il1	-	19:10001669-10038380	10001669	10038380	36712	4543	1.45769
ENSMUSG00000007036	Abhd16a	-	17:35089263-35102987	35089263	35102987	13725	3220	-1.01994
ENSMUSG00000022969	Il10rb	ENSMUSG00000093701	16:91406164-91425834	91406164	91425834	19671	3808	1.70881
ENSMUSG00000045114	Prrt2	ENSMUSG00000107068	7:127017531-127021211	127017531	127021211	3681	3159	-1.80465
ENSMUSG00000039476	Prrx2	-	2:30834972-30881251	30834972	30881251	46280	1961	2.46892
ENSMUSG00000001751	Naglu	-	11:101070012-101077672	101070012	101077672	7661	2658	1.35884
ENSMUSG00000020096	Tbata	-	10:61171954-61188841	61171954	61188841	16888	2426	-2.49439
ENSMUSG00000090124	Ugt1a7c	ENSMUSG00000090145;ENSMUSG00000054545;ENSMUSG00000089675;ENSMUSG00000089943;ENSMUSG00000089960;ENSMUSG00000090165;ENSMUSG00000090171;ENSMUSG00000090175	1:88095062-88220002	88095062	88220002	124941	4219	1.91917
ENSMUSG00000056947	Mab21l1	-	3:55782510-55785001	55782510	55785001	2492	2492	-1.14691
ENSMUSG00000032232	Cgnl1	-	9:71626509-71771602	71626509	71771602	145094	7844	-1.06455
ENSMUSG00000032376	Usp3	-	9:66514637-66593142	66514637	66593142	78506	6848	-1.19378
ENSMUSG00000035864	Syt1	-	10:108497650-109010982	108497650	109010982	513333	8338	-1.10921
ENSMUSG00000037386	Rims2	-	15:39198261-39684372	39198261	39684372	486112	10389	-1.23226
ENSMUSG00000024769	Cdc42bpg	-	19:6306456-6325652	6306456	6325652	19197	6099	-1.32918
ENSMUSG00000032220	Myo1e	-	9:70207350-70399766	70207350	70399766	192417	5704	1.77525
ENSMUSG00000042453	Reln	-	5:21884454-22344702	21884454	22344702	460249	23738	-1.35732
ENSMUSG00000034707	Gns	-	10:121365090-121397249	121365090	121397249	32160	9442	1.12949
ENSMUSG00000022456	Sept3	-	15:82274893-82294574	82274893	82294574	19682	6620	-1.02828
ENSMUSG00000079057	Cyp4v3	ENSMUSG00000031640	8:45304944-45333216	45304944	45333216	28273	3808	1.20332
ENSMUSG00000069763	Tmem100	-	11:90030348-90036508	90030348	90036508	6161	1767	1.34197
ENSMUSG00000033192	Lpcat2	-	8:92855339-92919279	92855339	92919279	63941	3388	2.50406
ENSMUSG00000036492	Rnf39	-	17:36942918-36947986	36942918	36947986	5069	1795	-1.94411
ENSMUSG00000079547	H2-DMb1	-	17:34153072-34160230	34153072	34160230	7159	1485	3.49365
ENSMUSG00000032911	Cspg4	-	9:56865033-56899870	56865033	56899870	34838	11931	1.76228
ENSMUSG00000018634	Crhr1	-	11:104132855-104175523	104132855	104175523	42669	2460	-1.12009
ENSMUSG00000006219	Fblim1	-	4:141576062-141606096	141576062	141606096	30035	4457	3.69778
ENSMUSG00000034701	Neurod1	ENSMUSG00000075256	2:79452521-79456751	79452521	79456751	4231	2729	-1.70971
ENSMUSG00000079484	Phyhd1	ENSMUSG00000099041;ENSMUSG00000098794	2:30266203-30282149	30266203	30282149	15947	2657	1.54022
ENSMUSG00000033256	Shf	-	2:122348892-122369162	122348892	122369162	20271	2305	-1.43549
ENSMUSG00000020538	Srebf1	ENSMUSG00000099259	11:60199089-60222581	60199089	60222581	23493	5634	1.08854
ENSMUSG00000048120	Entpd1	-	19:40612366-40741602	40612366	40741602	129237	5580	1.90844
ENSMUSG00000001768	Rin2	-	2:145675215-145887616	145675215	145887616	212402	11271	1.43993
ENSMUSG00000073421	H2-Ab1	-	17:34263209-34269418	34263209	34269418	6210	1637	3.68749
ENSMUSG00000042286	Stab1	-	14:31139013-31168641	31139013	31168641	29629	10288	1.41573
ENSMUSG00000021477	Ctsl	ENSMUSG00000114072	13:64359337-64370890	64359337	64370890	11554	6489	1.65169
ENSMUSG00000031827	Cotl1	-	8:119809222-119840544	119809222	119840544	31323	1596	1.48915
ENSMUSG00000042190	Cmklr1	-	5:113612354-113650426	113612354	113650426	38073	3408	1.60597
ENSMUSG00000019359	Gdpd2	-	X:100729873-100738895	100729873	100738895	9023	4609	1.75018
ENSMUSG00000018339	Gpx3	-	11:54902453-54910377	54902453	54910377	7925	1813	1.92923
ENSMUSG00000015027	Galns	-	8:122578242-122611463	122578242	122611463	33222	2650	1.30575
ENSMUSG00000014361	Mertk	-	2:128698956-128802894	128698956	128802894	103939	4336	1.40371
ENSMUSG00000000805	Car4	-	11:84957786-84966044	84957786	84966044	8259	1966	-1.70556
ENSMUSG00000072115	Ang	ENSMUSG00000021876	14:51091150-51102009	51091150	51102009	10860	1202	2.03246
ENSMUSG00000001741	Il16	-	7:83642825-83745726	83642825	83745726	102902	7865	-1.35086
ENSMUSG00000020100	Slc29a3	-	10:60712072-60752794	60712072	60752794	40723	5834	1.14476
ENSMUSG00000034818	Celf5	-	10:81459227-81482709	81459227	81482709	23483	6668	-1.30369
ENSMUSG00000021939	Ctsb	-	14:63122462-63145923	63122462	63145923	23462	6051	1.28794
ENSMUSG00000041528	Rnf123	-	9:108051534-108083346	108051534	108083346	31813	6754	-1.06957
ENSMUSG00000031838	Ifi30	-	8:70762774-70766663	70762774	70766663	3890	981	1.60684
ENSMUSG00000097843	Gm26755	-	2:79453985-79461107	79453985	79461107	7123	2657	-1.74456
ENSMUSG00000026024	Als2	ENSMUSG00000079550	1:59162926-59237231	59162926	59237231	74306	9496	-1.20943
ENSMUSG00000063239	Grm4	-	17:27422387-27521403	27422387	27521403	99017	5977	-1.58274
ENSMUSG00000027489	Necab3	-	2:154544399-154558890	154544399	154558890	14492	2548	-1.65035
ENSMUSG00000010064	Slc38a3	-	9:107650634-107669530	107650634	107669530	18897	5277	1.07731
ENSMUSG00000042216	Sgsm1	-	5:113243220-113310786	113243220	113310786	67567	7466	-1.24862
ENSMUSG00000034330	Plcg2	-	8:117498291-117635142	117498291	117635142	136852	4298	2.21735
ENSMUSG00000020044	Timp3	-	10:86300372-86349506	86300372	86349506	49135	8144	1.15271
ENSMUSG00000024965	Fermt3	-	19:6998958-7019469	6998958	7019469	20512	2587	1.88504
ENSMUSG00000020865	Abcc3	-	11:94343295-94392997	94343295	94392997	49703	5698	1.79026
ENSMUSG00000045174	Amer3	-	1:34579657-34590944	34579657	34590944	11288	4392	-1.42699
ENSMUSG00000041075	Fzd7	-	1:59482424-59486955	59482424	59486955	4532	4532	-1.50921
ENSMUSG00000098051	Gm27032	ENSMUSG00000065454	2:180894105-180895220	180894105	180895220	1116	1116	-1.19976
ENSMUSG00000040711	Sh3pxd2b	-	11:32347820-32428173	32347820	32428173	80354	9709	1.43605
ENSMUSG00000034786	Gpsm3	ENSMUSG00000034673	17:34589806-34591754	34589806	34591754	1949	1343	1.89988
ENSMUSG00000054733	Msra	-	14:64122625-64455903	64122625	64455903	333279	4295	-1.04774
ENSMUSG00000020422	Tns3	-	11:8431652-8664535	8431652	8664535	232884	11182	1.13
ENSMUSG00000032313	Tmem266	-	9:55326913-55438345	55326913	55438345	111433	4714	-1.4258
ENSMUSG00000026458	Ppfia4	-	1:134296783-134332928	134296783	134332928	36146	6572	-1.14342
ENSMUSG00000064065	Ipcef1	-	10:6885796-7052478	6885796	7052478	166683	9003	-1.7441
ENSMUSG00000101162	Gm26728	-	6:125494424-125509135	125494424	125509135	14712	2982	2.00156
ENSMUSG00000020077	Srgn	-	10:62493833-62527451	62493833	62527451	33619	2196	2.02985
ENSMUSG00000026748	Plxdc2	-	2:16356304-16755839	16356304	16755839	399536	6947	1.33774
ENSMUSG00000024978	Gpam	-	19:55069734-55099451	55069734	55099451	29718	3832	1.18414
ENSMUSG00000054226	Tprkb	-	6:85911865-85930284	85911865	85930284	18420	5355	1.36969
ENSMUSG00000016087	Fli1	-	9:32422204-32542861	32422204	32542861	120658	3486	1.91319
ENSMUSG00000009356	Lpo	-	11:87806428-87828289	87806428	87828289	21862	3135	1.40438
ENSMUSG00000098112	Bin2	-	15:100641077-100669553	100641077	100669553	28477	2530	2.51968
ENSMUSG00000057103	Nat8f1	-	6:85910154-85915687	85910154	85915687	5534	1345	1.39277
ENSMUSG00000026728	Vim	-	2:13573927-13582826	13573927	13582826	8900	4743	1.38432
ENSMUSG00000059456	Ptk2b	-	14:66153257-66281052	66153257	66281052	127796	7398	2.07238
ENSMUSG00000006958	Chrd	-	16:20733127-20742384	20733127	20742384	9258	6258	-1.40656
ENSMUSG00000037126	Psd	-	19:46312087-46327156	46312087	46327156	15070	7636	-1.17567
ENSMUSG00000031133	Arhgef6	-	X:57231485-57338729	57231485	57338729	107245	8552	1.18449
ENSMUSG00000027273	Snap25	-	2:136713453-136782428	136713453	136782428	68976	6791	-1.05934
ENSMUSG00000076036	Gm22133	ENSMUSG00000050708	7:45458089-45458197	45458089	45458197	109	109	1.14184
ENSMUSG00000035095	Fam167a	-	14:63436394-63465498	63436394	63465498	29105	4274	2.02907
ENSMUSG00000007030	Vwa7	-	17:35016579-35026741	35016579	35026741	10163	4313	-1.99083
ENSMUSG00000051359	Ncald	ENSMUSG00000115157	15:37366175-37792570	37366175	37792570	426396	8581	-1.34961
ENSMUSG00000027447	Cst3	-	2:148871722-148875692	148871722	148875692	3971	1266	1.55083
ENSMUSG00000021127	Zfp36l1	-	12:80107754-80113013	80107754	80113013	5260	2990	1.34268
ENSMUSG00000027544	Nfatc2	-	2:168476410-168601657	168476410	168601657	125248	10578	-1.09124
ENSMUSG00000038648	Creb3l2	-	6:37327255-37442146	37327255	37442146	114892	7283	1.15787
ENSMUSG00000027624	Epb41l1	-	2:156420909-156543214	156420909	156543214	122306	11530	-1.0422
ENSMUSG00000029778	Adcyap1r1	-	6:55451978-55501451	55451978	55501451	49474	6601	1.02684
ENSMUSG00000038855	Itpkb	-	1:180330485-180424802	180330485	180424802	94318	10463	1.34908
ENSMUSG00000047139	Cd24a	-	10:43578284-43584265	43578284	43584265	5982	2580	2.16564
ENSMUSG00000033854	Kcnk10	-	12:98429437-98578310	98429437	98578310	148874	8774	-1.47366
ENSMUSG00000039577	Nphp4	-	4:152476706-152563183	152476706	152563183	86478	6044	-1.41772
ENSMUSG00000047415	Gpr68	-	12:100876682-100908198	100876682	100908198	31517	7159	-1.16716
ENSMUSG00000023224	Serping1	-	2:84765387-84775444	84765387	84775444	10058	2325	1.21834
ENSMUSG00000097417	Gm26669	-	12:80108034-80113000	80108034	80113000	4967	1808	1.37806
ENSMUSG00000036972	Zic4	-	9:91362413-91389348	91362413	91389348	26936	10335	-1.03352
ENSMUSG00000073411	H2-D1	-	17:35262730-35267499	35262730	35267499	4770	2579	1.44315
ENSMUSG00000017978	Cadps2	-	6:23262773-23839421	23262773	23839421	576649	9566	-1.63793
ENSMUSG00000019832	Rab32	-	10:10545002-10558265	10545002	10558265	13264	2339	2.30884
ENSMUSG00000002897	Il17ra	-	6:120463247-120487559	120463247	120487559	24313	8662	1.23966
ENSMUSG00000002100	Mybpc3	-	2:91118144-91136516	91118144	91136516	18373	4163	-1.77555
ENSMUSG00000025351	Cd63	-	10:128900989-128912822	128900989	128912822	11834	3682	1.76172
ENSMUSG00000052384	Nrros	-	16:32142785-32165594	32142785	32165594	22810	4177	1.83845
ENSMUSG00000021062	Rab15	-	12:76797960-76822908	76797960	76822908	24949	4614	-1.27858
ENSMUSG00000039013	Siglecf	-	7:43351341-43359531	43351341	43359531	8191	2790	6.38347
ENSMUSG00000027111	Itga6	-	2:71745616-71858416	71745616	71858416	112801	9025	1.23439
ENSMUSG00000022025	Cnmd	-	14:79637690-79662170	79637690	79662170	24481	1843	2.90406
ENSMUSG00000030287	Itpr2	-	6:146108299-146502223	146108299	146502223	393925	14802	1.00394
ENSMUSG00000024292	Cyp4f14	-	17:32905071-32917342	32905071	32917342	12272	2405	1.26754
ENSMUSG00000042631	Xkr7	-	2:153031852-153055775	153031852	153055775	23924	2711	-1.29683
ENSMUSG00000033491	Prss35	-	9:86743649-86758443	86743649	86758443	14795	3444	1.75806
ENSMUSG00000031962	Cdh15	-	8:122847966-122867397	122847966	122867397	19432	3251	-1.51668
ENSMUSG00000027322	Siglec1	-	2:131069220-131086765	131069220	131086765	17546	7143	2.59053
ENSMUSG00000028701	Lurap1	-	4:116132406-116151338	116132406	116151338	18933	5886	-1.31448
ENSMUSG00000068523	Gng5	-	3:146499807-146505572	146499807	146505572	5766	2765	1.15553
ENSMUSG00000073067	9130019P16Rik	-	6:54269681-54430221	54269681	54430221	160541	5566	-1.57039
ENSMUSG00000038145	Snrk	-	9:122117266-122169702	122117266	122169702	52437	5780	-1.13523
ENSMUSG00000050700	Emilin3	-	2:160906437-160912328	160906437	160912328	5892	3548	-2.109
ENSMUSG00000022951	Rcan1	-	16:92391953-92470867	92391953	92470867	78915	3085	1.10692
ENSMUSG00000033685	Ucp2	-	7:100493337-100502020	100493337	100502020	8684	6989	1.75613
ENSMUSG00000086171	Pcsk2os1	-	2:143535476-143547837	143535476	143547837	12362	4454	-1.16483
ENSMUSG00000030376	Slc8a2	-	7:16129826-16161063	16129826	16161063	31238	5261	-1.63721
ENSMUSG00000038400	Pmepa1	-	2:173224458-173276533	173224458	173276533	52076	4913	1.33027
ENSMUSG00000079419	Ms4a6c	-	19:11469366-11482192	11469366	11482192	12827	2050	3.06301
ENSMUSG00000034993	Vat1	-	11:101458745-101466230	101458745	101466230	7486	2766	1.30801
ENSMUSG00000025727	A930017K11Rik	-	17:25946387-25952565	25946387	25952565	6179	2539	-1.36168
ENSMUSG00000035805	Mlc1	-	15:88955884-88979007	88955884	88979007	23124	2801	1.16463
ENSMUSG00000034685	Fam171a2	-	11:102436981-102447682	102436981	102447682	10702	3119	-1.11587
ENSMUSG00000020428	Gabra6	-	11:42306437-42321072	42306437	42321072	14636	2489	-1.86654
ENSMUSG00000049265	Kcnk3	-	5:30588170-30625271	30588170	30625271	37102	3976	-1.63259
ENSMUSG00000033510	Otud7a	-	7:63444751-63759028	63444751	63759028	314278	3619	-1.05522
ENSMUSG00000042529	Kcnj12	-	11:61022564-61071131	61022564	61071131	48568	2750	-1.43769
ENSMUSG00000021190	Lgmn	-	12:102394084-102439813	102394084	102439813	45730	2323	1.07931
ENSMUSG00000026480	Ncf2	-	1:152800194-152836991	152800194	152836991	36798	8478	2.60753
ENSMUSG00000090145	Ugt1a6b	ENSMUSG00000090124;ENSMUSG00000054545;ENSMUSG00000089675;ENSMUSG00000089943;ENSMUSG00000089960;ENSMUSG00000090165;ENSMUSG00000090171;ENSMUSG00000090175	1:88103252-88219003	88103252	88219003	115752	2382	1.74751
ENSMUSG00000089675	Ugt1a8	ENSMUSG00000054545;ENSMUSG00000089943;ENSMUSG00000089960;ENSMUSG00000090124;ENSMUSG00000090145;ENSMUSG00000090165;ENSMUSG00000090171;ENSMUSG00000090175	1:88087813-88219004	88087813	88219004	131192	2227	1.86997
ENSMUSG00000030104	Edem1	-	6:108828641-108859356	108828641	108859356	30716	6453	1.2498
ENSMUSG00000004902	Slc25a18	-	6:120773578-120794336	120773578	120794336	20759	1911	1.14925
ENSMUSG00000002332	Dhrs1	-	14:55739020-55745690	55739020	55745690	6671	2760	1.17254
ENSMUSG00000090165	Ugt1a10	ENSMUSG00000054545;ENSMUSG00000089675;ENSMUSG00000089943;ENSMUSG00000089960;ENSMUSG00000090124;ENSMUSG00000090145;ENSMUSG00000090171;ENSMUSG00000090175	1:88055388-88219004	88055388	88219004	163617	2267	1.86465
ENSMUSG00000040152	Thbs1	-	2:118111876-118127133	118111876	118127133	15258	6073	1.70277
ENSMUSG00000041670	Rims1	-	1:22286251-22805994	22286251	22805994	519744	7362	-1.20038
ENSMUSG00000046027	Stard5	ENSMUSG00000108825	7:83631959-83653127	83631959	83653127	21169	5460	-1.10918
ENSMUSG00000029471	Camkk2	-	5:122731170-122779409	122731170	122779409	48240	10921	-1.34791
ENSMUSG00000044786	Zfp36	-	7:28376784-28380253	28376784	28380253	3470	3470	1.46498
ENSMUSG00000026701	Prdx6	-	1:161240112-161251219	161240112	161251219	11108	4804	1.3815
ENSMUSG00000025422	Agap2	-	10:127075284-127093169	127075284	127093169	17886	5941	-1.19164
ENSMUSG00000017760	Ctsa	-	2:164832873-164841032	164832873	164841032	8160	4715	1.00434
ENSMUSG00000031070	Mrgprf	-	7:145300828-145309557	145300828	145309557	8730	2214	-1.75204
ENSMUSG00000000214	Th	-	7:142892752-142931128	142892752	142931128	38377	2364	1.23397
ENSMUSG00000059552	Trp53	-	11:69580359-69591873	69580359	69591873	11515	4045	1.06251
ENSMUSG00000029084	Cd38	-	5:43868553-43912375	43868553	43912375	43823	3890	1.23865
ENSMUSG00000050822	Slc29a4	-	5:142692512-142722490	142692512	142722490	29979	2862	-1.24093
ENSMUSG00000050708	Ftl1	ENSMUSG00000076036	7:45457944-45459884	45457944	45459884	1941	1340	1.09459
ENSMUSG00000017009	Sdc4	-	2:164424247-164443887	164424247	164443887	19641	2547	1.1993
ENSMUSG00000037709	Fam13a	-	6:58932090-59024549	58932090	59024549	92460	10505	-1.01921
ENSMUSG00000029638	Glcci1	ENSMUSG00000107705	6:8509600-8597548	8509600	8597548	87949	7756	-1.02849
ENSMUSG00000022211	Carmil3	-	14:55490651-55508272	55490651	55508272	17622	6457	-1.08223
ENSMUSG00000051439	Cd14	-	18:36725074-36726736	36725074	36726736	1663	1572	3.40814
ENSMUSG00000045594	Glb1	ENSMUSG00000079260	9:114401076-114474898	114401076	114474898	73823	3008	1.23656
ENSMUSG00000085080	2310044K18Rik	-	7:83659575-83660963	83659575	83660963	1389	618	-1.28242
ENSMUSG00000025576	Rbfox3	-	11:118489762-118911597	118489762	118911597	421836	5818	-1.58966
ENSMUSG00000025867	Cplx2	-	13:54371349-54383917	54371349	54383917	12569	4928	-1.19933
ENSMUSG00000004633	Chn2	-	6:54039554-54301810	54039554	54301810	262257	5812	-1.49658
ENSMUSG00000031150	Ccdc120	-	X:7731714-7750905	7731714	7750905	19192	4165	-1.34245
ENSMUSG00000034663	Bmp2k	-	5:96997689-97091867	96997689	97091867	94179	8480	1.0792
ENSMUSG00000031639	Tlr3	-	8:45395665-45411080	45395665	45411080	15416	5207	1.41242
ENSMUSG00000056917	Sipa1	-	19:5651185-5663707	5651185	5663707	12523	3868	1.37742
ENSMUSG00000040852	Plekhh2	-	17:84511895-84622142	84511895	84622142	110248	6886	1.1426
ENSMUSG00000022469	Rapgef3	-	15:97744770-97767972	97744770	97767972	23203	6336	1.25049
ENSMUSG00000090171	Ugt1a2	ENSMUSG00000054545;ENSMUSG00000089675;ENSMUSG00000089943;ENSMUSG00000089960;ENSMUSG00000090124;ENSMUSG00000090145;ENSMUSG00000090165;ENSMUSG00000090175	1:88200601-88218997	88200601	88218997	18397	2211	1.86474
ENSMUSG00000028463	Car9	-	4:43506966-43513729	43506966	43513729	6764	2304	-2.36166
ENSMUSG00000070738	Dgkd	-	1:87853287-87945180	87853287	87945180	91894	6850	-1.24499
ENSMUSG00000020120	Plek	-	11:16971206-17052381	16971206	17052381	81176	4486	1.2118
ENSMUSG00000024501	Dpysl3	-	18:43320979-43438286	43320979	43438286	117308	6265	1.02879
ENSMUSG00000028927	Padi2	-	4:140906344-140952586	140906344	140952586	46243	5013	1.22323
ENSMUSG00000024268	Celf4	-	18:25477632-25754157	25477632	25754157	276526	8583	-1.20408
ENSMUSG00000036353	P2ry12	-	3:59216272-59262871	59216272	59262871	46600	2546	1.70636
ENSMUSG00000055333	Fat2	-	11:55250609-55336564	55250609	55336564	85956	14528	-1.39417
ENSMUSG00000073565	Prr16	-	18:51117898-51304641	51117898	51304641	186744	2224	-1.43426
ENSMUSG00000044933	Sstr3	-	15:78537008-78544685	78537008	78544685	7678	4320	-1.43696
ENSMUSG00000020709	Adap2	-	11:80154105-80178958	80154105	80178958	24854	1785	1.83348
ENSMUSG00000022610	Mapk12	-	15:89130584-89140703	89130584	89140703	10120	3805	-1.49448
ENSMUSG00000022382	Wnt7b	-	15:85535437-85582473	85535437	85582473	47037	4898	1.21668
ENSMUSG00000056158	Car10	-	11:93098028-93601749	93098028	93601749	503722	6358	-1.05238
ENSMUSG00000001520	Nrip2	ENSMUSG00000108011	6:128399296-128416427	128399296	128416427	17132	3757	-1.09191
ENSMUSG00000049939	Lrrc4	-	6:28661831-28831747	28661831	28831747	169917	3996	-1.00898
ENSMUSG00000029436	Mmp17	-	5:129584169-129611099	129584169	129611099	26931	6619	-1.39225
ENSMUSG00000067199	Frat1	-	19:41829970-41832583	41829970	41832583	2614	2614	-1.52129
ENSMUSG00000028150	Rorc	-	3:94372794-94398276	94372794	94398276	25483	3559	-1.44265
ENSMUSG00000000958	Slc7a7	-	14:54369442-54417780	54369442	54417780	48339	3315	1.85712
ENSMUSG00000020785	Camkk1	-	11:73019008-73042073	73019008	73042073	23066	3728	-1.07043
ENSMUSG00000032021	Crtam	-	9:40969691-41004628	40969691	41004628	34938	5131	-1.30382
ENSMUSG00000029359	Tesc	-	5:118027743-118061878	118027743	118061878	34136	1591	-1.46325
ENSMUSG00000038593	Tctn1	-	5:122237848-122264460	122237848	122264460	26613	8295	1.03051
ENSMUSG00000027087	Itgav	-	2:83724397-83806916	83724397	83806916	82520	10744	1.09596
ENSMUSG00000044583	Tlr7	-	X:167304929-167330558	167304929	167330558	25630	4082	4.06656
ENSMUSG00000029861	Fam131b	-	6:42315312-42324643	42315312	42324643	9332	4104	-1.34174
ENSMUSG00000042834	Nrep	-	18:33437019-33464029	33437019	33464029	27011	2513	-1.63398
ENSMUSG00000040997	Abhd4	-	14:54254188-54270637	54254188	54270637	16450	3279	1.14079
ENSMUSG00000070366	Plpp4	-	7:129257031-129391412	129257031	129391412	134382	1458	1.95583
ENSMUSG00000004151	Etv1	-	12:38779380-38870484	38779380	38870484	91105	13296	-1.4963
ENSMUSG00000019312	Grb7	-	11:98446394-98455373	98446394	98455373	8980	3365	-1.30606
ENSMUSG00000047842	Diras2	-	13:52504380-52531279	52504380	52531279	26900	4786	-1.40179
ENSMUSG00000049044	Rapgef4	-	2:71981240-72257474	71981240	72257474	276235	6677	-1.01301
ENSMUSG00000030047	Arhgap25	-	6:87458545-87533259	87458545	87533259	74715	4434	3.22759
ENSMUSG00000031654	Cbln1	-	8:87468405-87472609	87468405	87472609	4205	3037	-1.36883
ENSMUSG00000058542	Gm15590	ENSMUSG00000076038	17:6131854-6132405	6131854	6132405	552	552	1.11372
ENSMUSG00000026805	Barhl1	-	2:28907679-28916668	28907679	28916668	8990	3905	-1.361
ENSMUSG00000101671	Gm28221	-	15:37367205-37368498	37367205	37368498	1294	347	-1.48103
ENSMUSG00000003657	Calb2	-	8:110137502-110168210	110137502	110168210	30709	1743	-1.64738
ENSMUSG00000023186	Vwa5a	-	9:38718268-38743337	38718268	38743337	25070	4899	1.42805
ENSMUSG00000033855	Ston1	-	17:88597684-88662586	88597684	88662586	64903	4521	1.34362
ENSMUSG00000089544	Gm25837	-	11:115253278-115253385	115253278	115253385	108	108	-1.94218
ENSMUSG00000047643	Gm5454	-	13:103356252-103357704	103356252	103357704	1453	1453	-1.61629
ENSMUSG00000058740	Kcnt1	-	2:25863734-25918273	25863734	25918273	54540	9499	-1.32647
ENSMUSG00000070570	Slc17a7	-	7:45163949-45176142	45163949	45176142	12194	5392	-1.49856
ENSMUSG00000090175	Ugt1a9	ENSMUSG00000054545;ENSMUSG00000089675;ENSMUSG00000089943;ENSMUSG00000089960;ENSMUSG00000090124;ENSMUSG00000090145;ENSMUSG00000090165;ENSMUSG00000090171	1:88070800-88218997	88070800	88218997	148198	2190	1.79893
ENSMUSG00000060586	H2-Eb1	-	17:34305877-34316199	34305877	34316199	10323	1184	2.57995
ENSMUSG00000062760	Shisal1	-	15:84379203-84447097	84379203	84447097	67895	6551	1.00751
ENSMUSG00000027168	Pax6	-	2:105668900-105697364	105668900	105697364	28465	11694	-1.08507
ENSMUSG00000020467	Efemp1	-	11:28853204-28926743	28853204	28926743	73540	2037	1.32317
ENSMUSG00000033871	Ppargc1b	-	18:61298136-61400431	61298136	61400431	102296	3990	-1.23335
ENSMUSG00000090236	Car15	ENSMUSG00000092470	16:17835276-17838364	17835276	17838364	3089	1906	-1.06465
ENSMUSG00000059555	Tor4a	-	2:25192966-25196886	25192966	25196886	3921	3301	1.04694
ENSMUSG00000059003	Grin2a	-	16:9567898-9995560	9567898	9995560	427663	17933	-1.03112
ENSMUSG00000066026	Dhrs3	-	4:144892827-144928209	144892827	144928209	35383	2927	1.20789
ENSMUSG00000008658	Rbfox1	-	16:5885355-7411526	5885355	7411526	1526172	4400	-1.08847
ENSMUSG00000006800	Sulf2	-	2:166073089-166155663	166073089	166155663	82575	5871	1.3701
ENSMUSG00000021061	Sptb	-	12:76580488-76710547	76580488	76710547	130060	12147	-1.07862
ENSMUSG00000030166	Rad52	-	6:119902698-119922828	119902698	119922828	20131	5752	-1.20515
ENSMUSG00000070284	Gmppb	ENSMUSG00000092218	9:108049242-108052801	108049242	108052801	3560	2785	-1.02672
ENSMUSG00000018819	Lsp1	-	7:142460809-142494867	142460809	142494867	34059	5174	2.08734
ENSMUSG00000053279	Aldh1a1	-	19:20492715-20643462	20492715	20643462	150748	4934	1.13144
ENSMUSG00000042846	Lrrtm3	-	10:63928472-64090277	63928472	64090277	161806	4251	-1.27525
ENSMUSG00000089943	Ugt1a5	ENSMUSG00000054545;ENSMUSG00000089675;ENSMUSG00000089960;ENSMUSG00000090124;ENSMUSG00000090145;ENSMUSG00000090165;ENSMUSG00000090171;ENSMUSG00000090175	1:88166012-88218997	88166012	88218997	52986	2203	1.64406
ENSMUSG00000005413	Hmox1	-	8:75093621-75100589	75093621	75100589	6969	1751	2.27965
ENSMUSG00000040998	Npnt	-	3:132881745-132950291	132881745	132950291	68547	5026	1.83958
ENSMUSG00000000627	Sema4f	-	6:82911885-82939769	82911885	82939769	27885	5290	-1.17698
ENSMUSG00000046719	Nxph3	-	11:95509845-95514570	95509845	95514570	4726	2099	-1.22381
ENSMUSG00000016918	Sulf1	-	1:12692277-12861192	12692277	12861192	168916	11294	1.35717
ENSMUSG00000026614	Slc30a10	-	1:185454848-185468762	185454848	185468762	13915	5836	1.25487
ENSMUSG00000026950	Neb	-	2:52136647-52378474	52136647	52378474	241828	26582	-1.55323
ENSMUSG00000026347	Tmem163	-	1:127486546-127679548	127486546	127679548	193003	4292	-1.14698
ENSMUSG00000026833	Olfm1	-	2:28192992-28230736	28192992	28230736	37745	3553	-1.0421
ENSMUSG00000043144	Aqp6	-	15:99601400-99605477	99601400	99605477	4078	2423	-1.13746
ENSMUSG00000024906	Mus81	-	19:5482345-5488402	5482345	5488402	6058	3567	-1.10206
ENSMUSG00000026090	2010300C02Rik	-	1:37611677-37720085	37611677	37720085	108409	5075	-1.54928
ENSMUSG00000039405	Prss23	-	7:89507783-89527187	89507783	89527187	19405	3767	1.83182
ENSMUSG00000073490	Ifi207	-	1:173723427-173741747	173723427	173741747	18321	3422	3.55172
ENSMUSG00000047786	Lix1	-	17:17402672-17459387	17402672	17459387	56716	3434	1.3138
ENSMUSG00000020432	Tcn2	-	11:3917192-3932159	3917192	3932159	14968	2178	1.39159
ENSMUSG00000030737	Slco2b1	-	7:99657804-99711340	99657804	99711340	53537	5958	1.56981
ENSMUSG00000030083	Abtb1	-	6:88835914-88841984	88835914	88841984	6071	4862	-1.13361
ENSMUSG00000034384	Barhl2	-	5:106452523-106458166	106452523	106458166	5644	2314	-1.63073
ENSMUSG00000093661	Eif4e3	ENSMUSG00000030068	6:99625135-99666771	99625135	99666771	41637	2515	-1.01086
ENSMUSG00000002489	Tiam1	-	16:89787111-90143769	89787111	90143769	356659	10048	-1.1705
ENSMUSG00000026227	2810459M11Rik	-	1:86045863-86055456	86045863	86055456	9594	3331	1.86845
ENSMUSG00000044986	Tst	-	15:78399556-78405907	78399556	78405907	6352	3163	1.18522
ENSMUSG00000079017	Ifi27l2a	-	12:103442167-103443680	103442167	103443680	1514	463	4.46752
ENSMUSG00000025318	Jph3	-	8:121729623-121794276	121729623	121794276	64654	4457	-1.33736
ENSMUSG00000033350	Chst2	-	9:95399292-95406722	95399292	95406722	7431	7328	1.23229
ENSMUSG00000041000	Trim62	-	4:128883580-128911328	128883580	128911328	27749	5015	-1.38641
ENSMUSG00000032666	1700025G04Rik	-	1:151852403-152090125	151852403	152090125	237723	11788	-1.10152
ENSMUSG00000066621	Tecpr1	-	5:144194442-144223615	144194442	144223615	29174	12772	-1.06212
ENSMUSG00000030921	Trim30a	-	7:104409025-104465193	104409025	104465193	56169	4111	3.24312
ENSMUSG00000036402	Gng12	-	6:66896397-67021350	66896397	67021350	124954	4727	1.0564
ENSMUSG00000031613	Hpgd	-	8:56294585-56321043	56294585	56321043	26459	1683	1.9293
ENSMUSG00000050390	C77080	-	4:129219578-129261404	129219578	129261404	41827	5770	-1.27147
ENSMUSG00000060794	Tssk5	-	15:76371952-76374938	76371952	76374938	2987	2073	-1.7231
ENSMUSG00000056204	Pgpep1	-	8:70646435-70660388	70646435	70660388	13954	5319	1.0003
ENSMUSG00000097077	Gm16712	-	17:55954771-55959381	55954771	55959381	4611	1960	2.06343
ENSMUSG00000090122	Kcne1l	-	X:142304752-142306294	142304752	142306294	1543	1543	1.47145
ENSMUSG00000006435	Neurl1a	-	19:47178820-47259440	47178820	47259440	80621	4411	-1.52463
ENSMUSG00000039114	Nrn1	-	13:36725361-36735131	36725361	36735131	9771	2249	-1.38553
ENSMUSG00000020695	Mrc2	-	11:105292643-105351139	105292643	105351139	58497	6674	1.29164
ENSMUSG00000029054	Gabrd	-	4:155384980-155398112	155384980	155398112	13133	2875	-1.42248
ENSMUSG00000049130	C5ar1	-	7:16246743-16259540	16246743	16259540	12798	2570	2.30334
ENSMUSG00000023249	Parp3	-	9:106470322-106476949	106470322	106476949	6628	3699	1.27524
ENSMUSG00000023885	Thbs2	-	17:14665500-14694235	14665500	14694235	28736	7003	1.13998
ENSMUSG00000049775	Tmsb4x	-	X:167207093-167209315	167207093	167209315	2223	1371	1.34958
ENSMUSG00000006369	Fbln1	-	15:85205949-85286535	85205949	85286535	80587	4368	1.09885
ENSMUSG00000031665	Sall1	-	8:89027235-89044162	89027235	89044162	16928	5265	1.56757
ENSMUSG00000020844	Nxn	-	11:76257198-76399140	76257198	76399140	141943	3239	-1.014
ENSMUSG00000050666	Vstm4	-	14:32856756-32939491	32856756	32939491	82736	2745	1.40133
ENSMUSG00000110043	Gm7328	-	8:56952829-56955053	56952829	56955053	2225	2225	-1.22102
ENSMUSG00000112941	Gm48623	-	13:54301959-54312797	54301959	54312797	10839	1366	-1.46872
ENSMUSG00000007872	Id3	-	4:136143497-136145755	136143497	136145755	2259	1791	1.29523
ENSMUSG00000044811	Cd300c2	-	11:114996721-115001880	114996721	115001880	5160	1275	3.66166
ENSMUSG00000031740	Mmp2	-	8:92827291-92853420	92827291	92853420	26130	3371	1.85041
ENSMUSG00000043587	Pxylp1	-	9:96823336-96892669	96823336	96892669	69334	6148	-1.4131
ENSMUSG00000039533	Mmd2	-	5:142562358-142608800	142562358	142608800	46443	5193	1.04183
ENSMUSG00000002020	Ltbp2	-	12:84783212-84876532	84783212	84876532	93321	8184	-1.26611
ENSMUSG00000092218	Gm20529	ENSMUSG00000070284	9:108051675-108058592	108051675	108058592	6918	203	-1.07283
ENSMUSG00000042532	Golga7b	-	19:42247574-42270348	42247574	42270348	22775	2988	-1.28812
ENSMUSG00000041959	S100a10	-	3:93555080-93564643	93555080	93564643	9564	1212	1.20317
ENSMUSG00000005338	Cadm3	ENSMUSG00000037872	1:173333258-173367695	173333258	173367695	34438	7248	-1.00068
ENSMUSG00000059248	Sept9	-	11:117199661-117362325	117199661	117362325	162665	7565	1.25575
ENSMUSG00000030839	Sergef	ENSMUSG00000110316	7:46443154-46639807	46443154	46639807	196654	3476	-1.29323
ENSMUSG00000026365	Cfh	-	1:140084708-140183764	140084708	140183764	99057	8383	1.52134
ENSMUSG00000035305	Ror1	-	4:100095791-100444765	100095791	100444765	348975	5762	-1.15575
ENSMUSG00000045314	Sowahb	-	5:93041123-93045022	93041123	93045022	3900	3900	-1.08423
ENSMUSG00000028480	Glipr2	-	4:43957401-43979118	43957401	43979118	21718	2320	1.13304
ENSMUSG00000030772	Dkk3	-	7:112116017-112159057	112116017	112159057	43041	3359	1.50925
ENSMUSG00000067879	Vxn	-	1:9601199-9627143	9601199	9627143	25945	3256	1.51377
ENSMUSG00000021217	Tshz3	-	7:36698118-36773553	36698118	36773553	75436	5456	-1.13154
ENSMUSG00000051043	Gprc5c	-	11:114851152-114872617	114851152	114872617	21466	5245	-1.10379
ENSMUSG00000038173	Enpp6	-	8:46986887-47096762	46986887	47096762	109876	6412	1.29159
ENSMUSG00000082062	Ftl2-ps	ENSMUSG00000094403	4:125504288-125504839	125504288	125504839	552	552	1.04893
ENSMUSG00000090307	1700071M16Rik	-	17:43588340-43592442	43588340	43592442	4103	2883	1.00736
ENSMUSG00000022176	Rem2	-	14:54476100-54480431	54476100	54480431	4332	2251	-1.63536
ENSMUSG00000025017	Pik3ap1	-	19:41274218-41385070	41274218	41385070	110853	2615	2.51044
ENSMUSG00000022817	Itgb5	-	16:33829665-33949338	33829665	33949338	119674	3553	1.25897
ENSMUSG00000022895	Ets2	-	16:95702075-95721051	95702075	95721051	18977	5780	-1.15314
ENSMUSG00000024781	Lipa	-	19:34492318-34527474	34492318	34527474	35157	2969	1.47629
ENSMUSG00000032353	Tmed3	-	9:89699206-89705068	89699206	89705068	5863	2847	1.32411
ENSMUSG00000045382	Cxcr4	-	1:128588199-128592293	128588199	128592293	4095	1808	2.25446
ENSMUSG00000021614	Vcan	-	13:89655312-89742509	89655312	89742509	87198	14462	1.11959
ENSMUSG00000034765	Dusp5	-	19:53529109-53542431	53529109	53542431	13323	2473	-1.29297
ENSMUSG00000030223	Ptpro	-	6:137252319-137463233	137252319	137463233	210915	6723	1.34009
ENSMUSG00000049097	Ankrd34a	-	3:96596636-96599775	96596636	96599775	3140	2583	-1.22409
ENSMUSG00000062488	Ifit3b	-	19:34607970-34613401	34607970	34613401	5432	2000	2.77898
ENSMUSG00000032179	Bmp5	-	9:75775364-75900310	75775364	75900310	124947	4025	-1.52632
ENSMUSG00000052914	Cyp2j6	-	4:96516138-96553661	96516138	96553661	37524	3605	1.33413
ENSMUSG00000026829	Gbgt1	-	2:28496891-28505415	28496891	28505415	8525	1337	1.8357
ENSMUSG00000020520	Galnt10	-	11:57645442-57787514	57645442	57787514	142073	5965	1.19083
ENSMUSG00000051504	Siglech	-	7:55768178-55778925	55768178	55778925	10748	3383	1.50073
ENSMUSG00000022665	Ccdc80	-	16:45093402-45128077	45093402	45128077	34676	4293	1.58986
ENSMUSG00000033016	Nfatc1	-	18:80606205-80713071	80606205	80713071	106867	7433	1.04433
ENSMUSG00000110332	Gm19935	-	8:90816145-90817393	90816145	90817393	1249	979	2.74423
ENSMUSG00000097344	Gm26732	-	16:44329997-44333050	44329997	44333050	3054	2771	-1.42293
ENSMUSG00000102234	Gm37885	-	1:182484179-182492473	182484179	182492473	8295	1985	1.38268
ENSMUSG00000110350	Gm10252	-	7:45459469-45460300	45459469	45460300	832	832	1.06829
ENSMUSG00000020131	Pcsk4	-	10:80321283-80329498	80321283	80329498	8216	2958	-1.30095
ENSMUSG00000070327	Rnf213	-	11:119393100-119487418	119393100	119487418	94319	16888	1.81773
ENSMUSG00000027298	Tyro3	-	2:119797733-119818104	119797733	119818104	20372	6198	-1.15154
ENSMUSG00000055044	Pdlim1	-	19:40221173-40271842	40221173	40271842	50670	5260	1.09414
ENSMUSG00000030093	Wnt7a	-	6:91363981-91411363	91363981	91411363	47383	3172	-1.3017
ENSMUSG00000027612	Mmp24	-	2:155775342-155818366	155775342	155818366	43025	4683	-1.09234
ENSMUSG00000058183	Mmel1	-	4:154869585-154895528	154869585	154895528	25944	3475	-1.95709
ENSMUSG00000015085	Entpd2	ENSMUSG00000015094	2:25395874-25401321	25395874	25401321	5448	2128	1.21285
ENSMUSG00000025854	Fam20c	-	5:138754514-138810077	138754514	138810077	55564	6590	1.20488
ENSMUSG00000026207	Speg	-	1:75375297-75432320	75375297	75432320	57024	12741	-1.23411
ENSMUSG00000032194	Kank2	-	9:21766784-21798744	21766784	21798744	31961	5235	-1.35162
ENSMUSG00000002147	Stat6	-	10:127642986-127660957	127642986	127660957	17972	4402	1.23031
ENSMUSG00000046952	Gm5815	-	17:58593614-58594840	58593614	58594840	1227	1227	-1.13556
ENSMUSG00000038026	Kcnj9	-	1:172320501-172329318	172320501	172329318	8818	4288	-1.05678
ENSMUSG00000050357	Carmil2	-	8:105686274-105698187	105686274	105698187	11914	5487	-1.02086
ENSMUSG00000050138	Kcnk12	-	17:87745837-87797994	87745837	87797994	52158	1936	-1.55973
ENSMUSG00000034855	Cxcl10	-	5:92346638-92348889	92346638	92348889	2252	2252	5.231
ENSMUSG00000029468	P2rx7	ENSMUSG00000099324	5:122643911-122691432	122643911	122691432	47522	5970	1.18232
ENSMUSG00000036192	Rorb	-	19:18930605-19111196	18930605	19111196	180592	11076	1.00559
ENSMUSG00000044037	Als2cl	-	9:110879870-110900530	110879870	110900530	20661	5883	1.34482
ENSMUSG00000043873	Chil5	-	3:106016919-106032814	106016919	106032814	15896	1509	-2.01681
ENSMUSG00000021903	Galnt15	-	14:32028989-32062197	32028989	32062197	33209	6326	-1.57406
ENSMUSG00000028583	Pdpn	-	4:143267431-143299564	143267431	143299564	32134	1817	1.21045
ENSMUSG00000040136	Abcc8	-	7:46104523-46180033	46104523	46180033	75511	8090	-1.46797
ENSMUSG00000060519	Tor3a	-	1:156653617-156674356	156653617	156674356	20740	3892	1.26582
ENSMUSG00000047250	Ptgs1	-	2:36230426-36252272	36230426	36252272	21847	3884	1.08278
ENSMUSG00000030339	Ltbr	-	6:125306571-125313885	125306571	125313885	7315	2354	1.07622
ENSMUSG00000033088	Triobp	-	15:78947724-79005869	78947724	79005869	58146	12302	-1.01825
ENSMUSG00000076435	Acsf2	-	11:94557102-94601871	94557102	94601871	44770	3432	1.28296
ENSMUSG00000029546	Uncx	-	5:139543494-139548179	139543494	139548179	4686	3136	-1.57261
ENSMUSG00000004347	Pde1c	-	6:56069804-56569103	56069804	56569103	499300	20067	-1.3815
ENSMUSG00000029826	Zc3hav1	-	6:38305286-38354603	38305286	38354603	49318	6518	1.24583
ENSMUSG00000024299	Adamts10	-	17:33524204-33553782	33524204	33553782	29579	5453	-1.33102
ENSMUSG00000060882	Kcnd2	-	6:21215503-21729805	21215503	21729805	514303	5152	-1.1215
ENSMUSG00000031640	Gm45753	ENSMUSG00000109764;ENSMUSG00000079057	8:45269671-45308466	45269671	45308466	38796	2753	1.20373
ENSMUSG00000078771	Evi2a	ENSMUSG00000070354	11:79526560-79530609	79526560	79530609	4050	2297	1.11647
ENSMUSG00000056144	Trim34a	-	7:104244457-104262234	104244457	104262234	17778	2592	2.04537
ENSMUSG00000034584	Exph5	-	9:53301670-53377514	53301670	53377514	75845	10519	-1.20853
ENSMUSG00000030994	D7Ertd443e	-	7:134265779-134385661	134265779	134385661	119883	5969	1.01425
ENSMUSG00000048602	Morc2b	-	17:33135588-33139683	33135588	33139683	4096	4096	-1.32959
ENSMUSG00000030353	Tead4	-	6:128224288-128300823	128224288	128300823	76536	3598	-1.50258
ENSMUSG00000040972	Igsf21	-	4:140026846-140246784	140026846	140246784	219939	1979	-1.05265
ENSMUSG00000044350	Lacc1	-	14:77024200-77036904	77024200	77036904	12705	3644	1.33246
ENSMUSG00000033740	St18	-	1:6487231-6860940	6487231	6860940	373710	6464	-1.27204
ENSMUSG00000040751	Lat2	-	5:134600022-134615025	134600022	134615025	15004	2621	2.34209
ENSMUSG00000061524	Zic2	-	14:122475435-122479852	122475435	122479852	4418	2880	-1.05931
ENSMUSG00000019055	Plod1	-	4:147909753-147936767	147909753	147936767	27015	6765	1.05584
ENSMUSG00000096883	Shisa8	-	15:82206168-82212815	82206168	82212815	6648	2776	-1.3149
ENSMUSG00000030623	Prss23os	-	7:89510007-89511873	89510007	89511873	1867	1592	1.66566
ENSMUSG00000087698	Gm13031	-	4:140947666-140957902	140947666	140957902	10237	924	1.21706
ENSMUSG00000041120	Nbl1	-	4:139082284-139092993	139082284	139092993	10710	2033	1.171
ENSMUSG00000028434	Epb41l4b	-	4:56991972-57143437	56991972	57143437	151466	8858	-1.12319
ENSMUSG00000035172	Plekhh3	-	11:101162679-101171351	101162679	101171351	8673	3582	-1.03957
ENSMUSG00000090799	Klhl33	-	14:50888582-50897507	50888582	50897507	8926	6300	-1.18714
ENSMUSG00000033717	Adra2a	-	19:54045182-54048982	54045182	54048982	3801	3801	1.28827
ENSMUSG00000064215	Ifi27	-	12:103434211-103440239	103434211	103440239	6029	1467	1.60843
ENSMUSG00000029576	Radil	-	5:142484839-142551098	142484839	142551098	66260	4803	-1.13566
ENSMUSG00000053702	Nebl	-	2:17343909-17731464	17343909	17731464	387556	15235	1.02993
ENSMUSG00000040740	Slc25a34	-	4:141618824-141623821	141618824	141623821	4998	2670	1.22666
ENSMUSG00000022090	Pdlim2	-	14:70164218-70177681	70164218	70177681	13464	4486	1.2084
ENSMUSG00000038781	Stap2	-	17:55997077-56005584	55997077	56005584	8508	2569	-1.4568
ENSMUSG00000002325	Irf9	ENSMUSG00000047098	14:55603571-55610030	55603571	55610030	6460	5386	1.5108
ENSMUSG00000022150	Dab2	-	15:6299788-6440712	6299788	6440712	140925	7342	1.06749
ENSMUSG00000069922	Ces3a	-	8:105048601-105058413	105048601	105058413	9813	2627	1.59877
ENSMUSG00000037408	Cnnm4	ENSMUSG00000106081	1:36471620-36508764	36471620	36508764	37145	4829	-1.11978
ENSMUSG00000030717	Nupr1	-	7:126623249-126630861	126623249	126630861	7613	2514	1.55206
ENSMUSG00000038059	Smim3	-	18:60474193-60501983	60474193	60501983	27791	1984	1.43373
ENSMUSG00000015396	Cd83	-	13:43784775-43803132	43784775	43803132	18358	2572	1.20064
ENSMUSG00000022106	Rcbtb2	-	14:73123037-73207843	73123037	73207843	84807	9489	1.0493
ENSMUSG00000075318	Scn2a	-	2:65620771-65767447	65620771	65767447	146677	12732	-1.19557
ENSMUSG00000018451	6330403K07Rik	-	11:71031941-71033513	71031941	71033513	1573	1494	1.064
ENSMUSG00000040380	Cbln3	-	14:55878913-55884392	55878913	55884392	5480	4866	-1.42455
ENSMUSG00000058975	Kcnc1	-	7:46396497-46438704	46396497	46438704	42208	9458	-1.00999
ENSMUSG00000048540	Nhlh2	-	3:102010076-102015492	102010076	102015492	5417	5417	-1.40443
ENSMUSG00000038128	Camk4	-	18:32939041-33195767	32939041	33195767	256727	12331	-1.54046
ENSMUSG00000046768	Rhoj	-	12:75308322-75401456	75308322	75401456	93135	6484	1.05052
ENSMUSG00000022346	Myc	-	15:61985391-61990374	61985391	61990374	4984	2717	1.60738
ENSMUSG00000097872	Gm26702	-	2:25575431-25580099	25575431	25580099	4669	4570	-1.37978
ENSMUSG00000104415	Gm37069	-	1:182494156-182498297	182494156	182498297	4142	4142	1.45491
ENSMUSG00000107842	Gm44089	-	6:86084366-86087080	86084366	86087080	2715	1930	-1.14966
ENSMUSG00000031376	Atp2b3	-	X:73503086-73571005	73503086	73571005	67920	4820	-1.23606
ENSMUSG00000031207	Msn	-	X:96096042-96168552	96096042	96168552	72511	6327	1.03941
ENSMUSG00000029419	Ajm1	-	2:25575416-25581757	25575416	25581757	6342	5020	-1.37849
ENSMUSG00000034161	Scx	-	15:76457452-76459458	76457452	76459458	2007	2007	-1.71691
ENSMUSG00000024736	Tmem132a	-	19:10857822-10869940	10857822	10869940	12119	4069	-1.01009
ENSMUSG00000014786	Slc9a5	-	8:105348843-105369881	105348843	105369881	21039	5240	-1.0758
ENSMUSG00000039519	Cyp7b1	-	3:18071950-18243338	18071950	18243338	171389	2166	1.56902
ENSMUSG00000036206	Sh3bp4	-	1:89070415-89155068	89070415	89155068	84654	5112	1.103
ENSMUSG00000061859	Patj	-	4:98395785-98719603	98395785	98719603	323819	13086	-1.02674
ENSMUSG00000018566	Slc2a4	-	11:69942539-69948188	69942539	69948188	5650	3478	1.31047
ENSMUSG00000076617	Ighm	-	12:113418558-113422730	113418558	113422730	4173	1886	1.67196
ENSMUSG00000027293	Ehd4	-	2:120089175-120154606	120089175	120154606	65432	4007	1.0279
ENSMUSG00000091649	Phf11b	-	14:59320964-59341351	59320964	59341351	20388	1184	3.6994
ENSMUSG00000053399	Adamts18	-	8:113697126-113848738	113697126	113848738	151613	10178	-1.00468
ENSMUSG00000040424	Hipk4	-	7:27523267-27531175	27523267	27531175	7909	3646	-1.16822
ENSMUSG00000020638	Cmpk2	-	12:26469204-26479837	26469204	26479837	10634	4163	1.04713
ENSMUSG00000003644	Rps6ka1	-	4:133847290-133887797	133847290	133887797	40508	4258	-1.00571
ENSMUSG00000028369	Svep1	-	4:58042442-58206859	58042442	58206859	164418	16117	-1.05625
ENSMUSG00000017167	Cntnap1	-	11:101170523-101190724	101170523	101190724	20202	5875	-1.27672
ENSMUSG00000111737	Gm47248	-	7:104261465-104262174	104261465	104262174	710	609	2.10845
ENSMUSG00000030068	Gm20696	ENSMUSG00000030067;ENSMUSG00000093661	6:99257484-99666797	99257484	99666797	409314	4075	-1.00636
ENSMUSG00000029622	Arpc1b	-	5:145114215-145130705	145114215	145130705	16491	5115	1.05917
ENSMUSG00000098097	6530403H02Rik	-	3:120604109-120886733	120604109	120886733	282625	4009	-2.11571
ENSMUSG00000021186	Fbln5	-	12:101746565-101819055	101746565	101819055	72491	6911	1.89693
ENSMUSG00000043811	Rtn4r	-	16:18127642-18152408	18127642	18152408	24767	1938	-1.3879
ENSMUSG00000026433	Rab29	-	1:131867224-131872887	131867224	131872887	5664	1468	1.98394
ENSMUSG00000114210	A330084C13Rik	-	18:64886726-64888491	64886726	64888491	1766	1180	-1.74676
ENSMUSG00000071604	Fam189a2	-	19:23972751-24031019	23972751	24031019	58269	2547	1.27037
ENSMUSG00000035212	Leprot	-	4:101647718-101659364	101647718	101659364	11647	1898	1.21144
ENSMUSG00000034957	Cebpa	-	7:35119293-35121928	35119293	35121928	2636	2636	2.15785
ENSMUSG00000074896	Ifit3	-	19:34583531-34588731	34583531	34588731	5201	1745	2.22575
ENSMUSG00000093938	Evi2b	ENSMUSG00000070354	11:79515056-79523762	79515056	79523762	8707	1858	2.51681
ENSMUSG00000043843	Tmem145	-	7:25306106-25316195	25306106	25316195	10090	2739	-1.31795
ENSMUSG00000031490	Eif4ebp1	-	8:27260329-27276674	27260329	27276674	16346	2196	1.12256
ENSMUSG00000045201	Lrrc3b	-	14:15357515-15438987	15357515	15438987	81473	2026	-1.26979
ENSMUSG00000068220	Lgals1	-	15:78926725-78930465	78926725	78930465	3741	903	1.01236
ENSMUSG00000092090	Gm3294	ENSMUSG00000065469	6:28981634-29028922	28981634	29028922	47289	7367	-1.73881
ENSMUSG00000040229	Gpr34	-	X:13632089-13640858	13632089	13640858	8770	2090	2.77775
ENSMUSG00000006611	Hfe	-	13:23702034-23710854	23702034	23710854	8821	3572	1.01832
ENSMUSG00000032434	Cmtm6	-	9:114731116-114749344	114731116	114749344	18229	3440	1.11194
ENSMUSG00000020393	Kremen1	-	11:5191552-5261558	5191552	5261558	70007	7722	1.00443
ENSMUSG00000003872	Lin7b	-	7:45367891-45370583	45367891	45370583	2693	1463	-1.15291
ENSMUSG00000053214	Gm9899	-	5:30573987-30588619	30573987	30588619	14633	6195	-1.73024
ENSMUSG00000022790	Igsf11	-	16:38892671-39027159	38892671	39027159	134489	4493	1.04189
ENSMUSG00000019232	Etnppl	-	3:130617448-130637521	130617448	130637521	20074	8262	1.22971
ENSMUSG00000034164	Emid1	-	11:5106265-5152257	5106265	5152257	45993	2890	1.12356
ENSMUSG00000040146	Rgl3	-	9:21968711-21989446	21968711	21989446	20736	3924	-1.02221
ENSMUSG00000002688	Prkd1	-	12:50341231-50649098	50341231	50649098	307868	3653	1.03823
ENSMUSG00000027965	Olfm3	-	3:114904078-115125722	114904078	115125722	221645	4938	-1.41104
ENSMUSG00000098794	Gm28038	ENSMUSG00000099041;ENSMUSG00000079484;ENSMUSG00000052533	2:30281043-30301078	30281043	30301078	20036	378	1.62724
ENSMUSG00000000957	Mmp14	-	14:54431612-54445364	54431612	54445364	13753	5960	1.08582
ENSMUSG00000059326	Csf2ra	-	19:61224402-61228418	61224402	61228418	4017	1849	1.02299
ENSMUSG00000041731	Pgm5	-	19:24683016-24861855	24683016	24861855	178840	3611	1.3688
ENSMUSG00000050663	Trhde	-	10:114398823-114802307	114398823	114802307	403485	8065	-1.36887
ENSMUSG00000048965	Mrgpre	-	7:143778363-143784500	143778363	143784500	6138	3761	1.69154
ENSMUSG00000087115	Pcsk2os2	-	2:143747583-143795965	143747583	143795965	48383	3452	-1.24609
ENSMUSG00000110523	C230057M02Rik	-	8:122724948-122752325	122724948	122752325	27378	3556	-1.01374
ENSMUSG00000070354	Evi2	ENSMUSG00000093938;ENSMUSG00000078771	11:79513385-79530589	79513385	79530589	17205	3944	1.59322
ENSMUSG00000054459	Vsnl1	-	12:11325242-11436613	11325242	11436613	111372	1956	-1.27598
ENSMUSG00000034771	Tle2	-	10:81574561-81590845	81574561	81590845	16285	6221	-1.63451
ENSMUSG00000085095	Gm15635	-	7:99660130-99667500	99660130	99667500	7371	2870	1.37903
ENSMUSG00000010307	Tmem86a	-	7:47050601-47054777	47050601	47054777	4177	1887	1.03174
ENSMUSG00000115852	AC169509.1	-	16:24122699-24382390	24122699	24382390	259692	4881	1.00502
ENSMUSG00000112761	Gm47972	-	10:126962323-126962750	126962323	126962750	428	428	-2.64631
ENSMUSG00000030092	Cntn6	-	6:104492790-104863406	104492790	104863406	370617	6499	-1.26735
ENSMUSG00000097139	Gm26626	-	16:92612814-92620105	92612814	92620105	7292	796	2.86303
ENSMUSG00000023008	Fmnl3	-	15:99317225-99370482	99317225	99370482	53258	5021	1.14609
ENSMUSG00000050821	Fam131a	-	16:20693241-20703048	20693241	20703048	9808	2899	-1.01782
ENSMUSG00000036894	Rap2b	-	3:61361638-61368430	61361638	61368430	6793	6793	1.35013
ENSMUSG00000090034	Gm15917	-	10:81572612-81575940	81572612	81575940	3329	487	-1.93727
ENSMUSG00000046699	Slitrk4	-	X:64264885-64276996	64264885	64276996	12112	8743	-1.19692
ENSMUSG00000032766	Gng11	-	6:4003904-4008445	4003904	4008445	4542	919	1.06012
ENSMUSG00000110611	Gm20163	-	8:105289678-105291485	105289678	105291485	1808	1218	-1.18759
ENSMUSG00000034275	Igsf9b	-	9:27299204-27357546	27299204	27357546	58343	16686	-1.0046
ENSMUSG00000028015	Ctso	-	3:81932601-81956725	81932601	81956725	24125	5123	1.055
ENSMUSG00000028064	Sema4a	ENSMUSG00000098655	3:88435959-88461182	88435959	88461182	25224	5406	1.01625
ENSMUSG00000069792	Wfdc17	-	11:83703991-83706268	83703991	83706268	2278	533	3.02604
ENSMUSG00000044165	Bcl2l15	ENSMUSG00000105053	3:103832601-103854618	103832601	103854618	22018	2714	-1.57788
ENSMUSG00000025742	Prps2	-	X:167346322-167382749	167346322	167382749	36428	3873	1.21112
ENSMUSG00000061119	Prcp	-	7:92874470-92934583	92874470	92934583	60114	5497	1.00672
ENSMUSG00000097249	Gm26889	-	4:58178247-58206635	58178247	58206635	28389	2252	-1.08511
ENSMUSG00000091549	Gm6548	-	17:78850792-78851956	78850792	78851956	1165	1165	1.28841
ENSMUSG00000027611	Procr	-	2:155751117-155755471	155751117	155755471	4355	2031	1.03128
ENSMUSG00000061838	Suclg2	-	6:95473009-95718800	95473009	95718800	245792	4623	1.28556
ENSMUSG00000029828	4921507P07Rik	-	6:50573302-50596632	50573302	50596632	23331	2378	-1.13224
ENSMUSG00000025089	Gfra1	-	19:58235604-58455909	58235604	58455909	220306	5476	1.39791
ENSMUSG00000112035	Gm49335	-	10:126958023-126960997	126958023	126960997	2975	1686	-1.80623
ENSMUSG00000029059	Fam213b	-	4:154895504-154899135	154895504	154899135	3632	1027	-1.17875
ENSMUSG00000036570	Fxyd1	-	7:31051678-31057199	31051678	31057199	5522	2186	1.00821
ENSMUSG00000079414	Gm11110	-	17:57091370-57105942	57091370	57105942	14573	2146	-1.10457
ENSMUSG00000109341	Gm30873	-	7:84338095-84347869	84338095	84347869	9775	1222	1.22556
ENSMUSG00000026668	Ucma	-	2:4976122-4985748	4976122	4985748	9627	884	1.18597
ENSMUSG00000021596	Mctp1	-	13:76384535-77031810	76384535	77031810	647276	8193	-1.14806
ENSMUSG00000015947	Fcgr1	-	3:96282909-96293969	96282909	96293969	11061	2589	1.81362
ENSMUSG00000029712	Actl6b	-	5:137553517-137569582	137553517	137569582	16066	4267	-1.07136
ENSMUSG00000109394	A230057D06Rik	ENSMUSG00000095010;ENSMUSG00000093019	7:61704519-61928690	61704519	61928690	224172	11357	-1.08581
ENSMUSG00000086601	Rapgef3os1	ENSMUSG00000087397	15:97760408-97766961	97760408	97766961	6554	483	1.2844
ENSMUSG00000040938	Slc16a11	-	11:70212752-70216417	70212752	70216417	3666	2554	-1.23575
ENSMUSG00000040483	Xaf1	-	11:72301629-72313733	72301629	72313733	12105	4689	1.83351
ENSMUSG00000073643	Wdfy1	-	1:79702262-79776143	79702262	79776143	73882	6488	-1.31753
ENSMUSG00000026547	Tagln2	-	1:172500047-172507380	172500047	172507380	7334	2082	1.25349
ENSMUSG00000035105	Egln3	-	12:54178981-54203860	54178981	54203860	24880	2662	1.07032
ENSMUSG00000013091	Tmem190	-	7:4782937-4784341	4782937	4784341	1405	871	-1.38652
ENSMUSG00000020388	Pdlim4	-	11:54054928-54069014	54054928	54069014	14087	2560	1.07926
ENSMUSG00000024197	Plin3	-	17:56277476-56292873	56277476	56292873	15398	3786	1.20993
ENSMUSG00000040616	Tmem51	-	4:142030992-142084304	142030992	142084304	53313	1875	-1.02786
ENSMUSG00000013707	Tnfaip8l2	-	3:95139521-95142360	95139521	95142360	2840	1122	2.71762
ENSMUSG00000027078	Ube2l6	-	2:84798828-84810335	84798828	84810335	11508	1996	1.1512
ENSMUSG00000001506	Col1a1	-	11:94936224-94953042	94936224	94953042	16819	6563	1.08911
ENSMUSG00000026826	Nr4a2	-	2:57106830-57124003	57106830	57124003	17174	4059	-1.6103
ENSMUSG00000098188	Sowahc	-	10:59221953-59226434	59221953	59226434	4482	4482	1.01092
ENSMUSG00000028413	B4galt1	-	4:40804602-40854005	40804602	40854005	49404	4234	1.14545
ENSMUSG00000026208	Des	-	1:75360329-75368579	75360329	75368579	8251	3754	-1.28004
ENSMUSG00000044787	Spata32	-	11:103208127-103218432	103208127	103218432	10306	1112	-1.46143
ENSMUSG00000027661	Slc2a10	-	2:165503787-165519917	165503787	165519917	16131	3570	1.12152
ENSMUSG00000044244	Il20rb	-	9:100457719-100486788	100457719	100486788	29070	4206	-1.59955
ENSMUSG00000021636	Marveld2	-	13:100595957-100616971	100595957	100616971	21015	3382	-1.17392
ENSMUSG00000017453	Pipox	-	11:77880615-77894096	77880615	77894096	13482	2470	1.01495
ENSMUSG00000020940	1700023F06Rik	-	11:103198944-103208558	103198944	103208558	9615	1452	-1.12264
ENSMUSG00000035473	Galm	-	17:80127471-80185101	80127471	80185101	57631	2476	1.2234
ENSMUSG00000027843	Ptpn22	-	3:103859795-103912247	103859795	103912247	52453	6775	-1.90108
ENSMUSG00000037649	H2-DMa	-	17:34135182-34139101	34135182	34139101	3920	1641	1.71639
ENSMUSG00000038235	F11r	-	1:171437535-171464603	171437535	171464603	27069	2663	1.44321
ENSMUSG00000032231	Anxa2	-	9:69453620-69491795	69453620	69491795	38176	3731	1.36772
ENSMUSG00000044548	Dact1	-	12:71309884-71320107	71309884	71320107	10224	3761	-1.0241
ENSMUSG00000048482	Bdnf	-	2:109674700-109727007	109674700	109727007	52308	6217	-1.24726
ENSMUSG00000016150	Tenm1	-	X:42527866-43429126	42527866	43429126	901261	17747	-1.29431
ENSMUSG00000046718	Bst2	-	8:71534255-71537456	71534255	71537456	3202	903	2.07425
ENSMUSG00000114708	Gm30177	-	13:36727258-36729259	36727258	36729259	2002	579	-1.80382
ENSMUSG00000071753	C230004F18Rik	-	X:61116378-61292484	61116378	61292484	176107	24030	-1.36667
ENSMUSG00000022040	Ephx2	-	14:66084374-66124500	66084374	66124500	40127	2484	1.13502
ENSMUSG00000029561	Oasl2	-	5:114896936-114912234	114896936	114912234	15299	6374	2.87118
ENSMUSG00000022212	Cpne6	-	14:55510445-55517431	55510445	55517431	6987	4257	1.48937
ENSMUSG00000074968	Ano3	-	2:110655201-110950923	110655201	110950923	295723	7218	-1.05183
ENSMUSG00000075256	Cerkl	ENSMUSG00000034701	2:79330543-79456785	79330543	79456785	126243	5284	-1.02323
ENSMUSG00000024818	Slc25a45	-	19:5877808-5885766	5877808	5885766	7959	2650	1.24847
ENSMUSG00000075593	Gal3st4	ENSMUSG00000106247	5:138264921-138272840	138264921	138272840	7920	3252	1.2813
ENSMUSG00000026778	Prkcq	-	2:11172108-11301222	11172108	11301222	129115	7081	1.18831
ENSMUSG00000032698	Lmo2	-	2:103957986-103981878	103957986	103981878	23893	2166	1.27517
ENSMUSG00000044367	Slc16a13	-	11:70216789-70221064	70216789	70221064	4276	2601	-1.19081
ENSMUSG00000074825	Itpripl1	-	2:127138772-127143442	127138772	127143442	4671	3738	1.16
ENSMUSG00000027533	Fabp5	-	3:10012548-10016607	10012548	10016607	4060	3567	1.3398
ENSMUSG00000019737	Syne4	-	7:30314807-30319046	30314807	30319046	4240	2946	-1.24677
ENSMUSG00000090546	Cdr1	-	X:61184005-61185558	61184005	61185558	1554	1554	-1.37121
ENSMUSG00000027217	Tspan18	-	2:93201760-93334505	93201760	93334505	132746	8175	-1.0428
ENSMUSG00000006360	Crip1	-	12:113146316-113153879	113146316	113153879	7564	2280	1.17781
ENSMUSG00000026922	Agpat2	-	2:26593057-26604417	26593057	26604417	11361	2130	1.19104
ENSMUSG00000084849	Gm16105	-	10:81461159-81462972	81461159	81462972	1814	697	-1.05589
ENSMUSG00000041773	Enc1	-	13:97241105-97253034	97241105	97253034	11930	4737	1.04742
ENSMUSG00000032806	Slc10a3	ENSMUSG00000015290	X:74369217-74373349	74369217	74373349	4133	2023	1.05854
ENSMUSG00000084865	Gm15723	-	10:114801726-114816831	114801726	114816831	15106	600	-1.57609
ENSMUSG00000108421	Gm44718	-	7:63765874-63766232	63765874	63766232	359	359	-1.90856
ENSMUSG00000090098	Alms1-ps2	-	6:85774393-85804057	85774393	85804057	29665	2421	-1.02207
ENSMUSG00000115223	Gm48985	-	14:119784759-119785094	119784759	119785094	336	336	-1.28674
ENSMUSG00000029061	Mmp23	-	4:155650655-155653384	155650655	155653384	2730	2340	-1.54289
ENSMUSG00000116305	Lncppara	ENSMUSG00000065608;ENSMUSG00000065564	15:85653616-85707524	85653616	85707524	53909	1874	-1.05758
ENSMUSG00000021848	Otx2	ENSMUSG00000115599	14:48657677-48673819	48657677	48673819	16143	4221	-1.7163
ENSMUSG00000030785	Cox6a2	-	7:128205435-128206387	128205435	128206387	953	680	1.32633
ENSMUSG00000025492	Ifitm3	-	7:141009586-141010770	141009586	141010770	1185	678	1.57025
ENSMUSG00000044080	S100a1	-	3:90511034-90514392	90511034	90514392	3359	694	1.05008
ENSMUSG00000089713	Gm16564	-	1:178898582-178917614	178898582	178917614	19033	3010	-1.0021
ENSMUSG00000031387	Renbp	-	X:73922121-73930850	73922121	73930850	8730	2494	1.21679
ENSMUSG00000101942	Gm19582	-	1:87853347-87854299	87853347	87854299	953	841	-1.08154
ENSMUSG00000020092	Pald1	-	10:61319656-61383530	61319656	61383530	63875	4535	1.06652
ENSMUSG00000002227	Mov10	-	3:104794836-104818563	104794836	104818563	23728	5607	1.24153
ENSMUSG00000035352	Ccl12	-	11:82101845-82103400	82101845	82103400	1556	537	3.00377
ENSMUSG00000042613	Pbxip1	-	3:89436706-89450952	89436706	89450952	14247	4674	1.20661
ENSMUSG00000067212	H2-T23	-	17:36029773-36032855	36029773	36032855	3083	2889	1.79229
ENSMUSG00000101586	Gm29017	-	1:59151047-59169320	59151047	59169320	18274	2092	-1.3177
ENSMUSG00000054675	Tmem119	-	5:113793729-113800516	113793729	113800516	6788	2315	1.20934
ENSMUSG00000022098	Bmp1	-	14:70474558-70520234	70474558	70520234	45677	8870	-1.14495
ENSMUSG00000025876	Unc5a	-	13:54949411-55006018	54949411	55006018	56608	4168	-1.0581
ENSMUSG00000071341	Egr4	-	6:85511121-85513589	85511121	85513589	2469	2148	-1.54722
ENSMUSG00000046879	Irgm1	-	11:48861968-48871683	48861968	48871683	9716	5810	1.791
ENSMUSG00000115049	Gm49172	-	15:95972739-95994129	95972739	95994129	21391	935	1.36694
ENSMUSG00000004110	Cacna1e	-	1:154390731-154884501	154390731	154884501	493771	25228	-1.08904
ENSMUSG00000033355	Rtp4	ENSMUSG00000109783	16:23520291-23614222	23520291	23614222	93932	2131	2.25781
ENSMUSG00000036185	Sapcd1	-	17:35025959-35028016	35025959	35028016	2058	1028	-2.18613
ENSMUSG00000018500	Adora2b	-	11:62248984-62266453	62248984	62266453	17470	1845	1.13643
ENSMUSG00000027907	S100a11	-	3:93520488-93526287	93520488	93526287	5800	511	1.95935
ENSMUSG00000042251	Pm20d1	-	1:131797381-131821473	131797381	131821473	24093	7028	1.03768
ENSMUSG00000020620	Abca8b	-	11:109932190-109995845	109932190	109995845	63656	7423	-1.00003
ENSMUSG00000080942	Zfp36l1-ps	-	X:38180728-38181626	38180728	38181626	899	899	1.15653
[truncated: 831 more rows]
[truncated: 2 more columns]
