# Supplementary material for: Retinitis pigmentosa–associated mutations in mouse Prpf8 cause misexpression of circRNAs and degeneration of cerebellar granule cells
Source: Life Sci Alliance. 2023 Apr 5;6(6):e202201855. doi: 10.26508/lsa.202201855 (PMC10078954; doi:10.26508/lsa.202201855)
Supplement: Supplementary file 5 [file LSA-2022-01855_TableS4.xlsx]

## Sheet: Prpf8 NN 12w CIRI2
Prpf8N/N 12 weeks cerebellum
circRNA_ID	Prpf8N/N normcounts	Prpf8wt/wt normcounts	baseMean	Prpf8N/N ratios	Prpf8wt/wt ratios	gene_id	lfc_circ	pval_circ	padj_circ	lfc_gene	CircRNA_ID.circbase
X:61183248|61186174	3549.68	4509.6	3933.65	0.950333	0.95675	ENSMUSG00000071753	-0.175043	0.469564	0.834295	-0.81865	mmu_circ_0001878
6:140543720|140556070	277.57	763.312	471.867	0.749667	0.7955	ENSMUSG00000030231	-1.47561	3.92061e-17	3.04631e-14	-2.05908	mmu_circ_0013148
12:102991350|103021876	658.462	639.842	651.014	0.906833	0.9115	ENSMUSG00000021198	-0.0122746	0.934505	0.97411	-0.553596	NA
8:84771784|84772315	315.827	389.29	345.212	0.591333	0.60075	ENSMUSG00000001911	-0.286911	0.119816	0.454133	-0.732946	NA
16:32950292|32961744	307.253	361.663	329.017	0.755333	0.75375	ENSMUSG00000022801	-0.242276	0.113638	0.443702	-0.6811	NA
6:119920110|119921028	233.357	343.522	277.423	0.659167	0.69675	ENSMUSG00000030166	-0.540545	0.00140138	0.0247472	-1.34573	NA
2:104470749|104471847	464.693	289.25	394.516	0.801333	0.7925	ENSMUSG00000027177	0.473993	0.0300296	0.199843	-0.198327	NA
6:143029160|143072694	111.559	288.955	182.517	0.712667	0.9005	ENSMUSG00000030279	-1.35868	2.06988e-10	4.02075e-08	-1.01739	NA
1:22373344|22397563	278.123	273.332	276.207	0.614	0.57275	ENSMUSG00000041670	-0.0367528	0.816762	0.962481	-1.05935	mmu_circ_0008590
6:140543720|140568881	99.0353	255.645	161.679	0.700667	0.82175	ENSMUSG00000030231	-1.36372	1.74672e-13	6.78601e-11	-2.05908	NA
8:72367904|72380306	228.027	254.105	238.458	0.603833	0.6335	ENSMUSG00000006276	-0.174797	0.274672	0.681854	-0.687591	NA
15:39566943|39616510	74.4232	226.93	135.426	0.661667	0.7625	ENSMUSG00000037386	-1.55838	3.71235e-11	9.61498e-09	-1.34131	mmu_circ_0000595
9:22643745|22679064	187.285	225.352	202.512	0.939333	0.96775	ENSMUSG00000035919	-0.254789	0.17097	0.553514	-0.507155	NA
4:142410457|142411344	48.2755	221.805	117.687	0.9555	0.93175	n/	-2.01571	4.73202e-09	6.12797e-07	NA	NA
16:85013627|85030365	197.94	200.985	199.158	0.373	0.46175	ENSMUSG00000022892	-0.0540087	0.775368	0.959659	-0.106039	NA
17:90700744|90704367	204.648	199.252	202.49	0.837667	0.85825	ENSMUSG00000024109	-0.0371848	0.824083	0.962481	-0.352997	NA
7:141987751|141992300	145.542	189.95	163.305	0.392333	0.55925	ENSMUSG00000053046	-0.387344	0.0132929	0.135252	-0.63234	NA
14:21516626|21517498	206.973	187.933	199.357	0.9525	0.975	ENSMUSG00000021767	0.0383482	0.834773	0.962481	-0.374646	NA
9:29343521|29344548	27.5415	174.7	86.4049	0.628667	0.87275	ENSMUSG00000059974	-2.33509	1.99647e-08	1.93908e-06	-0.223395	mmu_circ_0015493
10:9798122|9800068	150.148	171.825	158.819	0.801667	0.82775	ENSMUSG00000019790	-0.170836	0.35264	0.767511	-0.662517	NA
16:93799907|93800247	31.62	159.835	82.906	0.341333	0.7935	ENSMUSG00000022946	-1.11275	0.0103819	0.122223	-0.788986	NA
9:44828784|44829271	69.7728	150.365	102.01	0.843	0.93075	ENSMUSG00000002028	-0.749492	0.0206102	0.158467	-0.362272	NA
5:89057949|89084718	51.8277	147.618	90.1436	0.1245	0.345	ENSMUSG00000060961	-1.42712	7.52893e-07	5.31816e-05	0.239512	NA
4:8751324|8753148	190.818	147.551	173.512	0.800833	0.727	ENSMUSG00000041235	0.217623	0.270936	0.679087	-0.73661	mmu_circ_0011821
17:70761075|70787209	156.557	146.591	152.571	0.4485	0.5165	ENSMUSG00000003279	0.0261877	0.90537	0.968388	-0.178293	NA
9:108533587|108534618	95.7545	136.39	112.009	0.490833	0.6055	ENSMUSG00000006673	-0.41849	0.0374803	0.229309	-0.653876	NA
16:43569681|43577748	146.504	128.972	139.492	0.446667	0.58225	ENSMUSG00000022708	0.0663171	0.763477	0.957857	0.365619	NA
11:6313788|6317080	114.992	128.463	120.38	0.327333	0.49425	ENSMUSG00000020456	-0.153798	0.372838	0.76874	-0.173832	NA
1:128193460|128223641	76.8032	111.925	90.8518	0.204833	0.312	ENSMUSG00000056211	-0.405514	0.0585442	0.305295	-0.460404	NA
7:141987751|141988436	56.6838	110.046	78.0288	0.113833	0.2145	ENSMUSG00000053046	-0.86566	0.00120194	0.0222359	-0.63234	NA
19:44241660|44301444	244.905	108.031	190.155	0.103667	0.10475	n/	1.06559	6.61784e-07	5.14206e-05	NA	NA
1:25221760|25228547	172.88	106.65	146.388	0.4895	0.582	ENSMUSG00000033569	0.495972	0.0147287	0.144863	0.0145356	NA
4:13835633|13846957	84.9455	103.175	92.2373	0.5715	0.6435	ENSMUSG00000006586	-0.26708	0.175546	0.561313	-0.715885	NA
18:75114790|75126919	81.3013	102.312	89.7055	0.568167	0.7065	ENSMUSG00000035765	-0.255285	0.236253	0.63739	-0.756613	mmu_circ_0000898
10:7152864|7154485	34.1613	97.1755	59.367	0.564	0.74525	ENSMUSG00000015202	-0.899492	0.017168	0.156579	-1.54481	mmu_circ_0002162
4:8751324|8785763	84.5968	93.445	88.1361	0.805833	0.806	ENSMUSG00000041235	-0.115543	0.570005	0.882267	-0.73661	NA
8:120553584|120553802	55.8097	93.2668	70.7925	0.390333	0.73375	ENSMUSG00000031822	-0.350926	0.222081	0.619681	-0.459845	NA
18:13715141|13717747	214.848	89.7127	164.794	0.494333	0.3705	ENSMUSG00000024420	1.06266	6.46979e-06	0.000314379	-0.367791	mmu_circ_0007146
9:49506853|49507653	41.6405	89.2338	60.6778	0.555333	0.69375	ENSMUSG00000039542	-0.881542	0.00194262	0.0328131	-0.507833	NA
2:142739523|142740991	129.405	82.9062	110.805	0.955333	0.9725	ENSMUSG00000038844	0.423773	0.0330698	0.207508	0.105589	NA
4:72157463|72170770	110.656	82.1287	99.2454	0.918833	0.9545	ENSMUSG00000008305	0.259293	0.213907	0.615799	-0.0624656	NA
5:130414757|130421609	10.1217	81.5613	38.6975	0.154833	0.52975	ENSMUSG00000060371	-2.08387	6.32893e-05	0.00195041	-0.45407	NA
19:24346237|24360151	31.335	81.1898	51.2769	0.278667	0.56925	ENSMUSG00000024867	-0.800136	0.0285634	0.197166	-0.803758	NA
4:133719537|133723051	47.7405	78.17	59.9123	0.461167	0.56775	ENSMUSG00000007880	-0.458595	0.0798025	0.373857	-0.643769	NA
5:147450653|147455188	51.705	78.0807	62.2553	0.749667	0.8555	ENSMUSG00000029647	-0.464311	0.0537188	0.282024	-0.769692	NA
16:7224311|7224550	137.647	75.288	112.703	0.216	0.11975	ENSMUSG00000008658	0.727455	0.000645288	0.0139275	-1.08478	mmu_circ_0006379
2:91805024|91825352	118.231	74.3037	100.66	0.798333	0.86925	ENSMUSG00000040506	0.485786	0.011997	0.1305	-0.354996	NA
10:90042546|90050112	91.7788	73.576	84.4977	0.609333	0.56325	ENSMUSG00000058589	0.131294	0.527404	0.859105	0.162731	NA
5:3747021|3772787	85.8377	72.7613	80.6071	0.806667	0.84125	ENSMUSG00000040351	0.138415	0.467838	0.834295	-0.165475	NA
7:61911363|61925420	43.8397	71.9915	55.1004	0.473167	0.536	ENSMUSG00000109394	-0.549078	0.0161698	0.156579	-0.773995	NA
12:85863564|85879475	112.714	69.0182	95.2359	0.377833	0.4985	ENSMUSG00000012609	0.432999	0.040748	0.239858	0.156788	NA
6:112672124|112681676	41.614	68.0653	52.1945	0.891833	0.91775	ENSMUSG00000030254	-0.556673	0.0256964	0.183175	-0.402071	NA
6:8537817|8579739	61.0805	66.959	63.4319	0.966167	0.914	ENSMUSG00000107705,ENSMUSG00000029638	-0.145463	0.469759	0.834295	NA	NA
7:68003810|68004355	95.969	66.9213	84.3499	0.827667	0.8645	ENSMUSG00000005533	0.338521	0.120896	0.456	-0.0808753	NA
14:25502655|25581673	39.4137	66.496	50.2466	0.707167	0.7795	ENSMUSG00000007817	-0.589122	0.0209353	0.158467	-0.540668	NA
18:6448905|6450639	37.0917	65.1107	48.2993	0.313667	0.509	ENSMUSG00000024240	-0.448862	0.118142	0.454133	-0.558013	NA
2:77476735|77503682	81.3403	65.0187	74.8117	0.3815	0.29925	ENSMUSG00000027016	0.166624	0.39755	0.788002	-0.825095	NA
8:111918291|111918956	25.1383	63.185	40.357	0.116833	0.37325	ENSMUSG00000031951	-0.0770157	0.647516	0.921735	-0.454136	NA
12:13482386|13484044	34.5502	62.5247	45.74	0.444833	0.77925	ENSMUSG00000020576	-0.649767	0.0197126	0.158467	-0.154028	NA
7:132759389|132760167	55.537	61.647	57.981	0.347667	0.60075	ENSMUSG00000030956	-0.129375	0.521956	0.85742	-0.538139	NA
1:139081173|139110485	53.6402	61.4453	56.7622	0.489833	0.553	ENSMUSG00000056268	-0.126334	0.57745	0.882267	-0.492532	NA
5:121802081|121803080	60.6757	60.8623	60.7503	0.394333	0.52725	ENSMUSG00000042605	-0.0184999	0.929052	0.973944	-0.00727235	NA
5:103783124|103784513	48.1175	59.5333	52.6838	0.517833	0.84325	ENSMUSG00000029313	-0.20606	0.363125	0.76874	0.0184903	NA
4:101612862|101616865	76.7005	59.5127	69.8254	0.133	0.15325	ENSMUSG00000028528	0.170261	0.445722	0.822859	-0.396606	NA
19:26619684|26631131	45.7483	57.7155	50.5352	0.123	0.19875	ENSMUSG00000024921	-0.199756	0.369957	0.76874	-0.442129	NA
2:156745835|156749356	57.0562	57.2002	57.1138	0.142833	0.2445	ENSMUSG00000061689	-0.0457419	0.835148	0.962481	-0.0352984	NA
7:97883472|97889020	41.5367	56.6728	47.5911	0.323333	0.46075	ENSMUSG00000030774	-0.300927	0.222511	0.619681	-0.501919	NA
18:75114790|75162631	57.8617	56.4515	57.2976	0.526667	0.58125	ENSMUSG00000035765	0.0168063	0.938568	0.97411	-0.756613	NA
X:142752040|142834393	71.2173	55.919	65.098	0.638	0.63325	ENSMUSG00000047045	0.17376	0.400248	0.789754	-0.354801	NA
7:109552975|109557461	50.9202	55.747	52.8509	0.433	0.61625	ENSMUSG00000031024	-0.125096	0.542648	0.865785	-0.481337	NA
17:70761075|70766089	60.2562	55.7065	58.4363	0.258167	0.32475	ENSMUSG00000003279	0.0209493	0.924969	0.972532	-0.178293	NA
2:32204009|32208835	34.1238	55.5415	42.6909	0.203167	0.31725	ENSMUSG00000039262	-0.447686	0.0917395	0.405009	-0.641271	NA
MT:2974|3226	147.678	54.8672	110.554	0.00216667	0.00225	ENSMUSG00000064341	1.23455	7.01206e-05	0.00201792	0.325944	NA
5:14539410|14540801	102.427	54.2448	83.1539	0.470667	0.34125	ENSMUSG00000061601	0.130296	0.606606	0.89949	-0.499132	NA
5:23540375|23565265	52.794	54.047	53.2952	0.202	0.363	ENSMUSG00000062604	-0.0565925	0.778916	0.959659	0.0242301	NA
1:106006015|106019905	25.9508	53.9477	37.1496	0.5495	0.6825	ENSMUSG00000038866	-0.784618	0.0120926	0.1305	-0.35708	NA
8:86860426|86862110	116.414	53.8377	91.3833	0.890333	0.87825	ENSMUSG00000031652	0.826759	0.00430948	0.0620326	-0.379821	NA
1:22373344|22379540	43.1868	53.0625	47.1371	0.0788333	0.08425	ENSMUSG00000041670	-0.184053	0.473015	0.835301	-1.05935	NA
3:89001773|89007877	55.0655	52.538	54.0545	0.308167	0.3665	ENSMUSG00000028053	0.0044319	0.983972	0.987607	-0.153066	NA
2:91805024|91810209	69.8298	52.4495	62.8777	0.334667	0.35725	ENSMUSG00000040506	0.209713	0.330533	0.74395	-0.354996	NA
19:40363202|40365166	39.6753	52.1827	44.6783	0.0501667	0.161	ENSMUSG00000025006	-0.237667	0.319087	0.729208	0.243975	NA
MT:2974|3629	99.5798	51.354	80.2895	0.0015	0.00175	ENSMUSG00000064341	0.687543	0.0120536	0.1305	0.325944	NA
JH584304.1:25369|60857	77.2272	51.064	66.7619	0.7475	0.65925	n/	0.12097	0.659238	0.921735	NA	NA
17:81647809|81649638	89.0045	50.8925	73.7597	0.919833	0.91525	n/	0.566038	0.0164018	0.156579	NA	NA
2:30110205|30111332	12.7327	50.5953	27.8777	0.037	0.20925	ENSMUSG00000039686	-0.678324	0.0594166	0.30574	-0.400957	NA
18:32861027|32863262	33.482	50.5277	40.3003	0.586167	0.76925	ENSMUSG00000038299	-0.375021	0.121912	0.457612	-0.002821	NA
10:62776568|62776963	49.4512	49.7963	49.5892	0.334	0.40475	ENSMUSG00000020074	-0.0660456	0.767151	0.959659	-0.203475	NA
7:81893799|81905636	32.9556	48.2463	39.0719	0.396167	0.67	ENSMUSG00000025104	-0.218964	0.431062	0.820049	-0.0238878	NA
12:98489905|98518832	15.1786	48.0285	28.3186	0.447833	0.62325	ENSMUSG00000033854	-1.17598	0.00310966	0.0493104	-1.53377	NA
1:22533399|22538623	23.6705	46.8218	32.931	0.715333	0.81	ENSMUSG00000041670	-0.735638	0.0118484	0.1305	-1.05935	mmu_circ_0008596
4:126814256|126816474	69.5478	45.9315	60.1013	0.129333	0.16	ENSMUSG00000028830	0.309045	0.203638	0.607454	-0.185651	NA
2:25965663|25966948	27.9259	45.6093	34.9992	0.593833	0.65925	ENSMUSG00000026933	-0.4773	0.0788965	0.373796	-0.583549	NA
8:119931849|119942138	41.8135	43.8822	42.641	0.364	0.4845	ENSMUSG00000031826	-0.0587988	0.786205	0.960824	-0.233049	NA
10:75263279|75279961	31.8513	43.1148	36.3567	0.2535	0.4135	ENSMUSG00000033444	-0.175735	0.507617	0.849714	-0.276455	NA
19:57049462|57051234	27.0472	42.275	33.1383	0.149833	0.218	ENSMUSG00000025085	-0.375153	0.172187	0.553572	-0.863727	NA
12:103011200|103021876	101.877	42.1505	77.9862	0.290833	0.1715	ENSMUSG00000021198	0.917766	0.00298633	0.0483412	-0.553596	NA
12:53139381|53142768	39.1402	41.5785	40.1155	0.4105	0.5325	ENSMUSG00000061603	-0.0551785	0.816466	0.962481	0.0948148	NA
13:35815909|35816575	31.797	40.983	35.4714	0.7555	0.859	ENSMUSG00000059288	-0.2206	0.380408	0.769685	-0.800722	NA
7:109556211|109557461	24.5818	40.3615	30.8937	0.1005	0.17	ENSMUSG00000031024	-0.356346	0.209022	0.608278	-0.481337	NA
12:3617606|3648389	28.5143	40.2338	33.2021	0.411167	0.56425	ENSMUSG00000071454	-0.285033	0.273378	0.680816	-0.929284	NA
8:47513283|47514877	38.3207	40.0877	39.0275	0.5045	0.65475	ENSMUSG00000038102	-0.0742407	0.735146	0.953603	-0.118784	NA
X:157888398|157910250	22.7965	39.9652	29.664	0.236333	0.29475	ENSMUSG00000025658	-0.574952	0.032483	0.20688	-0.724096	NA
11:72645537|72663173	33.5277	39.7985	36.036	0.260167	0.48625	ENSMUSG00000020794	-0.151456	0.516171	0.849714	0.0556831	NA
10:7140319|7154485	31.0835	38.7938	34.1676	0.5555	0.49775	ENSMUSG00000015202	-0.0838789	0.758843	0.956749	-1.54481	NA
7:61813262|61925420	33.2653	38.4243	35.3289	0.546	0.54125	ENSMUSG00000109394	-0.11235	0.637004	0.916578	-0.773995	NA
19:23694321|23720354	25.4723	38.1527	30.5445	0.31	0.6055	ENSMUSG00000074925	-0.366691	0.155719	0.535475	0.251827	NA
X:157853095|157910250	38.2797	37.1127	37.8129	0.351833	0.31975	ENSMUSG00000025658	0.0087606	0.969532	0.984741	-0.724096	NA
8:79371784|79372364	29.8485	37.034	32.7227	0.760333	0.74025	ENSMUSG00000031681	-0.197135	0.400467	0.789754	-0.461386	NA
5:89170751|89179844	65.7477	36.494	54.0462	0.165	0.2135	ENSMUSG00000060961	0.483247	0.0661369	0.338081	0.239512	NA
5:43165919|43191404	7.186	36.1127	18.7567	0.294833	0.76775	ENSMUSG00000085720	-0.329968	0.204096	0.607454	-2.53548	NA
1:25126641|25131401	38.7782	36.0267	37.6776	0.339	0.5105	ENSMUSG00000033569	0.0370323	0.86852	0.962481	0.0145356	NA
6:113408905|113409340	28.6468	35.9758	31.5784	0.396667	0.51825	ENSMUSG00000030276	-0.157052	0.545956	0.868877	0.455256	NA
14:123369938|123371614	47.2713	35.2103	42.4469	0.4995	0.5145	ENSMUSG00000000197	0.236044	0.287759	0.687964	-0.0530881	NA
3:123601441|123634340	39.5063	35.199	37.7834	0.605833	0.56125	ENSMUSG00000027977	0.0515321	0.813345	0.962481	-0.935153	NA
4:150431523|150439468	46.925	35.0705	42.1832	0.303167	0.306	ENSMUSG00000039852	0.169633	0.465107	0.834295	-0.402443	NA
6:67077248|67116767	21.8038	34.9813	27.0748	0.669833	0.908	n/	-0.369905	0.179199	0.5675	NA	NA
18:33077993|33129833	13.42	34.666	21.9184	0.151333	0.20225	ENSMUSG00000038128	-0.765096	0.0287653	0.197166	-1.08528	NA
4:141516836|141522392	52.2685	33.942	44.9379	0.776667	0.68725	ENSMUSG00000040761	0.340493	0.181223	0.5675	-0.295084	NA
X:134261577|134267561	46.9365	33.911	41.7263	0.3605	0.43125	ENSMUSG00000067369	0.228299	0.317385	0.728563	0.21911	NA
2:59758465|59772539	33.2342	33.8912	33.497	0.783167	0.74675	ENSMUSG00000035168	-0.0637405	0.780198	0.959659	-0.208322	NA
12:90199147|90204818	5.4908	33.3597	16.6384	0.121833	0.429	ENSMUSG00000066392	-2.09615	4.8606e-06	0.000269763	-0.0257505	NA
10:8298056|8307487	58.8508	33.352	48.6513	0.217833	0.2105	ENSMUSG00000047712	0.516007	0.0401126	0.23792	-0.530437	NA
7:97883472|97894013	43.9748	32.5373	39.3998	0.427	0.4005	ENSMUSG00000030774	0.204883	0.381376	0.769685	-0.501919	NA
6:140543720|140563648	19.5428	32.5195	24.7335	0.3045	0.35075	ENSMUSG00000030231	-0.473063	0.0887727	0.398708	-2.05908	NA
9:70469355|70476668	13.7056	32.4875	21.2183	0.392	0.68725	ENSMUSG00000032217	-0.610579	0.0694547	0.348555	-0.108467	NA
9:108528589|108534618	13.9499	32.2642	21.2757	0.2975	0.47325	ENSMUSG00000006673	-0.557077	0.0953954	0.41179	-0.653876	NA
4:150439343|150477468	67.5142	32.2445	53.4063	0.6895	0.6895	ENSMUSG00000039852	0.691963	0.0165568	0.156579	-0.402443	NA
14:123592682|123599989	29.1853	31.9788	30.3027	0.296333	0.34175	ENSMUSG00000000197	-0.105455	0.648484	0.921735	-0.0530881	NA
18:79086551|79087180	43.8035	31.909	39.0457	0.548333	0.56675	ENSMUSG00000024548	0.216879	0.349546	0.764563	0.0869114	NA
2:32310451|32328047	9.3642	31.6883	18.2938	0.046	0.14675	ENSMUSG00000026825	-0.996659	0.0137101	0.136574	-0.49539	NA
16:11116795|11128703	24.2053	31.5795	27.155	0.468	0.70825	ENSMUSG00000022498	-0.152908	0.580227	0.882267	-0.595188	NA
7:79294508|79297207	65.9922	31.426	52.1657	0.354667	0.4055	ENSMUSG00000039202	0.687429	0.0120396	0.1305	0.315311	NA
4:130258228|130260812	5.26655	31.4075	15.7229	0.0933333	0.445	ENSMUSG00000023232	-1.694	0.000705478	0.0144252	-0.645193	NA
4:152496649|152507483	12.0044	31.0502	19.6227	0.653833	0.88775	ENSMUSG00000039577	-0.720182	0.04	0.23792	-1.3959	NA
16:91926459|91926982	23.6349	31.013	26.5862	0.248167	0.446	ENSMUSG00000022956,ENSMUSG00000116933	-0.204675	0.450743	0.825665	NA	NA
14:79009164|79026077	20.1663	30.8045	24.4216	0.2995	0.5275	ENSMUSG00000058997	-0.340685	0.208742	0.608278	0.207961	NA
4:145148317|145152798	24.8625	30.7628	27.2226	0.512167	0.69925	ENSMUSG00000020220	-0.19179	0.413401	0.803032	0.0466546	NA
12:3617606|3686862	17.929	30.6455	23.0156	0.245	0.34675	ENSMUSG00000071454	-0.410156	0.156546	0.535475	-0.929284	NA
8:123382527|123383443	16.8126	30.5753	22.3177	0.323167	0.65825	ENSMUSG00000001472	-0.329828	0.269669	0.678098	-0.0982584	NA
7:126551975|126552338	17.4762	30.4715	22.6743	0.423833	0.7025	ENSMUSG00000030738	-0.347793	0.236062	0.63739	0.123319	NA
9:59628519|59631393	20.4418	30.3991	24.4248	0.453667	0.556	ENSMUSG00000025237	-0.381043	0.156778	0.535475	-0.169628	NA
14:28302876|28317314	58.827	30.2625	47.4012	0.652333	0.641	ENSMUSG00000040640	0.645663	0.0168054	0.156579	0.303186	NA
1:40003757|40014697	6.64152	30.1525	16.0459	0.0348333	0.22375	ENSMUSG00000026074	-1.53725	0.000947671	0.0184085	0.0615137	NA
16:4137366|4138985	39.3452	29.7963	35.5256	0.332167	0.37525	ENSMUSG00000022521	0.150172	0.507831	0.849714	-0.243872	NA
10:75274017|75279961	62.6287	29.4898	49.3731	0.332167	0.2355	ENSMUSG00000033444	0.651414	0.0222128	0.164375	-0.276455	NA
1:128211205|128223641	18.56	29.2127	22.8211	0.0583333	0.117	ENSMUSG00000056211	-0.354704	0.18088	0.5675	-0.460404	NA
1:22346293|22397563	13.0013	28.6068	19.2435	0.128167	0.2065	ENSMUSG00000041670	-0.685159	0.0345364	0.213612	-1.05935	mmu_circ_0000018
15:80298394|80298633	45.886	28.4728	38.9207	0.4865	0.3205	ENSMUSG00000022416	0.339242	0.18318	0.56774	-1.09602	NA
17:50917527|50920603	46.5798	28.4492	39.3276	0.622667	0.6885	ENSMUSG00000023923	0.399121	0.126714	0.468967	0.227012	NA
2:146340379|146342749	21.5903	28.206	24.2366	0.2965	0.53275	ENSMUSG00000037110	-0.205101	0.419045	0.811964	0.0410889	NA
4:87782287|87794011	60.1365	27.648	47.1411	0.5485	0.52975	ENSMUSG00000028496	0.765882	0.00978237	0.118764	0.292996	NA
6:21375849|21376124	2.39133	27.4458	12.4131	0.0223333	0.41275	ENSMUSG00000060882	-0.792524	0.0234535	0.171919	-0.637449	NA
15:81631614|81632512	7.9201	26.9225	15.5211	0.269333	0.75875	ENSMUSG00000055024	-0.645979	0.0686166	0.348465	-0.429126	NA
9:13619990|13621675	55.8343	26.885	44.2546	0.308	0.262	ENSMUSG00000031925	0.640329	0.0274166	0.191916	0.0771407	NA
10:83254783|83283869	18.7375	26.7377	21.9376	0.640333	0.7125	ENSMUSG00000034591	-0.296932	0.243896	0.643305	-0.795415	NA
12:3237285|3238112	18.9697	26.5645	22.0076	0.355833	0.48125	ENSMUSG00000079179	-0.304977	0.242169	0.643305	-0.579619	NA
9:22887581|22887996	18.0063	26.51	21.4078	0.429	0.60225	ENSMUSG00000035919	-0.176604	0.532357	0.859962	-0.507155	NA
18:84406559|84407793	4.47607	26.4955	13.2838	0.314833	0.973	ENSMUSG00000048410	-1.28946	0.0051271	0.072432	-0.42054	NA
4:44133640|44137661	28.7202	26.4907	27.8284	0.209667	0.2585	ENSMUSG00000035696	0.0348784	0.888904	0.968388	-0.46642	NA
3:88699951|88700514	2.28855	26.363	11.9183	0.0193333	0.2235	ENSMUSG00000028060	-2.33639	3.3072e-05	0.00122366	-0.46487	NA
19:4320152|4321056	38.2643	26.3152	33.4847	0.389	0.33775	ENSMUSG00000054611	0.233536	0.322866	0.73568	-0.466614	NA
16:14138343|14140372	13.3955	26.1462	18.4958	0.0491667	0.15575	ENSMUSG00000060657	-0.355686	0.243305	0.643305	-0.2258	NA
11:98263470|98267858	38.3312	25.9183	33.366	0.793333	0.7765	ENSMUSG00000003119	0.281302	0.256628	0.662458	-0.229194	NA
7:130739812|130753661	6.19612	25.723	14.0069	0.122167	0.44025	ENSMUSG00000030852	-1.16011	0.00697656	0.0903465	-1.03779	NA
8:84583559|84588859	11.0711	25.457	16.8255	0.4065	0.767	ENSMUSG00000034656	-0.573473	0.0816806	0.380035	-0.709057	NA
5:53199901|53200471	10.9533	25.1625	16.637	0.235667	0.43525	ENSMUSG00000029189	-0.465458	0.143714	0.514589	-0.914592	NA
5:118593333|118593570	37.371	25.158	32.4858	0.557833	0.601	ENSMUSG00000018076	0.102554	0.709176	0.942105	-0.344972	NA
17:27502647|27503533	5.01757	24.8078	12.9337	0.0426667	0.1195	ENSMUSG00000063239	-0.601027	0.0737776	0.360536	-1.73655	NA
16:37174297|37216070	15.9361	24.507	19.3645	0.13	0.212	ENSMUSG00000022829	-0.283405	0.301704	0.714708	-0.570244	NA
7:67264865|67268400	20.6622	24.4928	22.1944	0.278	0.41125	ENSMUSG00000030557	-0.123437	0.633482	0.914899	0.017074	NA
7:19696338|19697010	134.557	24.4582	90.5173	0.0173333	0.015	ENSMUSG00000002985	2.06514	1.77764e-08	1.93908e-06	1.48791	Apoe mmu_circ_0014063
17:5040580|5127024	19.8338	24.1612	21.5648	0.123	0.22275	ENSMUSG00000069729	-0.0959904	0.728021	0.951827	-0.327405	NA
18:14633543|14636618	5.80188	24.0377	13.0962	0.0771667	0.4835	ENSMUSG00000037013	-0.872006	0.0268795	0.189867	-0.0329067	NA
9:102194774|102195455	3.71848	23.979	11.8227	0.136667	0.5205	ENSMUSG00000032537	-1.35478	0.00397274	0.0605258	-0.521066	NA
4:132656693|132673032	21.6269	23.9007	22.5364	0.264333	0.369	ENSMUSG00000028886	-0.136763	0.580229	0.882267	-0.206369	NA
2:131271559|131274263	2.68798	23.8897	11.1687	0.285833	0.9195	ENSMUSG00000037514	-1.88587	0.000313386	0.0081167	-0.1392	NA
18:65638750|65656632	10.6918	23.6958	15.8934	0.135833	0.391	ENSMUSG00000042439	-0.496816	0.119444	0.454133	-0.277509	NA
12:86260577|86269061	26.1492	23.449	25.0691	0.384667	0.37825	ENSMUSG00000021254	0.00706441	0.977998	0.986889	-0.640418	NA
5:116467432|116467860	8.14395	23.4455	14.2646	0.363833	0.6905	ENSMUSG00000063919	-0.91051	0.0175416	0.156665	-0.76861	NA
15:12912511|12915444	11.976	23.2895	16.5014	0.366833	0.6675	ENSMUSG00000022191	-0.387731	0.205079	0.607454	-0.384021	NA
7:121047838|121057399	23.9935	23.153	23.6573	0.613167	0.78425	ENSMUSG00000030876	-0.0328877	0.892829	0.968388	-0.00388063	NA
8:79343654|79353446	26.2642	22.8878	24.9136	0.164167	0.2535	ENSMUSG00000031681	0.0324166	0.905882	0.968388	-0.461386	NA
10:80712112|80715179	10.4188	22.8233	15.3806	0.0375	0.13225	ENSMUSG00000020198	-0.243426	0.390172	0.78135	-0.255217	NA
11:7078888|7109112	10.7593	22.7135	15.541	0.106	0.1565	ENSMUSG00000020431	-0.28617	0.330966	0.74395	-1.56814	NA
1:175121728|175153230	21.5695	22.631	21.9941	0.271333	0.35625	ENSMUSG00000026527	-0.0629895	0.802996	0.962481	-0.183144	NA
1:22346293|22379540	26.0702	22.4805	24.6343	0.059	0.04375	ENSMUSG00000041670	0.0652557	0.792169	0.962481	-1.05935	mmu_circ_0000016
6:140543720|140544187	34.9402	22.3962	29.9226	0.269333	0.10075	ENSMUSG00000030231	0.3104	0.216362	0.615799	-2.05908	NA
2:77411837|77414055	0	22.3645	8.9458	0	0.1335	ENSMUSG00000027016	-0.424371	0.0385395	0.232133	-0.825095	NA
12:3643917|3648389	38.227	22.299	31.8558	0.1495	0.08525	ENSMUSG00000071454	0.350842	0.207211	0.608278	-0.929284	NA
2:25952678|25966948	24.4026	22.264	23.5472	0.566	0.5025	ENSMUSG00000026933	0.0298214	0.901596	0.968388	-0.583549	NA
2:165828208|165842877	15.3472	22.1932	18.0856	0.134167	0.22675	ENSMUSG00000039671	-0.209061	0.455584	0.827077	-0.468471	NA
7:98243949|98266247	25.8913	22.1455	24.393	0.707167	0.7485	ENSMUSG00000030760	0.103438	0.666779	0.921735	0.0817419	NA
X:151428917|151457836	11.1392	22.1258	15.5338	0.121167	0.3385	ENSMUSG00000025262	-0.126297	0.601911	0.895948	-0.111954	NA
2:168705123|168710976	6.41508	22.085	12.683	0.113333	0.5335	ENSMUSG00000027546	-0.411668	0.183401	0.56774	-0.902387	NA
5:140691600|140697053	19.8651	22.0203	20.7272	0.378	0.681	ENSMUSG00000036555	-0.106884	0.685491	0.932752	-0.00528187	NA
17:27450125|27473124	13.0403	21.9123	16.5891	0.330333	0.392	ENSMUSG00000063239	-0.265283	0.362672	0.76874	-1.73655	NA
16:94611419|94659693	14.1797	21.851	17.2482	0.209833	0.4805	ENSMUSG00000022897	-0.283112	0.310131	0.72531	-0.363664	NA
2:156508813|156514210	6.62833	21.4688	12.5645	0.1045	0.36775	ENSMUSG00000027624	-0.488005	0.132895	0.484786	-1.10595	NA
11:6313788|6324922	27.802	21.4653	25.2673	0.123167	0.15725	ENSMUSG00000020456	0.0968393	0.722546	0.951556	-0.173832	NA
8:79118175|79136663	44.4077	21.455	35.2266	0.468333	0.441	ENSMUSG00000071064	0.281357	0.340372	0.755626	-0.475905	NA
MT:2974|3511	152.308	21.4178	99.9521	0.0015	0.0005	ENSMUSG00000064341	0.146965	0.406807	0.798205	0.325944	NA
2:68934515|68947357	79.5863	21.3622	56.2967	0.591833	0.35125	ENSMUSG00000027035	1.54895	2.71271e-05	0.00110935	-0.410684	NA
10:90921296|90948672	55.2328	21.243	41.6369	0.0621667	0.0545	ENSMUSG00000058589	0.887663	0.00694091	0.0903465	0.162731	NA
11:98693383|98694293	7.42893	21.242	12.9542	0.0261667	0.10725	ENSMUSG00000017221	-0.472944	0.145157	0.517373	-0.209093	NA
8:79118175|79120540	31.0793	21.1271	27.0984	0.116833	0.15125	ENSMUSG00000071064	0.149704	0.591377	0.888782	-0.475905	NA
17:42377160|42377640	5.13762	21.0938	11.5201	0.3125	0.92025	ENSMUSG00000042256	-0.766888	0.0417954	0.244173	-0.136269	NA
9:44828784|44831397	14.685	21.0425	17.228	0.413333	0.5655	ENSMUSG00000002028	-0.123646	0.649252	0.921735	-0.362272	NA
1:185266901|185267279	7.10285	20.9883	12.657	0.115833	0.3675	ENSMUSG00000039318	-0.673925	0.0589439	0.30533	-0.0501295	NA
18:65651560|65656632	14.8482	20.8382	17.2442	0.3075	0.2515	ENSMUSG00000042439	-0.20905	0.430918	0.820049	-0.277509	NA
10:90049816|90077142	14.8409	20.79	17.2205	0.3265	0.42	ENSMUSG00000058589	-0.210598	0.433543	0.820049	0.162731	NA
MT:15071|15220	110.943	20.7252	74.8561	0.0015	0.00075	ENSMUSG00000064370	0.229982	0.312714	0.72531	0.186175	NA
18:31666341|31667009	10.8308	20.5565	14.7211	0.173	0.333	ENSMUSG00000024260	-0.453328	0.126748	0.468967	-0.272085	NA
6:112665278|112681676	20.0535	20.5132	20.2374	0.851667	0.8865	ENSMUSG00000030254	-0.0569191	0.819704	0.962481	-0.402071	NA
6:40004145|40004671	37.1213	20.5005	30.473	0.166833	0.1985	ENSMUSG00000057716	0.313273	0.26572	0.676932	0.352192	NA
10:90307569|90359215	96.8898	20.4608	66.3182	0.173667	0.098	ENSMUSG00000058589	1.81495	3.17529e-06	0.0002056	0.162731	NA
1:22346293|22393948	5.5484	20.4277	11.5001	0.145333	0.2845	ENSMUSG00000041670	-1.04071	0.0128412	0.135252	-1.05935	mmu_circ_0000017
9:22655225|22679064	20.8776	20.3972	20.6854	0.267833	0.5065	ENSMUSG00000035919	-0.0266249	0.913582	0.969135	-0.507155	NA
4:138095909|138097359	3.7795	20.1752	10.3378	0.0211667	0.09625	ENSMUSG00000028760	-0.949633	0.0198716	0.158467	-0.529221	NA
11:119743867|119780602	36.7987	20.171	30.1476	0.600667	0.571	ENSMUSG00000025583	0.40141	0.157817	0.535475	-0.029521	NA
9:86372341|86440754	11.2974	20.1683	14.8457	0.711	0.7745	ENSMUSG00000032415	-0.416624	0.160873	0.536843	-0.518104	NA
18:69564034|69564684	27.7038	20.0763	24.6528	0.271333	0.326	ENSMUSG00000053477	0.138704	0.606565	0.89949	-0.125526	NA
11:5972217|5982758	10.4428	20.0103	14.2698	0.0381667	0.05725	ENSMUSG00000057897	-0.334363	0.268567	0.678098	-0.97821	NA
17:30135323|30192730	48.7917	19.847	37.2138	0.183333	0.1435	ENSMUSG00000044477	0.869807	0.00807519	0.1012	0.011873	NA
1:34817241|34820009	14.1715	19.7037	16.3844	0.0465	0.10825	ENSMUSG00000037503	-0.239005	0.374971	0.76874	-0.172108	NA
5:28386487|28387990	8.03738	19.6585	12.6858	0.0338333	0.1	ENSMUSG00000048271	-0.422361	0.181863	0.5675	-0.866193	NA
18:67519291|67519890	24.1762	19.3717	22.2544	0.108	0.13025	ENSMUSG00000024533	0.117819	0.63672	0.916578	-0.0297627	NA
14:100022622|100023168	35.2558	19.3581	28.8967	0.2835	0.34875	ENSMUSG00000072294	0.262381	0.36815	0.76874	0.296419	NA
18:73969891|73971276	15.863	19.3367	17.2525	0.5175	0.77175	ENSMUSG00000024558	-0.0761906	0.782182	0.959659	0.401447	NA
2:35643888|35661625	2.16583	19.284	9.0131	0.0808333	0.379	ENSMUSG00000026883	-0.174615	0.331283	0.74395	-1.1355	NA
15:39452040|39478710	1.04742	19.2276	8.31949	0.0316667	0.38625	ENSMUSG00000037386	-2.30603	6.52648e-05	0.00195041	-1.34131	NA
14:47016277|47016795	23.7634	19.2177	21.9451	0.581833	0.66675	ENSMUSG00000021838	0.0673075	0.787703	0.960824	0.129504	NA
17:35914334|35914804	3.2815	18.899	9.5285	0.0715	0.5275	ENSMUSG00000024436	-0.41486	0.148909	0.52592	-0.354941	NA
17:37054131|37054907	23.286	18.643	21.4288	0.0483333	0.0635	ENSMUSG00000024462	0.116585	0.644207	0.921735	-0.0902395	NA
11:61519487|61523193	7.05238	18.6397	11.6873	0.0288333	0.09625	ENSMUSG00000001036	-0.461164	0.152672	0.534353	-0.778396	NA
6:99003200|99016665	27.1468	18.417	23.6548	0.6205	0.71975	ENSMUSG00000030067	0.211354	0.43543	0.820049	0.250361	NA
15:91497393|91516494	19.4191	18.3797	19.0034	0.463333	0.56775	ENSMUSG00000036298	-0.00618584	0.981976	0.987607	-0.263473	NA
14:12411554|12457829	15.6981	18.3722	16.7677	0.0315	0.0635	ENSMUSG00000054423	-0.0832022	0.757606	0.956749	0.23063	NA
18:63777528|63779957	4.02577	18.3	9.73546	0.028	0.1855	ENSMUSG00000040560	-1.1175	0.0100493	0.120127	-0.114907	NA
6:21375849|21513214	0	18.1258	7.2503	0	0.32825	ENSMUSG00000060882	-1.54705	0.000573784	0.012738	-0.637449	NA
12:85121987|85123871	20.529	18.0486	19.5368	0.1795	0.26425	ENSMUSG00000004789	0.0221411	0.935147	0.97411	0.0183621	NA
1:89663661|89671271	20.7078	17.9922	19.6216	0.182167	0.25675	ENSMUSG00000055013	0.0213823	0.937769	0.97411	-0.519585	NA
3:88965812|88985790	22.7601	17.9282	20.8274	0.2765	0.29675	ENSMUSG00000028053	0.105782	0.699217	0.939178	-0.153066	NA
7:80396929|80398928	7.27537	17.9138	11.5307	0.389167	0.7045	ENSMUSG00000030530	-0.537534	0.107114	0.431591	-0.415129	NA
9:64501523|64508808	7.7447	17.9135	11.8122	0.0978333	0.26125	ENSMUSG00000036466	-0.385699	0.214271	0.615799	-0.32905	NA
11:4640383|4649869	11.2071	17.8932	13.8816	0.0895	0.28425	ENSMUSG00000020412	-0.256583	0.370574	0.76874	0.154374	NA
17:66024076|66053091	16.0642	17.8906	16.7947	0.65	0.8975	ENSMUSG00000034647	-0.0877134	0.744943	0.956728	-0.449955	NA
2:69068629|69071438	27.7533	17.7547	23.7539	0.116833	0.15175	ENSMUSG00000027035	0.216447	0.436075	0.820049	-0.410684	NA
13:56723429|56728629	15.0835	17.6646	16.116	0.1385	0.2345	ENSMUSG00000021540	-0.055877	0.837968	0.962481	-0.0244932	NA
19:57152273|57173459	12.621	17.5829	14.6058	0.4865	0.41475	ENSMUSG00000025085	-0.193412	0.478338	0.842785	-0.863727	NA
18:43565863|43577509	3.7699	17.5248	9.27184	0.235167	0.55425	ENSMUSG00000024502	-0.74553	0.0451243	0.259146	-0.228598	NA
2:165805187|165807929	2.6305	17.364	8.5239	0.141	0.63175	ENSMUSG00000039671	-0.916643	0.0206282	0.158467	-0.468471	NA
16:33466855|33468183	0	17.1268	6.8507	0	0.75325	ENSMUSG00000022811	-2.42578	4.29703e-05	0.00151763	-0.113643	NA
13:63061035|63068285	16.5018	17.028	16.7123	0.441167	0.6185	ENSMUSG00000021458	-0.0215907	0.936839	0.97411	-0.757178	NA
7:28776858|28778990	5.20467	17.0068	9.9255	0.0148333	0.11775	ENSMUSG00000015149	-0.478977	0.137743	0.495492	0.275202	NA
11:118494150|118497240	2.5277	17.0008	8.31692	0.0193333	0.05	ENSMUSG00000025576	-0.519197	0.0834167	0.385802	-1.81171	NA
9:78457210|78458047	15.1672	16.9782	15.8916	0.335167	0.386	ENSMUSG00000032342	-0.0588806	0.829806	0.962481	-0.303373	NA
4:58175931|58179707	19.1907	16.9293	18.2861	0.494333	0.41725	ENSMUSG00000028369	0.0444594	0.866687	0.962481	-0.907842	NA
2:73842360|73846375	6.87385	16.8911	10.8808	0.027	0.0955	ENSMUSG00000027104	-0.416172	0.187326	0.573039	-0.120589	NA
7:64526745|64553771	10.2101	16.772	12.8348	0.188	0.3	ENSMUSG00000030519	-0.179865	0.515418	0.849714	-0.213888	NA
10:125294595|125302081	14.6805	16.7012	15.4888	0.675833	0.77625	ENSMUSG00000020102	-0.0773413	0.771246	0.959659	-0.227396	NA
5:148082957|148107199	14.0668	16.6702	15.1082	0.0535	0.07925	ENSMUSG00000029651	-0.0863209	0.754379	0.956749	-0.579431	NA
14:120324794|120325412	12.0156	16.6528	13.8705	0.033	0.0905	ENSMUSG00000022139	-0.183566	0.510897	0.849714	0.0228687	NA
7:98626466|98637520	15.906	16.6185	16.191	0.087	0.14575	ENSMUSG00000035401	-0.0143267	0.956528	0.97943	-0.494045	NA
1:165911288|165913349	14.3068	16.5175	15.1911	0.460833	0.51275	ENSMUSG00000026565	-0.112774	0.659789	0.921735	-0.295499	NA
5:53181722|53188082	13.794	16.4778	14.8675	0.418	0.36475	ENSMUSG00000029189	-0.113672	0.674038	0.926951	-0.914592	NA
5:34410581|34410823	9.86143	16.466	12.5033	0.355167	0.59125	ENSMUSG00000037210	-0.206627	0.466518	0.834295	-0.575097	NA
5:28358274|28368313	7.55367	16.4613	11.1167	0.0855	0.13075	ENSMUSG00000048271	-0.316348	0.289432	0.689843	-0.866193	NA
8:85875634|85901957	14.5453	16.4021	15.288	0.772333	0.82675	ENSMUSG00000036879	-0.0882713	0.741751	0.95595	0.101822	NA
7:61911363|61928291	2.51663	16.3773	8.06088	0.0905	0.26425	ENSMUSG00000109394	-1.03806	0.0134033	0.135252	-0.773995	NA
9:65373750|65377883	3.09903	16.2705	8.36761	0.288167	0.83275	ENSMUSG00000086228	-0.953651	0.019598	0.158467	-0.203447	NA
4:9281388|9282012	9.44183	16.1797	12.137	0.0468333	0.11875	ENSMUSG00000041216	-0.255894	0.378456	0.769685	-0.366187	NA
19:45885952|45892148	34.4255	16.034	27.0689	0.197833	0.1635	ENSMUSG00000039901	0.271975	0.353852	0.767997	-0.150966	NA
8:84721643|84772315	11.8793	15.9453	13.5057	0.119	0.12725	ENSMUSG00000001911	-0.103129	0.701894	0.939178	-0.732946	NA
5:35841281|35849569	6.80838	15.858	10.4282	0.0928333	0.43425	ENSMUSG00000029095	-0.354271	0.245609	0.643305	0.176775	NA
17:5040580|5097732	19.3312	15.7603	17.9028	0.148833	0.187	ENSMUSG00000069729	0.0468894	0.86378	0.962481	-0.327405	NA
MT:10416|15272	0	15.7063	6.2825	0	0.0025	n/	NA	NA	NA	NA	NA
8:87513809|87524427	0	15.561	6.2244	0	0.0685	ENSMUSG00000097248	-0.29635	0.0925946	0.405015	-2.065	NA
10:90033214|90050112	14.376	15.3907	14.7819	0.281	0.3285	ENSMUSG00000058589	-0.05171	0.848827	0.962481	0.162731	NA
1:89766306|89789324	6.87902	15.3595	10.2712	0.0561667	0.1815	ENSMUSG00000055013	-0.135502	0.576886	0.882267	-0.519585	NA
6:140543967|140550870	0	15.2683	6.1073	0	0.07875	ENSMUSG00000030231	-0.68466	0.0130346	0.135252	-2.05908	NA
6:91015824|91016081	3.42767	15.2543	8.15833	0.1125	0.42325	ENSMUSG00000030091	-0.822374	0.0331159	0.207508	-0.709222	NA
6:54194026|54220702	15.2163	15.2275	15.2208	0.0613333	0.03625	ENSMUSG00000004633	-0.00744215	0.977445	0.986889	-1.47622	NA
11:87598863|87601172	0	15.1988	6.0795	0	0.374	ENSMUSG00000018401	-2.23703	7.80098e-05	0.00216477	-0.304889	NA
6:4689579|4719496	13.8355	15.0963	14.3398	0.0461667	0.0715	ENSMUSG00000004631	-0.051342	0.848731	0.962481	-0.026852	NA
14:99987431|100023168	33.7978	15.0678	26.3058	0.284833	0.31	ENSMUSG00000072294	0.514891	0.103312	0.423728	0.296419	NA
11:62146306|62161910	5.88532	15.021	9.53959	0.182167	0.3485	ENSMUSG00000042331	-0.347177	0.251495	0.655743	-0.860535	NA
8:121974427|121978754	1.56353	14.9078	6.90122	0.044	0.379	ENSMUSG00000025316	-0.846125	0.0238241	0.173003	-0.56073	NA
10:8298056|8390931	15.4918	14.8494	15.2349	0.095	0.12975	ENSMUSG00000047712	-0.0188018	0.944993	0.976637	-0.530437	NA
3:132751187|132815349	18.2433	14.8071	16.8688	0.309	0.37125	ENSMUSG00000028030	0.0957807	0.724205	0.951827	-0.161804	NA
9:44828784|44829268	10.3753	14.7801	12.1372	0.51	0.5775	ENSMUSG00000002028	-0.231169	0.402119	0.791004	-0.362272	NA
2:136116177|136116962	4.75783	14.7758	8.765	0.208667	0.44075	ENSMUSG00000039913	-0.265245	0.307775	0.72374	-0.720773	NA
6:54215662|54220702	2.09483	14.4863	7.05144	0.0108333	0.03475	ENSMUSG00000004633	-0.446789	0.107203	0.431591	-1.47622	NA
2:170378723|170387952	29.2704	14.4628	23.3474	0.0536667	0.0615	ENSMUSG00000013523	0.369809	0.211103	0.612041	0.577113	NA
17:46824450|46830996	4.77255	14.4255	8.63373	0.0405	0.12175	ENSMUSG00000036568	-0.714299	0.0502812	0.272836	-0.466139	NA
19:40363202|40373617	14.8472	14.4225	14.6773	0.014	0.03025	ENSMUSG00000025006	0.00505912	0.985065	0.987607	0.243975	NA
12:90199147|90283650	7.43567	14.4195	10.2292	0.0878333	0.1595	ENSMUSG00000066392	-0.254705	0.379897	0.769685	-0.0257505	NA
2:166834471|166836457	13.4238	14.356	13.7967	0.204	0.40725	ENSMUSG00000074582	-0.0466234	0.86328	0.962481	-0.128266	NA
2:24847944|24877626	16.2419	14.3421	15.482	0.243167	0.2675	ENSMUSG00000036893	0.0173398	0.947525	0.976637	-0.4296	NA
14:45244155|45246516	11.5235	14.3326	12.6471	0.207667	0.335	ENSMUSG00000049092	-0.0769452	0.778506	0.959659	-0.502227	NA
12:77323845|77332329	5.84527	14.3142	9.23285	0.108833	0.2785	ENSMUSG00000021065	-0.366573	0.231368	0.630781	-0.370016	NA
15:39452224|39478710	7.28265	14.3042	10.0913	0.2605	0.597	ENSMUSG00000037386	-0.238102	0.409819	0.800074	-1.34131	NA
17:70657454|70662809	39.0548	14.2856	29.1471	0.3345	0.21225	ENSMUSG00000003279	0.82456	0.018813	0.158467	-0.178293	NA
2:69047145|69071438	77.9507	14.2479	52.4696	0.456667	0.21225	ENSMUSG00000027035	1.95756	6.4737e-06	0.000314379	-0.410684	NA
17:69207859|69210383	29.7886	14.2123	23.5581	0.356833	0.26725	ENSMUSG00000024044	0.505693	0.0977437	0.41729	-0.0174327	NA
12:83256468|83260883	2.32433	14.211	7.079	0.135	0.52025	ENSMUSG00000021221	-0.687613	0.0529114	0.280262	-0.84949	NA
9:108139187|108139595	55.3785	14.0278	38.8382	0.489333	0.2175	ENSMUSG00000032589	1.39172	0.00048663	0.0111209	-1.08411	NA
15:39345310|39345620	27.0365	14.0032	21.8232	0.604333	0.48225	ENSMUSG00000037386	0.3386	0.244453	0.643305	-1.34131	NA
19:14516359|14564451	24.0168	13.9688	19.9976	0.282	0.46275	ENSMUSG00000024642	0.0341927	0.853759	0.962481	0.021909	NA
4:100407813|100412140	10.1847	13.965	11.6968	0.4975	0.44575	ENSMUSG00000035305	-0.134179	0.630742	0.913455	-1.04764	NA
6:38461475|38470222	7.05517	13.9088	9.79661	0.0846667	0.16425	ENSMUSG00000038538	-0.269129	0.358232	0.76874	-1.00376	NA
9:83988776|84012619	6.35367	13.8097	9.3361	0.129667	0.452	ENSMUSG00000032263	-0.174786	0.491634	0.848887	-0.0219656	NA
1:176044835|176090039	50.4457	13.7881	35.7826	0.712	0.51775	ENSMUSG00000055214	0.783372	0.0382388	0.232122	-0.651106	NA
5:117215349|117217240	7.73988	13.7518	10.1447	0.284333	0.57075	ENSMUSG00000061288	-0.197173	0.480006	0.843637	-0.450262	NA
6:140543720|140556857	4.41447	13.7409	8.14504	0.0891667	0.14475	ENSMUSG00000030231	-0.430042	0.169672	0.553514	-2.05908	NA
5:32819866|32822138	7.08598	13.7186	9.73901	0.274833	0.4065	ENSMUSG00000054280,ENSMUSG00000093574	-0.367115	0.229542	0.630055	NA	NA
13:101701447|101709742	16.6307	13.7096	15.4622	0.0526667	0.10875	ENSMUSG00000041417	0.0590236	0.828247	0.962481	0.401558	NA
11:117714126|117723550	20.512	13.6741	17.7769	0.423167	0.4905	ENSMUSG00000025571	0.179797	0.514195	0.849714	-0.603531	NA
8:119510254|119515709	13.9905	13.5739	13.8239	0.373167	0.3285	ENSMUSG00000031835	0.0249078	0.927045	0.973397	-0.28846	NA
13:93341756|93356079	16.2557	13.5665	15.18	0.479833	0.7015	ENSMUSG00000007617	0.0423953	0.877213	0.963198	-0.382928	NA
4:140562714|140570402	0.5469	13.472	5.71694	0.0193333	0.2645	ENSMUSG00000040964	-1.60729	0.00113645	0.0215371	-0.768897	NA
4:104718210|104720630	12.4118	13.4453	12.8252	0.0553333	0.0785	ENSMUSG00000028519	-0.0596295	0.826456	0.962481	-0.362204	NA
18:65178919|65198726	12.8875	13.4172	13.0994	0.151333	0.20875	ENSMUSG00000024589	-0.0287285	0.915048	0.969135	-0.691138	NA
8:110820707|110821590	1.08293	13.388	6.00498	0.0188333	0.231	ENSMUSG00000033732	-1.26779	0.00431115	0.0620326	-0.566656	NA
7:75136298|75149088	1.23053	13.385	6.09232	0.157833	0.524	ENSMUSG00000053025	-0.884822	0.0198028	0.158467	-1.20101	NA
2:11785123|11786302	19.7475	13.3276	17.1795	0.521833	0.75825	ENSMUSG00000047909	0.141727	0.61228	0.901025	-0.302242	NA
16:90950351|90969374	5.6673	13.2982	8.71968	0.0655	0.18275	ENSMUSG00000022973	-0.300331	0.308311	0.72374	-0.0640079	NA
5:65565989|65594548	9.93533	13.269	11.2688	0.3045	0.53675	ENSMUSG00000029203	-0.174528	0.5313	0.859962	-0.639726	NA
7:112364963|112368458	3.37148	13.2436	7.32031	0.154333	0.5925	ENSMUSG00000038244	-0.812093	0.0346398	0.213612	-0.904584	NA
11:119743867|119756414	21.253	13.2238	18.0413	0.5455	0.62375	ENSMUSG00000025583	0.194243	0.488114	0.846573	-0.029521	NA
11:6311009|6317080	23.1058	13.2051	19.1456	0.147333	0.16425	ENSMUSG00000020456	0.372085	0.187289	0.573039	-0.173832	NA
8:106981126|106981339	12.1574	13.1885	12.5698	0.4185	0.649	ENSMUSG00000041308	-0.0776745	0.776335	0.959659	0.0720165	NA
3:132751187|132774596	8.91988	13.0638	10.5774	0.151167	0.3005	ENSMUSG00000028030	-0.193286	0.493129	0.849582	-0.161804	NA
2:168567139|168571113	3.09087	13.0412	7.07098	0.1735	0.4465	ENSMUSG00000027544	-0.494778	0.117605	0.454133	-1.54075	NA
4:150420638|150439468	1.59432	13.04	6.17258	0.0251667	0.19675	ENSMUSG00000039852	-0.639001	0.0497305	0.272836	-0.402443	NA
X:42899688|42937954	39.396	12.9494	28.8174	0.436833	0.28425	ENSMUSG00000016150	0.581446	0.090343	0.403428	-1.29643	NA
3:26133242|26134052	58.1165	12.9475	40.0489	0.527833	0.35475	ENSMUSG00000063887	1.50625	0.000343876	0.00861909	0.325773	NA
7:29383196|29388151	10.2393	12.7982	11.2629	0.314167	0.34725	ENSMUSG00000030583	-0.118599	0.668702	0.921735	-0.313245	NA
15:100115845|100142147	16.7334	12.7955	15.1582	0.201167	0.168	ENSMUSG00000023026	0.110967	0.669058	0.921735	-0.0703589	NA
7:25641457|25641826	7.64222	12.7726	9.69437	0.1685	0.4055	ENSMUSG00000060376	-0.155549	0.571119	0.882267	-0.0681944	NA
10:8298056|8330223	31.9045	12.7477	24.2418	0.195333	0.14925	ENSMUSG00000047712	0.0829833	0.664764	0.921735	-0.530437	NA
11:55296074|55303952	3.26785	12.7205	7.04891	0.0423333	0.1805	ENSMUSG00000055333	-0.611903	0.0756078	0.362637	-1.48739	NA
12:85863564|85892210	10.5091	12.6916	11.3821	0.0518333	0.14275	ENSMUSG00000012609	-0.125426	0.646758	0.921735	0.156788	NA
4:102927461|102928912	14.8042	12.6852	13.9566	0.0658333	0.06325	ENSMUSG00000028524	0.0454983	0.865352	0.962481	-0.233768	NA
7:126998226|127001958	5.89208	12.682	8.60803	0.4545	0.789	ENSMUSG00000030681	-0.29852	0.312106	0.72531	-0.877868	NA
1:36815455|36823153	22.2529	12.6667	18.4184	0.4635	0.6225	ENSMUSG00000026116	0.229091	0.425309	0.820013	-0.121273	NA
3:141801279|141803953	4.0882	12.6628	7.51804	0.107	0.358	ENSMUSG00000059921	-0.634349	0.072588	0.356967	0.149948	NA
X:20105921|20131834	17.6411	12.6556	15.6469	0.487333	0.662	ENSMUSG00000037341	0.0891953	0.744571	0.956728	-0.248422	NA
14:30045215|30047371	10.6166	12.634	11.4235	0.174167	0.234	ENSMUSG00000015968	-0.0757952	0.783042	0.959659	0.0665268	NA
3:120772682|120799747	13.0819	12.6297	12.9011	0.778833	0.64675	ENSMUSG00000098097	-0.00923456	0.972399	0.986363	-2.05445	NA
1:152840302|152840457	14.9542	12.5725	14.0015	0.0325	0.0305	ENSMUSG00000042772	0.0277706	0.916563	0.969135	-0.36572	NA
10:105413217|105413787	17.0725	12.535	15.2575	0.755333	0.8045	ENSMUSG00000036019	0.148501	0.565098	0.879922	0.0212514	NA
4:138045343|138058077	6.47577	12.5069	8.8882	0.0628333	0.10075	ENSMUSG00000028760	-0.32537	0.279453	0.682814	-0.529221	NA
16:63652215|63653578	17.5966	12.4993	15.5577	0.637333	0.64225	ENSMUSG00000052504	0.163203	0.551462	0.870907	-0.579265	NA
3:51855499|51857076	85.2182	12.438	56.1061	0.673833	0.283	ENSMUSG00000061143	2.18759	1.71997e-07	1.48491e-05	0.178739	NA
MT:2974|3485	0	12.359	4.9436	0	0.00075	ENSMUSG00000064341	-19.81	NA	NA	0.325944	NA
9:113847703|113850182	2.70733	12.2185	6.51179	0.0855	0.485	ENSMUSG00000033392	-0.352028	0.201111	0.60546	-0.0767559	NA
10:21928342|21928836	7.16377	12.2057	9.18054	0.190167	0.39925	ENSMUSG00000019970	-0.31189	0.283418	0.68557	0.131334	NA
11:118501569|118513404	17.587	12.1476	15.4113	0.158	0.0675	ENSMUSG00000025576	0.12197	0.660935	0.921735	-1.81171	NA
4:138082893|138084370	0	12.0785	4.8314	0	0.098	ENSMUSG00000028760	-1.33686	0.00146257	0.0252537	-0.529221	NA
9:70475776|70476668	8.90517	12.0473	10.162	0.442667	0.5615	ENSMUSG00000032217	-0.116914	0.666521	0.921735	-0.108467	NA
10:83254783|83256142	4.19913	12.0387	7.33494	0.205167	0.5425	ENSMUSG00000034591	-0.234427	0.371754	0.76874	-0.795415	NA
7:110027071|110031766	1.99292	12.0247	6.00564	0.0331667	0.222	ENSMUSG00000066232	-0.704766	0.0458169	0.259852	-0.0585891	NA
6:8537817|8582790	2.17758	12.0125	6.11155	0.201	0.3565	ENSMUSG00000107705,ENSMUSG00000029638	-0.34932	0.179022	0.5675	NA	NA
11:80394286|80398470	3.1437	11.9609	6.67059	0.011	0.07675	ENSMUSG00000017421	-0.515106	0.11609	0.451011	-0.179807	NA
14:14087283|14090109	8.9509	11.9392	10.1462	0.2155	0.559	ENSMUSG00000021738	-0.114691	0.679406	0.931642	-0.405652	NA
3:120797196|120799747	2.18422	11.9334	6.08388	0.254	0.38825	ENSMUSG00000098097	-0.832197	0.0291815	0.197166	-2.05445	NA
13:14278278|14311790	2.9265	11.9163	6.52243	0.0663333	0.48125	ENSMUSG00000021301	-0.346204	0.216219	0.615799	0.102774	NA
5:27631379|27634606	4.6129	11.906	7.53014	0.0561667	0.12925	ENSMUSG00000061576	-0.241104	0.373896	0.76874	-0.702381	NA
5:102009789|102041743	5.76083	11.9009	8.21688	0.0563333	0.1075	ENSMUSG00000043940	-0.135519	0.555128	0.873147	-0.480383	NA
4:9281388|9282008	7.63303	11.8008	9.30012	0.0263333	0.08825	ENSMUSG00000041216	-0.1452	0.599092	0.893464	-0.366187	NA
4:8183253|8189392	14.5269	11.7901	13.4322	0.0165	0.05025	ENSMUSG00000041261	0.0633902	0.816625	0.962481	0.697565	NA
17:5264032|5291283	48.4823	11.7731	33.7987	0.258667	0.1115	ENSMUSG00000069729	1.32633	0.00198483	0.0328131	-0.327405	NA
6:58868642|58894624	10.8343	11.7202	11.1887	0.121333	0.1975	ENSMUSG00000029804	-0.0495308	0.855951	0.962481	-0.20414	NA
17:26739543|26743131	3.07512	11.6917	6.52176	0.291667	0.75225	ENSMUSG00000048249	-0.429464	0.160984	0.536843	-0.69723	NA
2:60001506|60006189	23.6283	11.6654	18.8432	0.197333	0.213	ENSMUSG00000026987	0.370824	0.219146	0.616945	-0.685812	NA
6:143029160|143041543	0	11.6342	4.65368	0	0.3295	ENSMUSG00000030279	-0.627575	0.019628	0.158467	-1.01739	NA
4:117582600|117593162	9.69662	11.6247	10.4679	0.107333	0.16825	ENSMUSG00000033423	-0.0660075	0.807076	0.962481	-0.334427	NA
4:138082893|138097359	3.28255	11.6228	6.61866	0.013	0.05975	ENSMUSG00000028760	-0.540827	0.103513	0.423728	-0.529221	NA
5:143090120|143090929	10.5078	11.6207	10.953	0.581	0.36575	ENSMUSG00000045078	-0.0557011	0.839144	0.962481	-0.391498	NA
13:13725814|13730481	8.92167	11.5354	9.96716	0.065	0.149	ENSMUSG00000019726	-0.119725	0.666652	0.921735	-0.392454	NA
16:20656543|20657609	2.1126	11.5115	5.87215	0.233333	0.98675	ENSMUSG00000006998	-0.470798	0.111252	NA	-0.202039	NA
13:35790101|35816575	2.628	11.3849	6.13074	0.1445	0.676	ENSMUSG00000059288	-0.502379	0.119178	0.454133	-0.800722	NA
2:34204780|34213442	14.1827	11.3745	13.0594	0.2275	0.3425	ENSMUSG00000038718	0.0488565	0.848525	0.962481	0.505735	NA
1:178678826|178679359	60.6757	11.3723	40.9543	0.7445	0.50775	ENSMUSG00000026494	1.90611	3.44413e-06	0.000205853	-0.83812	NA
X:142752040|142806068	24.5947	11.2969	19.2756	0.436333	0.374	ENSMUSG00000047045	0.319616	0.287277	0.687964	-0.354801	NA
1:181120355|181123984	8.01363	11.2944	9.32595	0.284167	0.42125	ENSMUSG00000026516	-0.161663	0.562171	0.877594	-0.421577	NA
5:134668914|134669295	7.47267	11.2855	8.99778	0.0466667	0.1055	ENSMUSG00000029674	-0.160745	0.566862	0.880904	0.0311396	NA
12:3632810|3648389	7.4476	11.2741	8.97818	0.1075	0.187	ENSMUSG00000071454	-0.186057	0.511109	0.849714	-0.929284	NA
10:89787105|89794624	8.177	11.2637	9.41166	0.256	0.52025	ENSMUSG00000019951	-0.114399	0.680269	0.931642	-0.00384943	NA
8:112841705|112876027	4.85665	11.2303	7.40612	0.178833	0.416	ENSMUSG00000031772	-0.329921	0.267552	0.678098	-0.813259	NA
10:25220611|25289730	5.022	11.1888	7.48873	0.125	0.5055	ENSMUSG00000039166	-0.171318	0.497985	0.849714	-0.647839	NA
8:83036025|83042782	12.876	11.1747	12.1955	0.641667	0.552	ENSMUSG00000047747	0.0597315	0.826023	0.962481	0.00450759	NA
1:64558503|64576329	4.07738	11.171	6.91485	0.131333	0.336	ENSMUSG00000025958	-0.244274	0.366681	0.76874	-0.340124	NA
13:69512890|69515903	3.59882	11.1254	6.60946	0.189667	0.565	ENSMUSG00000034575	-0.302238	0.277845	0.682814	-0.575093	NA
6:124705158|124705656	1.13017	11.1073	5.121	0.00566667	0.07275	ENSMUSG00000004268	-0.869521	0.0201739	0.158467	-0.339262	NA
19:37173967|37174985	13.7965	11.0935	12.7153	0.187667	0.22	ENSMUSG00000039652	0.0746721	0.781516	0.959659	-0.270231	NA
14:12439871|12457829	9.25185	11.0213	9.95962	0.0185	0.048	ENSMUSG00000054423	-0.101351	0.708415	0.942105	0.23063	NA
13:58859169|58861555	9.93	10.9708	10.3463	0.0115	0.02975	ENSMUSG00000055254	-0.062306	0.817498	0.962481	0.493912	NA
5:32819866|32835688	11.6257	10.9036	11.3368	0.389333	0.42025	ENSMUSG00000054280	0.00542205	0.984122	0.987607	-0.350988	NA
2:113363836|113365829	10.3036	10.8579	10.5253	0.4675	0.73475	ENSMUSG00000044042	-0.0285718	0.916889	0.969135	-0.181461	NA
9:43040540|43044287	5.22387	10.7368	7.42903	0.179333	0.42375	ENSMUSG00000059495	-0.245968	0.394626	0.784661	0.159844	NA
4:59690144|59691338	5.96128	10.7122	7.86167	0.316667	0.58	ENSMUSG00000045071	-0.181735	0.509121	0.849714	0.1162	NA
18:73657195|73678039	1.674	10.7006	5.28464	0.0648333	0.6725	ENSMUSG00000024515	-0.824817	0.0291619	0.197166	-0.315194	NA
2:76564784|76579310	16.0153	10.692	13.886	0.153167	0.17825	ENSMUSG00000042359	0.100073	0.711732	0.942105	-0.113119	NA
9:106700495|106705867	4.761	10.6575	7.1196	0.0703333	0.208	ENSMUSG00000040661	-0.21672	0.427539	0.820049	-0.400628	NA
18:25020662|25028169	19.9391	10.6305	16.2157	0.494	0.652	ENSMUSG00000034295	0.290067	0.323994	0.736093	0.158824	NA
16:94262592|94268698	4.1566	10.6253	6.7441	0.271	0.817	ENSMUSG00000040820	-0.32628	0.27286	0.680816	-0.404317	NA
5:36922968|36940261	1.30928	10.6166	5.03219	0.0075	0.06	ENSMUSG00000029120	-1.19841	0.00649691	0.0901446	-0.794813	NA
11:117700725|117723550	0	10.5651	4.22606	0	0.43475	ENSMUSG00000025571	-0.48539	0.0404936	NA	-0.603531	NA
13:55050741|55069807	3.39637	10.5649	6.2638	0.227	0.514	ENSMUSG00000025878	-0.351972	0.233886	0.635419	-0.557601	NA
MT:2974|3539	33.138	10.5625	24.1078	0.0005	0.00025	ENSMUSG00000064341	0.103685	0.582532	0.883096	0.325944	NA
11:55291874|55303952	0	10.5595	4.22381	0	0.16325	ENSMUSG00000055333	-2.51538	2.93202e-05	0.00113909	-1.48739	NA
9:122136906|122137601	0.5469	10.5092	4.53184	0.00783333	0.08075	ENSMUSG00000038145	-0.411488	0.0918307	NA	-1.20182	NA
1:119548894|119579077	16.7572	10.5043	14.2561	0.351333	0.6655	ENSMUSG00000026383	0.173725	0.536651	0.86199	0.275899	NA
16:7224311|7306461	0	10.4998	4.1999	0	0.1045	ENSMUSG00000008658	-0.266977	NA	NA	-1.08478	NA
15:12889619|12905701	2.49798	10.4789	5.69036	0.0736667	0.30075	ENSMUSG00000022191	-0.31585	0.240382	0.643305	-0.384021	NA
1:66772906|66802168	5.60412	10.4603	7.54659	0.210333	0.3115	ENSMUSG00000026004	-0.271368	0.355734	0.76874	-0.245852	NA
16:4154857|4180133	1.30928	10.4207	4.95387	0.0388333	0.32425	ENSMUSG00000022521	-0.454721	0.096478	0.414162	-0.243872	NA
10:9778021|9800068	5.51083	10.4113	7.471	0.198	0.4185	ENSMUSG00000019790	-0.145922	0.554751	0.873147	-0.662517	NA
17:46882733|46883949	13.168	10.4108	12.0651	0.533167	0.498	n/	0.0922928	0.732552	0.951827	NA	NA
18:35610871|35613502	12.8391	10.4039	11.865	0.208333	0.3135	ENSMUSG00000037058	0.0939648	0.729212	0.951827	0.160922	NA
4:138146285|138158510	9.00943	10.3839	9.55922	0.0793333	0.1335	ENSMUSG00000028760	-0.056336	0.837437	0.962481	-0.529221	NA
8:78525162|78531158	12.6212	10.3736	11.7222	0.419333	0.494	ENSMUSG00000031684	0.0503716	0.854445	0.962481	-0.0429233	NA
11:65021941|65041510	1.833	10.3607	5.2441	0.0753333	0.3545	ENSMUSG00000033389	-0.515212	0.0914153	0.405009	-0.59334	NA
12:109734563|109737807	1.89517	10.3374	5.27205	0.1015	0.6155	ENSMUSG00000097391	-0.479625	0.111597	0.442545	-0.652855	NA
3:122781567|122818067	24.003	10.2863	18.5163	0.665667	0.741	ENSMUSG00000053965	0.264047	0.364705	0.76874	0.525968	NA
10:5403841|5426275	4.96417	10.2792	7.09019	0.268333	0.35875	ENSMUSG00000096054	-0.379114	0.218826	0.616945	-0.424158	NA
10:7134522|7154485	4.6011	10.2688	6.86817	0.1385	0.29	ENSMUSG00000015202	-0.246907	0.385212	0.77341	-1.54481	NA
9:20685149|20685780	1.68938	10.2373	5.10857	0.277833	0.883	ENSMUSG00000032172	-0.72218	0.0440888	0.255649	0.276482	NA
6:35051062|35080226	12.0859	10.2277	11.3426	0.153167	0.203	ENSMUSG00000038784	0.0515283	0.851179	0.962481	-0.313122	NA
8:64811680|64834568	36.8755	10.1783	26.1966	0.672667	0.41475	ENSMUSG00000031605	1.16625	0.00424458	0.0620326	0.0320192	NA
4:57024338|57032240	4.76022	10.1672	6.92303	0.1805	0.3805	ENSMUSG00000028434	-0.320893	0.284552	0.68557	-1.19806	NA
5:66391627|66400281	20.8445	10.1526	16.5678	0.396833	0.442	ENSMUSG00000029207	0.344868	0.245732	0.643305	0.315013	NA
4:99055322|99083182	2.31827	10.0656	5.4172	0.0115	0.13425	ENSMUSG00000028556	-0.234487	0.317746	NA	0.320031	NA
4:82327729|82498769	3.80998	10.0235	6.29539	0.0518333	0.156	ENSMUSG00000008575	-0.191727	0.446401	0.822859	-0.280311	NA
19:45630865|45640521	2.05083	10.0153	5.23663	0.135167	0.80525	ENSMUSG00000040913	-0.340257	0.217474	0.616705	-0.598651	NA
9:44158514|44164889	0.541467	10.0038	4.32638	0.00883333	0.29725	ENSMUSG00000034342	-0.788884	0.0171164	0.156579	0.187573	NA
11:6193154|6193476	1.04742	9.99515	4.62651	0.0416667	0.39625	ENSMUSG00000053838	-0.892157	0.0173305	0.156579	-0.252775	NA
17:86488160|86496111	4.3335	9.9563	6.58262	0.434167	0.774	ENSMUSG00000045038	-0.359314	0.239933	0.643305	-0.68508	NA
18:69633577|69643015	8.52618	9.95315	9.09697	0.0493333	0.094	ENSMUSG00000053477	-0.0707884	0.797084	0.962481	-0.125526	NA
14:54897121|54897272	6.04582	9.94455	7.60531	0.068	0.168	ENSMUSG00000092232,ENSMUSG00000022194	-0.223806	0.436937	0.820049	NA	NA
5:35836948|35841401	16.322	9.93478	13.7671	0.0981667	0.08125	ENSMUSG00000029095	0.187292	0.50576	0.849714	0.176775	NA
5:34419998|34440590	8.41433	9.9336	9.02204	0.216167	0.2565	ENSMUSG00000037210	-0.0472578	0.860012	0.962481	-0.575097	NA
12:29811373|29832422	6.70302	9.92773	7.9929	0.127	0.19375	ENSMUSG00000061911	-0.122217	0.657924	0.921735	-0.0120963	NA
2:181631435|181632087	0	9.91075	3.9643	0	0.09575	ENSMUSG00000002455	-1.5431	0.000834977	0.0166353	-0.102948	NA
12:98518498|98518832	4.54367	9.89165	6.68286	0.088	0.268	ENSMUSG00000033854	-0.205746	0.446907	0.822859	-1.53377	NA
19:40349899|40373617	11.5778	9.87213	10.8956	0.0145	0.02325	ENSMUSG00000025006	0.0552277	0.840679	0.962481	0.243975	NA
15:35770456|35770863	0.82035	9.85395	4.43379	0.0105	0.15125	ENSMUSG00000037646	-0.454118	0.0927833	0.405015	-0.0161194	NA
9:66540062|66566903	0.785567	9.7872	4.38622	0.077	0.38025	ENSMUSG00000032376	-0.464229	0.0767224	NA	-1.20888	NA
10:76797795|76800914	2.55213	9.74795	5.43046	0.144667	0.5865	ENSMUSG00000001120	-0.397102	0.180001	0.5675	-0.630493	NA
12:100654047|100654489	2.30535	9.7459	5.28157	0.222167	0.81275	ENSMUSG00000021180	-0.538629	0.100701	0.423728	-0.0395842	NA
4:74306965|74315649	15.7813	9.7314	13.3613	0.818167	0.8155	ENSMUSG00000028397	0.197151	0.480993	0.843637	-0.0913032	NA
11:35610592|35612436	10.8097	9.66958	10.3536	0.600833	0.624	ENSMUSG00000056427	0.00241618	0.992923	0.994202	-0.652079	NA
5:73194986|73221072	15.9489	9.65278	13.4305	0.560167	0.6745	ENSMUSG00000070733	0.168159	0.550009	0.870907	0.370792	NA
1:176074414|176090039	14.6328	9.57873	12.6112	0.295333	0.296	ENSMUSG00000055214	0.121407	0.660332	0.921735	-0.651106	NA
4:119872037|119872942	2.0045	9.57052	5.03091	0.0496667	0.18675	ENSMUSG00000028634	-0.409599	0.154007	0.535475	-0.371208	NA
1:178323134|178325313	1.32087	9.54255	4.60954	0.192667	0.8985	ENSMUSG00000039630	-0.648763	0.051493	0.275932	-0.239594	NA
16:89877038|89885125	3.55388	9.4941	5.92997	0.0645	0.13725	ENSMUSG00000002489	-0.259362	0.347377	0.764563	-1.27312	NA
9:18295300|18302183	22.4997	9.48602	17.2942	0.5995	0.45825	ENSMUSG00000001774	0.437075	0.159298	0.536843	0.284975	NA
18:54889814|54946808	18.6337	9.47775	14.9713	0.529333	0.6215	ENSMUSG00000052713	0.310562	0.296927	0.705541	0.203366	NA
13:64243634|64248499	5.538	9.475	7.1128	0.8125	0.925	ENSMUSG00000033102	-0.225085	0.434561	0.820049	-0.0114974	NA
1:128190638|128223641	5.71165	9.45975	7.21089	0.0175	0.043	ENSMUSG00000056211	-0.221411	0.440927	0.822859	-0.460404	NA
18:7901496|7910824	9.40682	9.4324	9.41705	0.0321667	0.03825	ENSMUSG00000024283	-0.0338544	0.901321	0.968388	-0.195243	NA
4:18051722|18054578	0	9.406	3.7624	0	0.1955	ENSMUSG00000028226	-0.258278	NA	NA	-0.43842	NA
3:88155678|88163087	2.6305	9.39335	5.33564	0.0281667	0.09425	ENSMUSG00000001419	-0.16338	0.442783	0.822859	-0.794103	NA
10:105303594|105323637	10.0987	9.39322	9.81649	0.4015	0.59275	ENSMUSG00000036019	-0.00124666	0.996307	0.996307	0.0212514	NA
2:49018254|49170013	0.717417	9.3649	4.17641	0.009	0.278	ENSMUSG00000036792	-0.337254	0.140111	NA	-0.573309	NA
12:77448473|77450276	13.6884	9.34057	11.9493	0.409833	0.34825	ENSMUSG00000021065	0.135837	0.626045	0.91093	-0.370016	NA
1:22726930|22731953	0	9.2965	3.7186	0	0.3715	ENSMUSG00000041670	-0.255433	0.139691	NA	-1.05935	NA
6:35064898|35080226	4.7675	9.29513	6.57855	0.1155	0.30675	ENSMUSG00000038784	-0.130876	0.597299	0.892502	-0.313122	NA
8:23190716|23191692	0	9.261	3.7044	0	0.15125	ENSMUSG00000031545	-0.965301	0.00611066	NA	-0.274612	NA
13:11680966|11688013	8.97127	9.22278	9.07187	0.341	0.43825	ENSMUSG00000021313	-0.0279914	0.917997	0.969135	-0.835241	NA
9:83952524|84012619	9.28183	9.19773	9.24819	0.261333	0.53125	ENSMUSG00000032263	-0.0130438	0.960529	0.982015	-0.0219656	NA
2:31040405|31059017	1.62712	9.17907	4.6479	0.0148333	0.123	ENSMUSG00000075415	-0.28354	0.241491	NA	-0.32695	NA
3:88161191|88163087	1.57113	9.14322	4.59997	0.00966667	0.04325	ENSMUSG00000001419	-0.810517	0.0301047	0.199843	-0.794103	NA
13:58191722|58199070	14.0229	9.12603	12.0642	0.0738333	0.0675	ENSMUSG00000005312	0.190288	0.499741	0.849714	-0.283912	NA
5:111182924|111183431	15.279	9.12012	12.8155	0.636667	0.761	ENSMUSG00000033209	0.176573	0.532343	0.859962	-0.111953	NA
10:115406353|115406898	0	9.0991	3.63964	0	0.426	ENSMUSG00000034163	-0.732187	0.0147931	NA	0.233397	NA
18:6111685|6115850	11.4842	9.09788	10.5297	0.170167	0.262	ENSMUSG00000041225	0.0840818	0.759735	0.956749	0.265626	NA
11:7100570|7109112	54.566	9.09645	36.3782	0.207	0.0305	ENSMUSG00000020431	1.99611	8.16327e-06	0.000373109	-1.56814	NA
8:44950196|44953481	35.4362	9.07623	24.8922	0.469	0.34825	ENSMUSG00000070047	0.479009	0.134043	0.486688	-0.0845662	NA
18:32861050|32863262	2.43667	9.05305	5.08322	0.06	0.3165	ENSMUSG00000038299	-0.1258	0.509364	NA	-0.002821	NA
6:140543720|140552798	3.74717	9.03975	5.8642	0.057	0.077	ENSMUSG00000030231	-0.291328	0.317867	0.728563	-2.05908	NA
2:77411837|77415975	6.73835	8.98503	7.63702	0.0441667	0.05125	ENSMUSG00000027016	-0.102266	0.71163	0.942105	-0.825095	NA
6:72128264|72132163	5.51782	8.9676	6.89773	0.0625	0.09625	ENSMUSG00000056091	-0.217302	0.449195	0.825116	-0.874724	NA
3:51308050|51326035	8.371	8.91667	8.58927	0.295333	0.45725	ENSMUSG00000037174	-0.0419131	0.877072	0.963198	-0.344592	NA
2:102057907|102070058	4.06807	8.8994	6.0006	0.0885	0.318	ENSMUSG00000048058	-0.321167	0.28372	0.68557	0.110736	NA
15:99510582|99513956	1.61722	8.89583	4.52866	0.002	0.01	ENSMUSG00000023011	-0.383461	0.172412	0.553572	-0.739507	NA
18:63791796|63865506	2.90357	8.8895	5.29794	0.0285	0.122	ENSMUSG00000040560	-0.318254	0.256499	NA	-0.114907	NA
14:72589754|72599142	13.2331	8.84722	11.4787	0.107167	0.092	ENSMUSG00000033487	0.0903972	0.739733	0.95595	-0.0179681	NA
4:58861525|58875573	22.9025	8.79475	17.2594	0.235	0.2	ENSMUSG00000050812	0.680857	0.0477116	0.268637	0.10494	NA
12:52516079|52542636	32.7453	8.72878	23.1387	0.584333	0.3495	ENSMUSG00000035133	1.01572	0.0131649	0.135252	0.403838	NA
18:65622984|65625334	28.1889	8.71537	20.3995	0.230333	0.1435	ENSMUSG00000042439	0.890615	0.0209462	0.158467	-0.277509	NA
X:61183257|61186174	0	8.65385	3.46154	0	0.02675	ENSMUSG00000071753	-0.505417	0.040778	NA	-0.81865	NA
5:53170357|53188082	3.52782	8.61388	5.56224	0.237833	0.37175	ENSMUSG00000029189	-0.336773	0.261196	0.667597	-0.914592	NA
7:132771578|132779385	2.70733	8.5665	5.051	0.0628333	0.28725	ENSMUSG00000030956	-0.100828	0.583048	0.883096	-0.538139	NA
8:4191237|4193366	14.1652	8.54425	11.9168	0.202833	0.2705	ENSMUSG00000011832	0.178233	0.528714	0.859436	-0.152729	NA
13:11769852|11785141	5.53367	8.5349	6.73416	0.244	0.38125	ENSMUSG00000021313	-0.0920295	0.685675	0.932752	-0.835241	NA
4:102487211|102506042	9.53983	8.53075	9.1362	0.166333	0.192	ENSMUSG00000028525	0.00979596	0.965244	0.982955	-0.209345	NA
4:68792825|68798924	10.8609	8.52952	9.92834	0.5495	0.45025	ENSMUSG00000028351	0.0827459	0.762179	0.957857	-0.992137	NA
3:88999728|89007877	0.8122	8.51337	3.89267	0.00883333	0.14525	ENSMUSG00000028053	-0.832338	0.0207891	0.158467	-0.153066	NA
4:138095909|138126634	6.66417	8.50372	7.39999	0.0355	0.06975	ENSMUSG00000028760	-0.0489789	0.84414	0.962481	-0.529221	NA
15:98740421|98742829	2.88033	8.48475	5.1221	0.0426667	0.28575	ENSMUSG00000051853	-0.225336	0.363503	NA	0.142684	NA
16:37129799|37142446	6.34243	8.48408	7.19909	0.084	0.1145	ENSMUSG00000022829	-0.0811404	0.756673	0.956749	-0.570244	NA
10:69932409|69980394	0.683633	8.4762	3.80066	0.0245	0.4055	ENSMUSG00000069601	-0.36077	0.136085	NA	-0.175521	NA
9:83952524|83991822	7.50483	8.44078	7.87921	0.0388333	0.076	ENSMUSG00000032263	-0.0424578	0.869501	0.962481	-0.0219656	NA
5:110673109|110676938	4.85167	8.43107	6.28343	0.0503333	0.17325	ENSMUSG00000029505	-0.0789703	0.732306	0.951827	-0.536179	NA
6:38818230|38819313	38.4853	8.42985	26.4631	0.386333	0.18775	ENSMUSG00000061436	1.53452	0.000701806	0.0144252	0.365691	NA
16:58424561|58433463	1.91317	8.4242	4.51758	0.0513333	0.34975	ENSMUSG00000035107	-0.249056	0.299865	NA	-0.0586424	NA
3:152738186|152747773	1.04742	8.40547	3.99064	0.0171667	0.301	ENSMUSG00000039047	-0.517889	0.0753247	0.362637	0.431249	NA
16:18226470|18226717	13.1217	8.40258	11.234	0.167	0.12225	ENSMUSG00000060166	0.173394	0.539032	0.863563	-0.388725	NA
11:107685291|107686890	4.14218	8.39103	5.84172	0.148833	0.42475	ENSMUSG00000020721	-0.21854	0.434814	0.820049	-0.253289	NA
5:147450653|147467097	0	8.37037	3.34815	0	0.411	ENSMUSG00000029647	-0.395912	0.0700096	NA	-0.769692	NA
5:51472598|51474411	13.0258	8.3648	11.1614	0.1225	0.19975	ENSMUSG00000029167	0.206747	0.459343	0.831957	0.571856	NA
19:36871613|36872588	7.13488	8.3084	7.60429	0.0795	0.2085	ENSMUSG00000024811	-0.0292927	0.906098	0.968388	0.15338	NA
9:55807013|55859918	13.4352	8.29373	11.3786	0.669167	0.488	ENSMUSG00000034007	0.189226	0.505358	0.849714	-0.0749162	NA
4:108478873|108479741	15.5559	8.28577	12.6479	0.911167	0.84725	ENSMUSG00000034610	0.349399	0.227476	0.629	-0.637343	NA
12:86256868|86269061	0	8.23435	3.29374	0	0.37575	ENSMUSG00000021254	-1.13446	0.0036782	NA	-0.640418	NA
9:66453337|66458425	0	8.21762	3.28705	0	0.339	ENSMUSG00000038664	-0.702705	0.0180144	NA	-0.271341	NA
9:96273839|96290627	8.03657	8.1829	8.0951	0.212167	0.485	ENSMUSG00000032411	-0.0369522	0.891709	0.968388	0.0819334	NA
7:59240967|59247217	0	8.17222	3.26889	0	0.441	ENSMUSG00000025326	-0.515405	0.0396029	NA	0.123745	NA
17:5279203|5291283	16.7935	8.16855	13.3435	0.132167	0.1295	ENSMUSG00000069729	0.209383	0.462551	0.83388	-0.327405	NA
10:18092845|18094908	5.13662	8.16478	6.34788	0.233167	0.35175	ENSMUSG00000019854	-0.102083	0.68786	0.932752	-0.845641	NA
16:18932868|18935179	4.54367	8.16035	5.99034	0.0868333	0.5355	ENSMUSG00000022702,ENSMUSG00000099908	-0.166519	0.53602	0.86199	NA	NA
17:24088004|24111117	10.513	8.14375	9.5653	0.3325	0.3215	ENSMUSG00000024122	0.080531	0.770034	0.959659	-0.285832	NA
1:190216582|190218968	0	8.12845	3.25138	0	0.641	n/	-0.746224	0.0150334	NA	NA	NA
4:149381183|149398785	2.628	8.1205	4.825	0.009	0.04025	ENSMUSG00000028960	-0.169939	0.470568	0.834295	-0.377284	NA
2:14115817|14117535	7.67953	8.11698	7.85451	0.0876667	0.17175	ENSMUSG00000026718	-0.0471475	0.862734	0.962481	0.0300941	NA
12:75485132|75493515	13.5184	8.1062	11.3536	0.431667	0.51575	ENSMUSG00000021051	0.219652	0.439314	0.822524	0.0810446	NA
12:102991350|103011292	19.2539	8.0983	14.7917	0.238667	0.14075	ENSMUSG00000021198	0.492529	0.112772	0.442545	-0.553596	NA
13:48921682|48934078	7.37937	8.0952	7.6657	0.2255	0.27675	ENSMUSG00000038014	-0.0225565	0.930073	0.973944	0.138401	NA
2:179935029|179939954	5.4458	8.09355	6.5049	0.428	0.60075	ENSMUSG00000039117	-0.121694	0.658252	0.921735	-1.08482	NA
5:113550423|113558463	0	8.08865	3.23546	0	0.13125	ENSMUSG00000063430	-0.529747	0.037067	NA	-1.97187	NA
2:121298597|121299046	2.35667	8.07858	4.64543	0.0123333	0.092	ENSMUSG00000027254	-0.358539	0.205612	0.607454	-0.0828841	NA
16:17468893|17469358	7.69908	8.07473	7.84934	0.132833	0.26075	ENSMUSG00000006134	-0.0344489	0.893809	0.968388	-0.0329103	NA
3:68616440|68621066	0	8.05365	3.22146	0	0.09425	ENSMUSG00000102422,ENSMUSG00000027777	-0.510576	0.0405537	NA	NA	NA
8:86724910|86725856	2.45233	8.03288	4.68455	0.140333	0.84875	ENSMUSG00000036840	-0.215582	0.381044	NA	-0.479836	NA
5:150469677|150471610	9.67583	8.0104	9.00966	0.0995	0.12075	ENSMUSG00000056602	0.0351367	0.896323	0.968388	-0.238636	NA
4:118014705|118054697	13.3619	8.00998	11.2211	0.242667	0.25125	ENSMUSG00000028538	0.112587	0.667266	0.921735	-0.278215	NA
3:9749456|9752486	3.2172	7.99868	5.12979	0.1835	0.48975	ENSMUSG00000027508	-0.172442	0.487152	0.846573	0.301796	NA
17:6137211|6139156	2.75693	7.98447	4.84795	0.287833	0.53425	ENSMUSG00000034377	-0.2639	0.332396	0.744299	-0.512765	NA
7:122457215|122458172	10.5543	7.98425	9.5263	0.027	0.02525	ENSMUSG00000052889	0.0624962	0.81956	0.962481	-0.819063	NA
5:113570637|113577463	0	7.9702	3.18808	0	0.28025	ENSMUSG00000063430	-0.894706	0.00882632	0.108858	-1.97187	NA
15:72999972|73031643	12.9466	7.96188	10.9527	0.383167	0.37025	ENSMUSG00000047921	0.147096	0.596868	0.892502	-0.173794	NA
5:115479602|115480525	1.30928	7.88802	3.94078	0.034	0.2105	ENSMUSG00000029524	-0.407847	0.13164	0.482473	-0.400047	NA
2:167510876|167511326	3.03233	7.87383	4.96893	0.048	0.11425	ENSMUSG00000006418	-0.138529	0.55054	NA	-0.350586	NA
11:98950245|98950795	6.33978	7.85335	6.94521	0.130833	0.19025	ENSMUSG00000037992	-0.0817324	0.7556	0.956749	-0.963359	NA
18:23832853|23858157	2.978	7.84112	4.92325	0.0146667	0.07775	ENSMUSG00000024277	-0.253843	0.350302	0.764563	-0.018363	NA
5:146268215|146299850	4.29788	7.8167	5.70541	0.314667	0.753	ENSMUSG00000029635	-0.156421	0.560837	0.877594	-0.409773	NA
18:33077993|33109847	3.46355	7.79165	5.19479	0.0551667	0.139	ENSMUSG00000038128	-0.203064	0.445518	0.822859	-1.08528	NA
3:126810639|126816384	0	7.76173	3.10469	0	0.0905	ENSMUSG00000053819	-0.485923	0.0464388	NA	-0.411231	NA
17:32229417|32253200	0	7.76165	3.10466	0	0.35875	ENSMUSG00000024002	-0.53072	0.0374327	NA	-0.271402	NA
7:67617993|67628335	8.707	7.7445	8.322	0.277333	0.3495	ENSMUSG00000030556	0.0243828	0.924476	0.972532	-0.0561299	NA
5:24479631|24480348	5.35192	7.74313	6.3084	0.0173333	0.03175	ENSMUSG00000023353	-0.0858716	0.725971	0.951827	-0.407912	NA
8:70758204|70758413	1.04742	7.7411	3.72489	0.00266667	0.0205	ENSMUSG00000031840	-0.346186	0.159637	NA	-0.148587	NA
6:88355483|88358642	6.54383	7.72115	7.01476	0.0815	0.17925	ENSMUSG00000033216	-0.0447747	0.864533	0.962481	-0.659843	NA
18:75055281|75063173	5.15482	7.70405	6.17451	0.1485	0.3805	ENSMUSG00000035765	-0.055221	0.795384	0.962481	-0.756613	NA
2:73845439|73846375	4.03213	7.6745	5.48908	0.0271667	0.06425	ENSMUSG00000027104	-0.192319	0.483052	0.845341	-0.120589	NA
16:37121799|37142446	1.35367	7.67075	3.8805	0.0155	0.154	ENSMUSG00000022829	-0.337765	0.192478	NA	-0.570244	NA
7:132759389|132779385	6.56517	7.6252	6.98918	0.0471667	0.12825	ENSMUSG00000030956	-0.0284009	0.900352	0.968388	-0.538139	NA
18:63755036|63760785	4.12735	7.61873	5.5239	0.0395	0.1015	ENSMUSG00000040560	-0.130769	0.610016	0.901025	-0.114907	NA
1:53904249|53914632	3.14233	7.60442	4.92717	0.0388333	0.08525	ENSMUSG00000042807	-0.130227	0.541306	0.865421	-0.541661	NA
1:87364104|87365279	2.91403	7.58895	4.784	0.239333	0.6585	ENSMUSG00000048000	-0.187167	0.461362	NA	-0.258286	NA
8:85935408|85970997	1.50398	7.5809	3.93475	0.0895	0.36625	ENSMUSG00000036879	-0.316065	0.22919	NA	0.101822	NA
18:33156749|33158901	0	7.58045	3.03218	0	0.04175	ENSMUSG00000038128	-1.4533	0.00137844	0.0247472	-1.08528	NA
15:39555065|39616510	0	7.56107	3.02443	0	0.2095	ENSMUSG00000037386	-0.313712	0.109225	NA	-1.34131	NA
7:99935162|99955540	0.523717	7.52045	3.32241	0.0951667	0.6965	ENSMUSG00000058761	-0.418896	0.0888534	NA	-0.504083	NA
2:31096027|31097150	6.98925	7.4698	7.18147	0.118667	0.1975	ENSMUSG00000075415	-0.0544962	0.842723	0.962481	-0.32695	NA
15:89067558|89069856	1.63255	7.46775	3.96663	0.0723333	0.2335	ENSMUSG00000058441	-0.284246	0.265183	NA	-1.06502	NA
4:9583812|9610938	3.39047	7.45385	5.01582	0.0473333	0.113	ENSMUSG00000028207	-0.148596	0.542883	NA	-0.333781	NA
7:18942216|18950619	9.00558	7.42148	8.37194	0.413667	0.318	ENSMUSG00000030411	0.0447997	0.869594	0.962481	-0.261343	NA
9:86769459|86806578	4.44733	7.4102	5.63248	0.0075	0.01325	ENSMUSG00000033419	-0.0307042	0.854085	NA	-0.60068	NA
11:22137838|22151892	5.82733	7.40925	6.4601	0.0698333	0.11475	ENSMUSG00000042302	-0.0819169	0.755591	0.956749	-0.187558	NA
4:109861809|109890990	5.71687	7.4041	6.39176	0.208167	0.51825	ENSMUSG00000010517	-0.069935	0.787688	0.960824	0.155865	NA
15:44718788|44729202	3.03668	7.40032	4.78214	0.0911667	0.42825	ENSMUSG00000022340	-0.248462	0.374837	0.76874	-0.432077	NA
2:158035996|158050213	3.72393	7.39135	5.1909	0.0873333	0.32475	ENSMUSG00000027651	-0.206468	0.452534	0.825665	-0.282228	NA
4:98063013|98081816	14.0823	7.38775	11.4045	0.0221667	0.01975	ENSMUSG00000028565	0.122331	0.619607	0.908367	-0.321598	NA
1:53865041|53914632	4.46967	7.369	5.6294	0.118	0.17525	ENSMUSG00000042807	-0.0388261	0.818601	NA	-0.541661	NA
19:27826033|27849969	3.03233	7.35755	4.76242	0.128167	0.51275	ENSMUSG00000040929	-0.189928	0.471008	0.834295	-0.223041	NA
5:29323802|29346906	2.42583	7.34713	4.39435	0.0635	0.349	ENSMUSG00000010721	-0.193447	0.432062	NA	-0.164025	NA
2:32206336|32208835	5.58767	7.29295	6.26978	0.0243333	0.027	ENSMUSG00000039262	-0.0478556	0.819784	0.962481	-0.641271	NA
11:88073057|88078555	2.75883	7.28765	4.57036	0.0625	0.33925	ENSMUSG00000018377	-0.0909518	0.629019	NA	-0.154638	NA
5:150413184|150418552	6.4228	7.21342	6.73905	0.0455	0.07075	ENSMUSG00000056602	-0.0113604	0.956741	0.97943	-0.238636	NA
5:127359555|127360440	13.4043	7.1919	10.9193	0.603167	0.56325	ENSMUSG00000034324	0.101597	0.681046	0.931642	-1.01919	NA
9:28675134|28675366	3.92783	7.17157	5.22533	0.0806667	0.2265	ENSMUSG00000062257	-0.157324	0.527025	0.859105	-0.112455	NA
18:75114790|75199265	2.3418	7.1666	4.27172	0.0323333	0.15	ENSMUSG00000035765	-0.212152	0.38646	NA	-0.756613	NA
5:28358274|28362234	3.14233	7.15325	4.7467	0.0278333	0.02825	ENSMUSG00000048271	-0.230615	0.382895	0.77075	-0.866193	NA
16:7224311|7392040	11.0252	7.13925	9.4708	0.0236667	0.01	ENSMUSG00000008658	0.047108	0.817703	0.962481	-1.08478	NA
4:34839332|34839986	2.98328	7.13755	4.64499	0.220833	0.4935	ENSMUSG00000039967	-0.210205	0.418613	NA	-0.100255	NA
7:46427346|46428279	4.43692	7.13435	5.51589	0.0718333	0.097	ENSMUSG00000058975	-0.132857	0.624837	0.910879	-1.25643	NA
12:29836350|29854354	5.01077	7.10415	5.84812	0.0878333	0.1725	ENSMUSG00000061911	-0.0920277	0.704307	NA	-0.0120963	NA
5:125118617|125119609	9.70297	7.09375	8.65928	0.105	0.1215	ENSMUSG00000029478	0.0265762	0.898456	0.968388	-0.097678	NA
2:155314502|155331258	4.19667	7.0906	5.35424	0.0763333	0.179	ENSMUSG00000038383	-0.114966	0.656592	0.921735	-0.118012	NA
14:27490034|27490807	2.13923	7.0584	4.1069	0.294833	0.75	ENSMUSG00000046753	-0.258559	0.311778	0.72531	-0.0390605	NA
9:24473774|24485729	8.25787	7.05675	7.77742	0.523833	0.6085	ENSMUSG00000043067	0.0430104	0.874618	0.963198	0.44872	NA
18:25399926|25420075	3.5215	6.99472	4.91079	0.115667	0.291	ENSMUSG00000033632	-0.194164	0.471371	0.834295	-0.998135	NA
6:116042871|116043805	10.5245	6.95822	9.09801	0.494667	0.2835	ENSMUSG00000030126	0.133277	0.631307	0.913455	-0.324638	NA
12:3643917|3686862	6.4364	6.93403	6.63545	0.0275	0.02675	ENSMUSG00000071454	-0.0436765	0.869449	0.962481	-0.929284	NA
19:11923387|11925226	9.17843	6.92272	8.27615	0.138667	0.15	ENSMUSG00000046139	0.0810418	0.764313	0.957857	-0.150105	NA
9:86422841|86440754	4.9605	6.90592	5.73867	0.184333	0.26125	ENSMUSG00000032415	-0.0736134	0.767493	NA	-0.518104	NA
9:99535795|99551619	8.643	6.86942	7.93357	0.0548333	0.0675	ENSMUSG00000032468	0.0651829	0.810697	0.962481	-0.227079	NA
7:67617993|67619111	8.5205	6.8668	7.85902	0.203333	0.3335	ENSMUSG00000030556	0.0245529	0.923762	0.972532	-0.0561299	NA
19:45940445|45950755	2.40995	6.8541	4.18761	0.0818333	0.33825	ENSMUSG00000039901	-0.23119	0.368797	0.76874	-0.150966	NA
7:141990348|141992300	1.1957	6.83627	3.45193	0.0015	0.013	ENSMUSG00000053046	-0.357323	0.174549	NA	-0.63234	NA
4:132689705|132699113	6.60202	6.83223	6.6941	0.108833	0.18425	ENSMUSG00000028886	-0.0346399	0.897002	0.968388	-0.206369	NA
9:106985994|107006879	2.7345	6.8072	4.36358	0.125833	0.328	ENSMUSG00000039716	-0.0599851	0.719371	NA	-0.300303	NA
5:132258924|132259136	7.13633	6.79825	7.0011	0.108	0.296	ENSMUSG00000029673	-0.0156592	0.951898	0.97943	0.253857	NA
2:54448451|54477718	0.717417	6.77468	3.14032	0.125	0.43475	ENSMUSG00000060988	-0.176481	0.327514	NA	-0.345477	NA
2:34432003|34444406	6.44092	6.73728	6.55946	0.109833	0.17425	ENSMUSG00000038696	-0.0199761	0.939007	0.97411	0.165047	NA
1:143667625|143677855	5.499	6.73292	5.99257	0.0865	0.36575	ENSMUSG00000026361	-0.0359953	0.849562	NA	0.198838	NA
12:29849245|29855283	6.00485	6.7111	6.28735	0.0726667	0.19075	ENSMUSG00000061911	-0.0553491	0.827956	0.962481	-0.0120963	NA
12:102991350|103001976	5.92542	6.70395	6.23683	0.0245	0.0295	ENSMUSG00000021198	-0.0639313	0.815981	0.962481	-0.553596	NA
X:10579315|10585652	2.6185	6.702	4.2519	0.0298333	0.0545	ENSMUSG00000058254	-0.107232	0.569962	NA	-0.487414	NA
7:98251890|98266247	7.34497	6.66785	7.07412	0.414333	0.54275	ENSMUSG00000030760	0.00818036	0.974538	0.986889	0.0817419	NA
3:123546769|123562084	0.82035	6.66725	3.15911	0.0588333	0.43225	ENSMUSG00000027977	-0.471974	0.104288	NA	-0.935153	NA
1:118419440|118419918	2.6185	6.65425	4.2328	0.119	0.5285	ENSMUSG00000064302	-0.13938	0.514463	NA	-0.107527	NA
7:4643001|4643555	4.51775	6.63127	5.36316	0.0948333	0.226	ENSMUSG00000052296	-0.146739	0.595498	0.892502	-0.167332	NA
4:132661895|132673032	8.1168	6.61953	7.51789	0.0788333	0.10075	ENSMUSG00000028886	0.0431982	0.872292	0.962743	-0.206369	NA
1:82340319|82342862	7.32512	6.6142	7.04075	0.625	0.8175	ENSMUSG00000026142	0.0460212	0.865383	0.962481	0.342926	NA
16:44520225|44521335	2.16583	6.58542	3.93367	0.0951667	0.522	ENSMUSG00000022687	-0.235673	0.358008	0.76874	-1.01811	NA
2:37936619|38003474	6.04153	6.58033	6.25705	0.0378333	0.062	ENSMUSG00000035392	-0.04329	0.866003	0.962481	-0.27465	NA
12:3442474|3474613	1.7775	6.56965	3.69436	0.0541667	0.2685	ENSMUSG00000037486	-0.206521	0.392213	NA	-0.132214	NA
7:101384862|101385616	10.3962	6.56797	8.8649	0.104167	0.14175	ENSMUSG00000032812	0.13456	0.624571	0.910879	0.278856	NA
4:53127597|53133015	15.3902	6.55735	11.857	0.0598333	0.128	ENSMUSG00000015243	0.258028	0.366421	0.76874	1.58811	NA
14:103656933|103688403	9.22683	6.5394	8.15186	0.0593333	0.09425	ENSMUSG00000055717	0.0790702	0.772369	0.959659	0.0142282	NA
11:51598276|51599596	1.83917	6.5394	3.71926	0.133333	0.41225	ENSMUSG00000020359	-0.179798	0.420973	NA	-0.453663	NA
14:25502655|25536824	1.23053	6.5277	3.3494	0.0336667	0.174	ENSMUSG00000007817	-0.262695	0.282321	NA	-0.540668	NA
4:151830418|151835883	4.91955	6.50213	5.55258	0.226	0.3675	ENSMUSG00000014592	-0.100058	0.710798	0.942105	-0.552749	NA
12:102991350|103049923	3.22143	6.49918	4.53253	0.0731667	0.10475	ENSMUSG00000021198	-0.121401	0.606336	NA	-0.553596	NA
8:10396851|10413290	15.7903	6.49883	12.0737	0.133167	0.206	ENSMUSG00000039057	0.345759	0.255987	0.662458	0.550768	NA
10:18603407|18619793	3.03233	6.47617	4.40987	0.106333	0.5065	ENSMUSG00000019852	-0.178833	0.502459	0.849714	-0.141015	NA
11:80223903|80227332	10.096	6.43963	8.63345	0.198667	0.2585	ENSMUSG00000017686	0.126849	0.643237	0.921735	0.0175374	NA
15:30634644|30647324	3.76913	6.39555	4.8197	0.0971667	0.205	ENSMUSG00000022240	-0.133073	0.608672	NA	-0.270085	NA
16:58484763|58507614	19.624	6.39023	14.3305	0.117333	0.13325	ENSMUSG00000022747	0.500012	0.129435	0.476639	0.692838	NA
19:21678353|21684305	2.43667	6.38765	4.01706	0.0968333	0.4405	ENSMUSG00000047368	-0.157416	0.496796	NA	0.0792877	NA
Y:1152769|1158634	2.42583	6.3765	4.0061	0.153833	0.194	ENSMUSG00000068457	-0.0782088	0.673107	NA	0.0193655	NA
4:116256168|116272864	0.956567	6.37373	3.12343	0.029	0.21075	ENSMUSG00000028698,ENSMUSG00000111410	-0.315246	0.199004	NA	NA	NA
7:44983771|44984133	4.06533	6.36595	4.98558	0.115667	0.4625	ENSMUSG00000109324	-0.0349759	0.833933	NA	-0.222345	NA
2:73842360|73863238	5.17793	6.3483	5.64608	0.0225	0.056	ENSMUSG00000027104	-0.0572092	0.817696	NA	-0.120589	NA
1:154633554|154635860	9.42052	6.325	8.18231	0.209667	0.1785	ENSMUSG00000004110	0.109457	0.691714	0.934991	-0.991763	NA
7:112271230|112271569	13.8379	6.30208	10.8236	0.201667	0.136	ENSMUSG00000038244	0.268274	0.358938	0.76874	-0.904584	NA
11:62351378|62354688	9.69272	6.2631	8.32087	0.0593333	0.06625	ENSMUSG00000018501	0.118935	0.667504	0.921735	-0.35918	NA
15:8300695|8307024	10.9961	6.25938	9.10141	0.539167	0.55575	ENSMUSG00000022141	0.155791	0.573489	0.882267	-0.0618216	NA
8:114230206|114236798	19.9365	6.24812	14.4611	0.221	0.0945	ENSMUSG00000046844	0.812478	0.0315937	0.204569	-0.632449	NA
2:92214049|92230724	2.26637	6.23435	3.85356	0.283333	0.459	ENSMUSG00000058318	-0.232896	0.379186	0.769685	-0.491918	NA
18:39126833|39150118	15.6574	6.2096	11.8783	0.1245	0.0675	ENSMUSG00000036452	0.2737	0.348088	0.764563	0.158343	NA
7:51887912|51953301	7.74	6.17472	7.11389	0.391833	0.52725	ENSMUSG00000030498	0.0331995	0.896596	0.968388	0.0894886	NA
5:34419998|34444913	1.674	6.16043	3.46857	0.0256667	0.22625	ENSMUSG00000037210	-0.212624	0.371034	NA	-0.575097	NA
9:122160323|122164051	10.0003	6.1445	8.458	0.0233333	0.015	ENSMUSG00000038145	0.0368428	0.839406	0.962481	-1.20182	NA
2:37961641|38003474	9.91933	6.13605	8.40602	0.0866667	0.12475	ENSMUSG00000035392	0.0405387	0.843657	0.962481	-0.27465	NA
3:27620605|27643089	15.9887	6.1117	12.0379	0.301167	0.35425	ENSMUSG00000039286	0.369689	0.229868	0.630055	0.752155	NA
7:45350069|45352279	2.49798	6.07235	3.92773	0.116	0.304	ENSMUSG00000003863	-0.13887	0.54957	NA	-0.719392	NA
18:54946553|54946808	11.6425	6.06725	9.4124	0.233	0.364	ENSMUSG00000052713	0.0696026	0.731311	0.951827	0.203366	NA
12:31833182|31839854	10.7899	6.06535	8.90008	0.304	0.24375	ENSMUSG00000035933	0.18297	0.512593	0.849714	-0.00843964	NA
7:49362098|49408906	6.067	6.05225	6.0611	0.111833	0.1815	ENSMUSG00000052512	-0.00490799	0.983987	0.987607	-0.382199	NA
3:79103963|79112302	10.3698	6.04885	8.6414	0.414333	0.247	ENSMUSG00000062232	0.134235	0.617438	0.906898	-0.460738	NA
9:64857667|64862502	5.967	6.0259	5.99056	0.025	0.06975	ENSMUSG00000053641	-0.0222833	0.933541	0.97411	-0.0880199	NA
6:39677378|39688345	3.61582	5.98412	4.56314	0.100167	0.291	ENSMUSG00000002413	-0.0921955	0.696198	NA	-0.0964914	NA
18:33107880|33129833	2.6185	5.9695	3.9589	0.0248333	0.02375	ENSMUSG00000038128	-0.0693379	0.677621	NA	-1.08528	NA
7:99553311|99553514	8.79138	5.96425	7.66053	0.330667	0.5	ENSMUSG00000018909	0.0312417	0.864772	0.962481	0.0540088	NA
4:40163719|40167191	3.4843	5.9631	4.47582	0.0891667	0.1915	ENSMUSG00000028405	-0.14579	0.571909	0.882267	-0.00226213	NA
6:31418931|31433131	4.3055	5.96	4.9673	0.0706667	0.18975	ENSMUSG00000025609	-0.0511235	0.826915	0.962481	0.0509379	NA
4:98063013|98065446	11.9845	5.9317	9.56338	0.024	0.02325	ENSMUSG00000028565	0.0981276	0.66856	0.921735	-0.321598	NA
6:98003887|98006197	2.6305	5.928	3.9495	0.0531667	0.30225	ENSMUSG00000035158	-0.134099	0.561183	NA	0.432046	NA
13:43419576|43430470	1.30928	5.9245	3.15537	0.00916667	0.06	ENSMUSG00000038546	-0.305397	0.22597	NA	0.0613012	NA
15:30634644|30669606	14.8875	5.9148	11.2985	0.126167	0.05825	ENSMUSG00000022240	0.457589	0.154691	0.535475	-0.270085	NA
4:76039281|76133332	9.32817	5.89443	7.95467	0.0948333	0.1305	ENSMUSG00000028399	0.0491394	0.808871	0.962481	0.163242	NA
11:53399589|53402566	7.357	5.85925	6.7579	0.0563333	0.217	ENSMUSG00000049470	0.0212256	0.916853	0.969135	-0.0220009	NA
8:11785713|11791544	1.62438	5.857	3.31743	0.0333333	0.199	ENSMUSG00000031511	-0.262024	0.303833	NA	-1.04577	NA
7:128679717|128690698	10.6292	5.84213	8.71439	0.317833	0.33325	ENSMUSG00000042105	0.172933	0.536941	0.86199	-0.0764251	NA
5:113570637|113572413	3.10807	5.8391	4.20048	0.0858333	0.099	ENSMUSG00000063430	-0.100311	0.662309	NA	-1.97187	NA
4:108255201|108272383	4.72533	5.8002	5.15528	0.0268333	0.0585	ENSMUSG00000034636	-0.0243419	0.887343	NA	0.24064	NA
9:45701809|45702656	7.62505	5.77965	6.88689	0.0541667	0.077	ENSMUSG00000032087	0.0589528	0.818141	0.962481	0.150535	NA
14:103684234|103688403	3.22223	5.76797	4.24053	0.0278333	0.053	ENSMUSG00000055717	-0.173003	0.516128	0.849714	0.0142282	NA
15:100955410|100957589	4.54043	5.75815	5.02752	0.159333	0.28825	ENSMUSG00000023033	-0.0611151	0.803742	NA	-0.185203	NA
16:37877049|37878564	2.59783	5.71472	3.84459	0.0243333	0.14825	ENSMUSG00000034158	-0.0502374	0.763078	NA	0.465229	NA
X:151399675|151405755	4.2663	5.69725	4.83868	0.192	0.328	ENSMUSG00000025262	-0.0845915	0.747566	0.956749	-0.111954	NA
19:22697422|22698933	3.40417	5.65675	4.3052	0.00866667	0.0375	ENSMUSG00000052387	-0.0504686	0.762112	NA	-0.0178446	NA
1:52479238|52490755	1.5327	5.65672	3.18231	0.0758333	0.3515	ENSMUSG00000002881	-0.284689	0.281439	0.685512	-0.66724	NA
1:167234692|167237648	9.60623	5.6142	8.00942	0.452	0.36675	ENSMUSG00000026558	0.070921	0.759715	0.956749	-0.506491	NA
3:90015130|90015497	2.0215	5.59577	3.45121	0.0201667	0.1195	ENSMUSG00000042520	-0.195603	0.441711	0.822859	-0.213105	NA
12:52542489|52562427	2.65137	5.59237	3.82777	0.00866667	0.175	ENSMUSG00000035133	-0.132017	0.576697	NA	0.403838	NA
7:67264865|67268204	5.24807	5.59	5.38484	0.0668333	0.1575	ENSMUSG00000030557	-0.0264775	0.907318	0.968388	0.017074	NA
16:22411633|22412974	11.8918	5.58972	9.37094	0.474833	0.31675	ENSMUSG00000013089	0.237208	0.411554	0.801447	-0.642782	NA
2:3772796|3778568	6.70668	5.5801	6.25605	0.0276667	0.06125	ENSMUSG00000026655	0.0412301	0.878903	0.963198	0.551651	NA
6:119052601|119057515	13.0322	5.57575	10.0496	0.3605	0.204	ENSMUSG00000051331	0.200443	0.453744	0.825665	-1.17123	NA
13:98735019|98745904	3.44372	5.57225	4.29513	0.0718333	0.21325	ENSMUSG00000041685	-0.0751131	0.741885	NA	0.25993	NA
10:61527060|61548215	5.40057	5.54533	5.45847	0.203833	0.35325	ENSMUSG00000037151	-0.0398989	0.878132	0.963198	-0.0549207	NA
3:134210394|134212045	1.94288	5.49097	3.36212	0.333333	0.4925	ENSMUSG00000097911,ENSMUSG00000106139	-0.24185	0.362412	0.76874	NA	NA
11:90340787|90345978	14.1388	5.4824	10.6763	0.0416667	0.02575	ENSMUSG00000003949	0.281468	0.334101	0.745966	0.106408	NA
1:192221333|192242037	3.93927	5.46418	4.54923	0.240667	0.485	ENSMUSG00000058248	-0.0764779	0.769453	0.959659	-1.12582	NA
15:59337193|59339029	4.461	5.45638	4.85915	0.128167	0.2445	ENSMUSG00000022350	-0.0392414	0.870816	0.962481	0.0163022	NA
12:102998597|103049923	1.833	5.42575	3.2701	0.00733333	0.022	ENSMUSG00000021198	-0.0877684	0.5985	NA	-0.553596	NA
18:75119111|75126919	11.8984	5.4006	9.29925	0.025	0.0105	ENSMUSG00000035765	0.297537	0.3168	0.728563	-0.756613	NA
6:116133767|116138250	4.061	5.38483	4.59053	0.166667	0.38075	ENSMUSG00000030126	-0.0230251	0.893932	NA	-0.324638	NA
X:162427653|162471856	11.8483	5.37475	9.25888	0.0473333	0.09125	ENSMUSG00000040855	0.194288	0.484602	0.846148	0.575309	NA
4:138082893|138105436	2.6049	5.34905	3.70256	0.029	0.0445	ENSMUSG00000028760	-0.158251	0.542195	NA	-0.529221	NA
X:162438648|162471856	22.664	5.33422	15.7321	0.137	0.09575	ENSMUSG00000040855	0.96122	0.0183492	0.158467	0.575309	NA
8:81741298|81770924	5.09983	5.3102	5.18398	0.0375	0.079	ENSMUSG00000037940	-0.0347537	0.88973	0.968388	0.0139986	NA
3:89001773|89026506	1.57113	5.28172	3.05537	0.0351667	0.09725	ENSMUSG00000028053	-0.174307	0.418976	NA	-0.153066	NA
12:72303657|72308929	24.7088	5.28025	16.9374	0.378333	0.195	ENSMUSG00000021087	0.888164	0.0249979	0.179846	-0.150982	NA
9:42057271|42072346	5.43267	5.2655	5.3658	0.0453333	0.087	ENSMUSG00000049313	-0.0146414	0.955397	0.97943	0.0527074	NA
4:120505284|120508212	16.5762	5.26235	12.0507	0.278	0.282	ENSMUSG00000000085	0.531208	0.112373	0.442545	-0.249967	NA
7:97519048|97538020	3.63362	5.26235	4.28511	0.0313333	0.06125	ENSMUSG00000025133	-0.0888588	0.723111	NA	-0.0653931	NA
6:8537817|8591665	9.74943	5.2604	7.95382	0.510333	0.45425	ENSMUSG00000107705,ENSMUSG00000029638	0.1385	0.608994	0.901025	NA	NA
5:34410581|34444913	5.61498	5.24282	5.46612	0.164667	0.22275	ENSMUSG00000037210	0.00810871	0.975569	0.986889	-0.575097	NA
10:90042546|90077142	9.29758	5.22585	7.66889	0.1815	0.11925	ENSMUSG00000058589	0.161704	0.562474	0.877594	0.162731	NA
4:76039281|76059829	21.0855	5.1609	14.7157	0.274167	0.24725	ENSMUSG00000028399	0.916057	0.0210066	0.158467	0.163242	NA
18:51302610|51303513	2.39133	5.1583	3.49812	0.0855	0.37325	ENSMUSG00000073565	-0.13861	0.559412	NA	-1.33713	NA
2:155411525|155419024	5.42838	5.1565	5.31963	0.135833	0.384	ENSMUSG00000038369	-0.00215899	0.992372	NA	-0.275919	NA
19:40349899|40365166	3.86797	5.15482	4.38271	0.00966667	0.02625	ENSMUSG00000025006	-0.0402662	0.856841	NA	0.243975	NA
4:59514274|59524476	9.83583	5.15257	7.96253	0.240333	0.317	ENSMUSG00000028382	0.0792975	0.720262	0.950159	0.261145	NA
13:20564424|20589726	17.6382	5.14398	12.6405	0.0698333	0.03675	ENSMUSG00000041112	0.38701	0.20182	0.60546	0.0791497	NA
8:77310731|77365160	1.674	5.1405	3.0606	0.0496667	0.047	ENSMUSG00000037148	-0.0838577	NA	NA	-1.01294	NA
4:138096752|138105436	4.03782	5.14	4.47869	0.0253333	0.0425	ENSMUSG00000028760	-0.0493338	0.841371	NA	-0.529221	NA
1:133753089|133753749	4.80552	5.11442	4.92908	0.236333	0.45525	ENSMUSG00000026463	-0.0165353	0.947728	0.976637	-0.621902	NA
14:121905123|121908320	3.95327	5.11442	4.41773	0.036	0.0835	ENSMUSG00000041765	-0.0437944	0.858563	0.962481	-0.171927	NA
8:106078604|106079741	2.35667	5.1053	3.45612	0.0936667	0.2945	ENSMUSG00000031902	-0.0987278	0.621101	NA	-0.279495	NA
1:64550849|64576329	2.6305	5.07057	3.60653	0.0733333	0.403	ENSMUSG00000025958	-0.0944579	0.663863	NA	-0.340124	NA
6:38440455|38470222	8.9478	5.05152	7.38929	0.105833	0.0625	ENSMUSG00000038538	0.0961111	0.702268	0.939178	-1.00376	NA
4:9281388|9350821	14.3039	5.0467	10.601	0.0908333	0.062	ENSMUSG00000041216	0.325235	0.275995	0.682814	-0.366187	NA
10:12436281|12455564	4.339	5.03195	4.61618	0.175333	0.39475	ENSMUSG00000019820	-0.0300817	0.905284	0.968388	0.195798	NA
8:111128243|111129695	2.32433	5.028	3.4058	0.128833	0.29475	ENSMUSG00000033624	-0.120336	0.611511	NA	0.0264479	NA
5:81646410|81663424	10.1638	5.00242	8.09925	0.132333	0.16025	ENSMUSG00000037605	0.173668	0.523786	0.858612	0.237412	NA
16:17373350|17389457	14.3932	4.92125	10.6044	0.1865	0.126	ENSMUSG00000041720	0.580066	0.0884848	0.398708	-0.0808471	NA
12:99388361|99388917	21.2965	4.9156	14.7441	0.539667	0.33875	ENSMUSG00000033713	0.619352	0.0763126	0.363772	-0.186103	NA
17:50852533|50920603	10.6963	4.89642	8.37637	0.146167	0.23325	ENSMUSG00000023923	0.181329	0.496044	0.849714	0.227012	NA
19:42762096|42762560	3.8369	4.87922	4.25383	0.149333	0.55075	ENSMUSG00000025188	-0.100138	0.706856	0.942105	0.30116	NA
3:96715634|96719314	5.50403	4.87533	5.25255	0.135833	0.20875	ENSMUSG00000028099	0.0278029	0.915525	0.969135	-0.104774	NA
9:122136906|122157297	5.86955	4.85975	5.46563	0.0781667	0.052	ENSMUSG00000038145	0.0265344	0.89742	0.968388	-1.20182	NA
8:81676391|81770924	3.4365	4.84275	3.999	0.0315	0.08425	ENSMUSG00000037940	-0.0226972	0.8916	NA	0.0139986	NA
1:176074439|176090039	2.0215	4.80347	3.13429	0.0628333	0.14675	ENSMUSG00000055214	-0.0990715	0.643868	NA	-0.651106	NA
3:123671341|123672477	8.04047	4.79418	6.74195	0.2375	0.13325	ENSMUSG00000027977	0.116532	0.66086	0.921735	-0.935153	NA
4:82350389|82383661	6.6412	4.78605	5.89914	0.0961667	0.11825	ENSMUSG00000008575	0.088781	0.741876	0.95595	-0.280311	NA
8:81715201|81770924	5.68972	4.7837	5.32731	0.0336667	0.091	ENSMUSG00000037940	0.0185218	0.940956	0.97483	0.0139986	NA
19:26619684|26640649	1.89517	4.78212	3.04995	0.00416667	0.021	ENSMUSG00000024921	-0.130151	0.552987	NA	-0.442129	NA
17:30135323|30153368	20.6228	4.76462	14.2796	0.0891667	0.045	ENSMUSG00000044477	0.378777	0.191834	0.579981	0.011873	NA
2:49272041|49298729	2.16583	4.74662	3.19815	0.0988333	0.3485	ENSMUSG00000036792	-0.145822	0.541324	NA	-0.573309	NA
1:43990511|43992405	5.97238	4.73075	5.47573	0.0686667	0.095	ENSMUSG00000041763	0.0490159	0.844494	0.962481	0.121308	NA
11:61909848|61916266	3.38292	4.721	3.91815	0.0253333	0.04225	ENSMUSG00000047804	-0.0399507	0.854465	NA	-0.0817047	NA
14:27438599|27442620	6.04367	4.7174	5.51316	0.441	0.48925	ENSMUSG00000040651	0.0398016	0.882479	0.965755	0.00451376	NA
18:39132056|39306852	4.63187	4.69075	4.65542	0.00983333	0.0255	ENSMUSG00000036452	-0.017073	0.938723	NA	0.158343	NA
17:30513556|30530365	9.4945	4.624	7.5463	0.258	0.32325	ENSMUSG00000062202	0.139254	0.579136	0.882267	-0.113373	NA
10:94167410|94167728	6.6102	4.621	5.81452	0.324167	0.21425	ENSMUSG00000005897	0.0376061	0.854847	0.962481	-0.15244	NA
18:75119111|75162631	2.7345	4.61723	3.48759	0.00616667	0.0105	ENSMUSG00000035765	-0.0377413	0.833088	NA	-0.756613	NA
4:120468235|120483833	6.42445	4.58865	5.69013	0.0896667	0.13225	ENSMUSG00000000085	0.0490364	0.82542	NA	-0.249967	NA
9:84010254|84069191	4.40752	4.57095	4.47289	0.0275	0.04925	ENSMUSG00000032263	-0.0104623	0.96234	NA	-0.0219656	NA
6:58919253|58919538	4.95863	4.5446	4.79302	0.0373333	0.0505	ENSMUSG00000029804	-0.0177827	0.946755	0.976637	-0.20414	NA
MT:13917|14141	11.734	4.52525	8.8505	0.00183333	0.00075	n/	0.0697374	0.695033	0.935946	NA	NA
3:57802447|57833815	3.24883	4.52525	3.7594	0.00733333	0.02975	ENSMUSG00000036503	-0.0236733	0.88684	NA	0.571421	NA
10:90921296|90923602	6.54633	4.5051	5.72984	0.00683333	0.0135	ENSMUSG00000058589	0.0132099	0.936813	NA	0.162731	NA
5:65571532|65594548	8.2255	4.50335	6.73664	0.0541667	0.04725	ENSMUSG00000029203	0.108322	0.66394	0.921735	-0.639726	NA
X:159919758|159966482	24.2337	4.5026	16.3412	0.481167	0.34925	ENSMUSG00000040990	0.953981	0.0196133	0.158467	0.835491	NA
9:110067485|110068985	3.80497	4.4955	4.08118	0.00233333	0.00525	ENSMUSG00000032479	-0.0354643	0.877339	NA	-0.0429799	NA
1:8583205|8607152	30.6303	4.47853	20.1696	0.348	0.27125	ENSMUSG00000025909	0.48233	0.106491	0.431591	0.753058	NA
9:54458854|54461117	4.79017	4.42868	4.64557	0.043	0.1125	ENSMUSG00000041268	0.00931693	0.966767	NA	-0.323406	NA
11:104522723|104526977	5.92058	4.42352	5.32176	0.0111667	0.029	ENSMUSG00000020687	0.0190829	0.92626	NA	0.00147103	NA
19:40336986|40365166	3.35058	4.39572	3.76864	0.0095	0.0275	ENSMUSG00000025006	-0.0436532	0.838765	NA	0.243975	NA
16:13697333|13699075	10.7491	4.39217	8.20635	0.496667	0.4085	ENSMUSG00000022684	0.209162	0.434152	0.820049	0.0529521	NA
17:5264032|5279382	9.23367	4.38697	7.29499	0.0466667	0.0335	ENSMUSG00000069729	0.0880022	0.684424	0.932752	-0.327405	NA
1:172272593|172273752	5.77455	4.37047	5.21292	0.006	0.008	ENSMUSG00000007097	0.0415098	0.861875	NA	0.301719	NA
5:136332624|136340137	4.13683	4.37047	4.23029	0.1295	0.19375	ENSMUSG00000029705	-0.0120055	0.961966	0.982192	-0.584143	NA
2:68358814|68410141	6.57568	4.3569	5.68817	0.0675	0.07875	ENSMUSG00000027030	0.100017	0.712634	NA	0.136475	NA
1:162353520|162355509	2.68073	4.35393	3.35001	0.036	0.22025	ENSMUSG00000040265	-0.0685171	0.746663	NA	-0.20597	NA
7:78450887|78462942	7.07378	4.34227	5.98118	0.1215	0.13025	ENSMUSG00000059146	0.107028	0.691917	0.934991	-0.746021	NA
4:150439343|150534945	9.00402	4.31402	7.12802	0.236333	0.21375	ENSMUSG00000039852	0.0704549	0.729805	0.951827	-0.402443	NA
X:142770967|142834393	6.17817	4.30695	5.42968	0.0686667	0.05625	ENSMUSG00000047045	0.0247845	0.882737	NA	-0.354801	NA
2:136713579|136770133	6.42617	4.2835	5.5691	0.00983333	0.00425	ENSMUSG00000027273	0.0306565	0.858723	0.962481	-0.865139	NA
13:94224895|94233180	3.24805	4.2811	3.66127	0.0131667	0.0355	ENSMUSG00000021687	-0.0745654	0.765184	NA	-0.016713	NA
4:150439343|150500051	14.5492	4.2759	10.4399	0.214833	0.1205	ENSMUSG00000039852	0.318037	0.269421	0.678098	-0.402443	NA
4:58094001|58106391	4.59817	4.26722	4.46579	0.0633333	0.0575	ENSMUSG00000028369	0.00498841	0.977666	NA	-0.907842	NA
8:77310731|77351672	3.4365	4.23182	3.75463	0.0476667	0.06925	ENSMUSG00000037148	-0.0177908	0.934677	NA	-1.01294	NA
18:23583084|23602674	5.022	4.23135	4.70574	0.0521667	0.11475	ENSMUSG00000024302	0.00908347	0.960833	NA	-0.165028	NA
5:96106216|96134132	4.15412	4.22297	4.18166	0.0683333	0.2115	ENSMUSG00000034724	0.0103101	0.96831	0.984741	-0.226307	NA
14:23363801|23386353	8.37085	4.22027	6.71062	0.150167	0.22675	ENSMUSG00000063142	0.158512	0.546822	0.868877	0.717721	NA
7:111597803|111599123	17.0113	4.2016	11.8874	0.443667	0.532	ENSMUSG00000038296	0.455094	0.147298	0.522605	0.281321	NA
7:110449895|110451961	7.77055	4.18827	6.33764	0.103	0.11175	ENSMUSG00000038371	0.0970689	0.701547	0.939178	-0.10366	NA
4:66185124|66185508	24.504	4.1621	16.3672	0.504167	0.169	ENSMUSG00000028373	1.21039	0.00667686	0.0903465	-0.258238	NA
1:161241636|161247413	8.41538	4.15625	6.71173	0.0495	0.0785	ENSMUSG00000026701	0.0768682	0.71617	0.946368	1.29881	NA
6:54173464|54220702	4.6495	4.15625	4.4522	0.019	0.00925	ENSMUSG00000004633	0.00784772	0.964751	0.982955	-1.47622	NA
X:95051999|95059060	4.20333	4.15625	4.1845	0.00433333	0.00625	ENSMUSG00000025656	-0.000774186	0.99629	NA	-0.0603689	NA
2:20859881|20861110	5.07283	4.14965	4.70356	0.116833	0.272	ENSMUSG00000036591	0.0138145	0.954734	0.97943	-0.45887	NA
9:42437115|42444588	5.57583	4.1256	4.99574	0.168667	0.2215	ENSMUSG00000037287	0.0411829	0.858338	0.962481	-0.0460421	NA
7:130663016|130674739	2.98898	4.12305	3.44261	0.2045	0.34	ENSMUSG00000030852	-0.0523622	0.826986	NA	-1.03779	NA
14:122701055|122738004	7.31128	4.11755	6.03379	0.276667	0.20775	ENSMUSG00000041650	0.151049	0.575658	0.882267	-0.472118	NA
7:143524161|143527311	8.83272	4.1071	6.94247	0.1915	0.16675	ENSMUSG00000059119	0.189018	0.486522	0.846573	0.23689	NA
2:120533511|120535679	3.87758	4.0869	3.96131	0.169167	0.23425	ENSMUSG00000027288	-0.00742162	0.97113	NA	0.0797214	NA
9:107691130|107691448	3.79017	4.07707	3.90493	0.166667	0.39675	ENSMUSG00000034684	-0.010475	0.949799	NA	-0.662935	NA
15:102473285|102478747	3.03233	4.06235	3.44434	0.0675	0.2145	ENSMUSG00000056851	-0.016133	0.922705	NA	0.121149	NA
10:90510596|90577195	15.9895	4.05985	11.2177	0.046	0.03875	ENSMUSG00000058589	0.430386	0.166309	0.546861	0.162731	NA
13:45697821|45795637	5.43267	4.05985	4.88354	0.0845	0.1005	ENSMUSG00000046876	0.0403644	0.86957	0.962481	-0.365711	NA
3:52345039|52346390	8.29335	4.02305	6.58523	0.254167	0.28175	ENSMUSG00000044167	0.151676	0.550344	0.870907	0.0478806	NA
6:119920110|119921019	3.26785	4.01025	3.56481	0.024	0.02675	ENSMUSG00000030166	-0.0642833	0.784816	NA	-1.34573	NA
MT:14766|15137	4.78283	3.998	4.4689	0	0	ENSMUSG00000064370	0.0078211	0.962527	NA	0.186175	NA
7:132759389|132771629	6.53665	3.98603	5.5164	0.0361667	0.035	ENSMUSG00000030956	0.0542277	0.815964	0.962481	-0.538139	NA
2:144522413|144525696	3.8847	3.961	3.91522	0.5	0.20925	ENSMUSG00000037259	-0.00651738	0.97765	NA	0.0234241	NA
15:77132717|77132941	2.83017	3.95975	3.282	0.0045	0.00475	ENSMUSG00000033565	-0.0173019	0.91708	NA	-0.205317	NA
3:133320936|133348190	10.6855	3.9552	7.99338	0.201833	0.136	ENSMUSG00000028013	0.237224	0.381096	0.769685	-0.0805145	NA
8:44988931|44989245	38.5392	3.9505	24.7037	0.5345	0.13175	ENSMUSG00000070047	2.11171	4.87841e-05	0.00164805	-0.0845662	NA
17:50874566|50920603	14.128	3.94917	10.0565	0.320333	0.24675	ENSMUSG00000023923	0.435713	0.166803	0.546861	0.227012	NA
10:13801404|13801949	5.391	3.944	4.8122	0.1445	0.11525	ENSMUSG00000019806	0.0407681	0.862624	NA	-0.435874	NA
12:77331896|77332329	4.03163	3.9375	3.99398	0.0896667	0.13225	ENSMUSG00000021065	-0.00535698	0.974318	NA	-0.370016	NA
1:127306634|127320765	3.40417	3.92515	3.61256	0.0688333	0.1535	ENSMUSG00000036155	-0.0343187	0.855496	NA	0.367629	NA
4:132670189|132680893	10.4387	3.9192	7.83087	0.0793333	0.0355	ENSMUSG00000028886	0.279194	0.338358	0.753307	-0.206369	NA
5:64271090|64286084	5.06102	3.89355	4.59403	0.0931667	0.112	ENSMUSG00000029174	0.0323258	0.889244	NA	-0.123512	NA
3:88155678|88159592	4.06533	3.85832	3.98253	0.0158333	0.025	ENSMUSG00000001419	-0.00256618	0.987693	NA	-0.794103	NA
12:87075078|87076505	5.921	3.84242	5.08957	0.0453333	0.04925	ENSMUSG00000034145	0.0512503	0.826519	0.962481	-1.01534	NA
5:111346483|111349574	9.28245	3.84112	7.10592	0.414	0.3325	ENSMUSG00000050017	0.244868	0.393073	0.784661	-0.323895	NA
8:106078604|106083973	3.39047	3.83798	3.56947	0.132667	0.2395	ENSMUSG00000031902	-0.0409759	0.866719	NA	-0.279495	NA
16:24608116|24661789	10.3704	3.77897	7.73386	0.379833	0.18575	ENSMUSG00000033306	0.264134	0.345835	0.764563	-0.0899358	NA
X:139954907|139968599	6.85605	3.7291	5.60527	0.434667	0.43975	ENSMUSG00000031433	0.146368	0.584228	0.883162	-0.0978207	NA
5:96128943|96134132	8.40055	3.71345	6.52571	0.213333	0.19925	ENSMUSG00000034724	0.165017	0.532554	NA	-0.226307	NA
10:89068100|89088293	4.6068	3.7125	4.24908	0.135	0.203	ENSMUSG00000035189	0.0103956	0.950184	NA	0.700454	NA
4:17987572|18011795	3.84528	3.71215	3.79203	0.3515	0.604	ENSMUSG00000028226	-0.00225059	0.992508	NA	-0.43842	NA
8:79343654|79372364	9.10275	3.6905	6.93785	0.109	0.0745	ENSMUSG00000031681	0.0955637	0.62966	0.913455	-0.461386	NA
9:110599119|110602262	4.66398	3.68213	4.27124	0.137	0.1365	ENSMUSG00000044791	0.0175902	0.941658	NA	-0.314882	NA
7:112759384|112759639	16.2058	3.66567	11.1898	0.801167	0.44575	ENSMUSG00000055320	0.464742	0.13748	0.495492	0.487119	NA
4:88229323|88232782	3.24513	3.64795	3.40626	0.111833	0.1865	ENSMUSG00000038368	-0.0408548	0.863932	NA	-0.208322	NA
18:84342946|84354691	8.03467	3.61842	6.26817	0.2595	0.12325	ENSMUSG00000048410	0.176442	0.510442	0.849714	-0.42054	NA
18:31771670|31772114	6.345	3.60925	5.2507	0.1465	0.17375	ENSMUSG00000041915	0.0721053	0.755678	0.956749	-0.0281228	NA
6:72128264|72153896	2.60507	3.60145	3.00362	0.0381667	0.05525	ENSMUSG00000056091	-0.0462241	0.82781	NA	-0.874724	NA
4:82350389|82353643	8.47162	3.60015	6.52303	0.07	0.0555	ENSMUSG00000008575	0.202629	0.456947	NA	-0.280311	NA
6:33438380|33442039	19.8945	3.59885	13.3762	0.483333	0.462	ENSMUSG00000029763	0.70719	0.0505643	0.272836	0.160899	NA
18:89028892|89037955	5.9324	3.57538	4.98959	0.5	0.7	ENSMUSG00000023066	0.0870031	0.73869	0.95595	-0.204712	NA
15:39292102|39345620	8.31683	3.5563	6.41262	0.328	0.182	ENSMUSG00000037386	0.125073	0.597696	NA	-1.34131	NA
X:162417517|162471856	9.30837	3.54847	7.00441	0.0511667	0.055	ENSMUSG00000040855	0.194792	0.462025	0.83388	0.575309	NA
3:141677987|141733941	6.89957	3.53543	5.55391	0.116	0.151	ENSMUSG00000059921	0.174148	0.525622	0.859105	0.149948	NA
4:117582600|117615241	9.01355	3.52075	6.81643	0.103667	0.0825	ENSMUSG00000033423	0.134684	0.560041	0.877594	-0.334427	NA
10:10719223|10746791	3.2815	3.5117	3.37358	0.0338333	0.102	ENSMUSG00000019828	-0.0038328	0.982858	NA	0.026575	NA
14:12449722|12457829	6.96893	3.51037	5.58551	0.0108333	0.01475	ENSMUSG00000054423	0.109064	0.652076	NA	0.23063	NA
16:11104566|11128703	3.73938	3.50775	3.64673	0.257	0.41425	ENSMUSG00000022498	0.00931405	0.966521	NA	-0.595188	NA
8:110671026|110682624	3.14233	3.50645	3.28798	0.0373333	0.05575	ENSMUSG00000010936	-0.0313044	0.867798	NA	-0.341509	NA
4:88274098|88279303	6.87767	3.48765	5.52166	0.199333	0.258	ENSMUSG00000038368	0.0978523	0.687058	0.932752	-0.208322	NA
18:9345194|9386809	7.412	3.4391	5.82284	0.0261667	0.03	ENSMUSG00000024286	0.0654929	0.751799	0.956749	0.186596	NA
12:85863564|85891082	5.02262	3.4279	4.38473	0.0253333	0.0475	ENSMUSG00000012609	0.0466908	0.838504	NA	0.156788	NA
11:79546971|79551134	11.8837	3.3944	8.48799	0.323333	0.343	ENSMUSG00000020716	0.277698	0.314594	0.727498	0.103816	NA
4:150439343|150510038	3.5872	3.394	3.50992	0.0703333	0.13625	ENSMUSG00000039852	-0.00148708	0.993628	NA	-0.402443	NA
12:111858210|111872433	3.06353	3.35637	3.18067	0.3055	0.45	ENSMUSG00000021285	-0.0209757	0.919808	NA	-0.434026	NA
5:3641354|3644940	4.3045	3.29825	3.902	0.0075	0.01275	ENSMUSG00000007415	0.0274691	0.895441	NA	-0.0427612	NA
10:93221587|93239043	3.03818	3.29555	3.14113	0.1595	0.216	ENSMUSG00000020015	-0.00577755	0.980549	NA	-0.611148	NA
5:27598802|27634606	17.0771	3.29033	11.5624	0.138833	0.04225	ENSMUSG00000061576	0.594266	0.0798715	0.373857	-0.702381	NA
2:91810030|91825352	5.49522	3.28385	4.61067	0.176833	0.117	ENSMUSG00000040506	0.0693925	0.770445	NA	-0.354996	NA
11:20703711|20712315	9.06207	3.2282	6.72852	0.0888333	0.0995	ENSMUSG00000049659	0.100264	0.611492	0.901025	-0.129566	NA
7:74504177|74504642	3.8064	3.2282	3.57512	0.4615	0.462	ENSMUSG00000025790	0.027849	0.911655	0.969135	-0.160459	NA
4:132672896|132680893	8.85883	3.22035	6.60344	0.143167	0.0865	ENSMUSG00000028886	0.129473	0.574484	0.882267	-0.206369	NA
15:72925506|72953119	6.96402	3.18825	5.45371	0.0775	0.1205	ENSMUSG00000047921	0.105268	0.636384	NA	-0.173794	NA
19:40336986|40373617	3.18835	3.18825	3.18831	0.00483333	0.009	ENSMUSG00000025006	-0.00424016	0.981826	NA	0.243975	NA
MT:70|233	12.6935	3.18357	8.88951	0.198833	0.174	ENSMUSG00000064337	0.316631	0.259868	0.666395	0.25887	NA
3:60595594|60603894	14.8162	3.18225	10.1626	0.270333	0.219	ENSMUSG00000027763	0.557949	0.0950139	0.41179	0.135032	NA
2:59305066|59311913	3.98942	3.18225	3.66655	0.0106667	0.021	ENSMUSG00000026991	0.0421076	0.859359	NA	0.051594	NA
10:62776568|62785594	4.75282	3.17963	4.12354	0.0336667	0.04325	ENSMUSG00000020074	0.0408881	0.844386	NA	-0.203475	NA
8:47191839|47194104	10.1517	3.17702	7.36185	0.0988333	0.12125	ENSMUSG00000038143	0.317616	0.27761	0.682814	0.0567709	NA
9:64857667|64873139	4.03067	3.16005	3.68242	0.2005	0.42875	ENSMUSG00000053641	0.0136268	0.95513	NA	-0.0880199	NA
12:100373544|100376248	3.73512	3.14285	3.49821	0.0695	0.101	ENSMUSG00000033530	0.0171707	0.927579	NA	-0.128705	NA
2:77719451|77720699	3.16308	3.14125	3.15435	0.0141667	0.015	ENSMUSG00000027016	-0.00243105	0.990337	NA	-0.825095	NA
2:72174802|72180103	5.51767	3.12482	4.56053	0.1035	0.05025	ENSMUSG00000049044	0.0626605	0.7576	0.956749	-0.940873	NA
4:21982386|21993820	4.19352	3.10003	3.75612	0.452333	0.41675	ENSMUSG00000028246	0.0291621	0.896922	NA	-0.241546	NA
12:84124475|84136637	5.57813	3.08075	4.57918	0.0598333	0.04375	ENSMUSG00000042523	0.0926979	0.687738	NA	-0.0179173	NA
10:90069468|90077142	3.985	3.01728	3.59791	0.0408333	0.10175	ENSMUSG00000058589	0.0202532	0.902972	NA	0.162731	NA
13:55233895|55248077	3.72817	2.99173	3.43359	0.0576667	0.09825	ENSMUSG00000021488	0.0169135	0.938845	NA	-0.239512	NA
15:68101471|68146591	4.976	2.904	4.1472	0.263833	0.23725	ENSMUSG00000022335	0.0945214	0.685917	NA	-0.404341	NA
5:81688509|81694627	4.03355	2.8813	3.57265	0.196833	0.2235	ENSMUSG00000037605	0.0296882	0.895166	NA	0.237412	NA
9:28675134|28813412	4.4055	2.87398	3.79289	0.0943333	0.10925	ENSMUSG00000062257	0.0643476	0.776497	NA	-0.112455	NA
5:117616832|117671501	26.1561	2.86075	16.8379	0.261833	0.047	ENSMUSG00000061578	0.640915	0.0502672	0.272836	-0.122282	NA
4:13835633|13838001	3.14467	2.85575	3.0291	0.0438333	0.03275	ENSMUSG00000006586	0.0075627	NA	NA	-0.715885	NA
16:9761391|9761983	6.76337	2.85545	5.2002	0.587833	0.329	ENSMUSG00000059003	0.132122	0.580933	NA	-0.714747	NA
2:68366074|68410141	14.9863	2.8536	10.1332	0.111667	0.04625	ENSMUSG00000027030	0.619496	0.0716652	0.356948	0.136475	NA
4:150468695|150510038	3.24805	2.8497	3.08871	0.029	0.04425	ENSMUSG00000039852	0.000332319	0.998738	NA	-0.402443	NA
13:59473688|59482604	3.10883	2.8489	3.00486	0.135333	0.2325	ENSMUSG00000021557	-0.00021773	0.998992	NA	-0.648994	NA
1:192413017|192418935	8.46	2.84375	6.2135	0.307	0.10075	ENSMUSG00000058248	0.0684423	0.682122	NA	-1.12582	NA
4:109742866|109794854	8.178	2.82825	6.0381	0.120667	0.125	ENSMUSG00000010517	0.0899735	0.626036	NA	0.155865	NA
8:79091833|79136663	7.14683	2.82825	5.4194	0.236667	0.139	ENSMUSG00000071064	0.206256	0.423163	0.817906	-0.475905	NA
JH584304.1:25369|59773	6.4975	2.82825	5.0298	0.135667	0.1785	n/	0.0931702	NA	NA	NA	NA
5:148231737|148236477	6.45092	2.82825	5.00185	0.1865	0.05	ENSMUSG00000029651	0.104809	0.622304	NA	-0.579431	NA
18:13817238|13847134	5.21117	2.82825	4.258	0.0156667	0.0105	ENSMUSG00000024420	0.0494018	0.779126	0.959659	-0.367791	NA
18:67519291|67587859	4.33167	2.82825	3.7303	0.0178333	0.02025	ENSMUSG00000024533	0.0350539	0.845808	NA	-0.0297627	NA
4:99055322|99089621	14.9468	2.81367	10.0935	0.0696667	0.0455	ENSMUSG00000028556	0.563248	0.0859298	0.39275	0.320031	NA
19:37044522|37088587	6.11535	2.74815	4.76847	0.308667	0.269	ENSMUSG00000039652	0.104201	0.639362	NA	-0.270231	NA
9:114450597|114459725	8.22068	2.74607	6.03084	0.051	0.0685	ENSMUSG00000045594	0.177191	0.458667	NA	0.518801	NA
9:86372341|86452010	10.1124	2.73822	7.16274	0.435833	0.25925	ENSMUSG00000032415	0.143755	0.498902	0.849714	-0.518104	NA
16:17680549|17685504	3.24615	2.68003	3.0197	0.1525	0.30425	ENSMUSG00000012114	0.0192177	0.92648	NA	-0.202455	NA
6:37029763|37058028	8.4365	2.64922	6.12159	0.265667	0.2145	ENSMUSG00000038665	0.111525	0.589475	0.888782	0.0165768	NA
16:24608116|24681871	10.9655	2.6405	7.6355	0.219	0.13325	ENSMUSG00000033306	0.0900045	0.590868	0.888782	-0.0899358	NA
2:68390914|68410141	11.3483	2.63488	7.86292	0.1275	0.06	ENSMUSG00000027030	0.545236	0.101669	0.423728	0.136475	NA
1:174581916|174612651	3.39338	2.63408	3.08966	0.0715	0.1555	ENSMUSG00000028354	0.0146802	0.936827	NA	-0.215071	NA
2:6664115|6721613	9.56283	2.63148	6.79029	0.152833	0.08125	ENSMUSG00000002107	0.257672	0.325729	0.737875	0.0482004	NA
2:16669494|16729413	13.5541	2.63017	9.1845	0.206833	0.18825	ENSMUSG00000026748	0.244568	0.304424	0.718959	1.13974	NA
9:42437115|42443075	6.30987	2.62885	4.83746	0.1325	0.08875	ENSMUSG00000037287	0.23506	0.409407	0.800074	-0.0460421	NA
3:122747889|122748477	16.3183	2.59103	10.8274	0.1805	0.15275	ENSMUSG00000053965	0.448289	0.124331	0.464447	0.525968	NA
4:87773480|87794011	6.3454	2.57025	4.83534	0.1025	0.0445	ENSMUSG00000028496	0.127945	0.572835	NA	0.292996	NA
17:10213359|10217803	5.73933	2.57025	4.4717	0.0111667	0.01625	ENSMUSG00000062078	0.0502709	NA	NA	0.759217	NA
1:25420558|25432576	6.93615	2.56935	5.18943	0.460167	0.24275	ENSMUSG00000033569	0.316703	0.284992	0.68557	0.0145356	NA
5:110755397|110756766	11.9445	2.526	8.17712	0.574	0.2745	ENSMUSG00000029505	0.533045	0.103614	0.423728	-0.536179	NA
12:51647994|51661713	4.39903	2.46258	3.62445	0.134667	0.1525	ENSMUSG00000020954	0.09408	0.691585	NA	0.0700007	NA
14:32238531|32242346	5.94698	2.45162	4.54884	0.190333	0.17	ENSMUSG00000021911	0.146437	0.533277	NA	0.160159	NA
17:66809466|66817977	6.72683	2.4464	5.01466	0.217333	0.284	ENSMUSG00000033278	0.255823	0.34929	0.764563	0.415786	NA
5:34419998|34466447	7.55283	2.42057	5.49993	0.251167	0.172	ENSMUSG00000037210	0.143124	0.505011	0.849714	-0.575097	NA
7:126140565|126153279	6.27163	2.42057	4.73121	0.249833	0.18975	ENSMUSG00000000131	0.12589	0.577183	NA	-0.062382	NA
5:112937709|112946665	4.06812	2.42057	3.4091	0.197833	0.15275	ENSMUSG00000042249	0.032803	0.843304	NA	-0.118131	NA
4:150468695|150477468	4.662	2.41273	3.76229	0.0446667	0.038	ENSMUSG00000039852	0.111838	0.667363	NA	-0.402443	NA
X:69544409|69545269	15.2858	2.37358	10.1209	0.5775	0.45	ENSMUSG00000031189	0.313128	0.207485	0.608278	0.45911	NA
4:58106295|58111460	4.85198	2.33155	3.84381	0.197167	0.24075	ENSMUSG00000028369	0.0972592	0.658184	NA	-0.907842	NA
12:85956566|86024342	5.88752	2.30805	4.45573	0.0351667	0.037	ENSMUSG00000012609	0.171974	0.491923	NA	0.156788	NA
15:30683215|30775231	13.3126	2.30465	8.90944	0.1035	0.0355	ENSMUSG00000022240	0.392569	0.164518	0.546285	-0.270085	NA
13:14285548|14300447	6.60082	2.29683	4.87922	0.236167	0.18425	ENSMUSG00000021301	0.0716865	0.684427	NA	0.102774	NA
6:38440455|38491931	6.74383	2.28455	4.96012	0.0905	0.06675	ENSMUSG00000038538	0.07202	NA	NA	-1.00376	NA
1:160700712|160702460	4.21067	2.28455	3.44022	0.107667	0.089	ENSMUSG00000026721	0.0401761	0.808845	NA	-0.215628	NA
3:32992906|33015076	3.985	2.26265	3.29606	0.0245	0.02825	ENSMUSG00000027674	0.0400727	0.809183	NA	0.852252	NA
15:30619222|30669606	4.9995	2.22505	3.88972	0.0391667	0.02075	ENSMUSG00000022240	0.0789656	0.686615	NA	-0.270085	NA
15:89268503|89269962	7.79633	2.19137	5.55435	0.1285	0.07825	ENSMUSG00000036561	0.242591	0.362363	0.76874	-0.589341	NA
13:119430160|119440871	3.88383	2.19008	3.20633	0.148833	0.154	ENSMUSG00000025451	0.0540342	0.79949	NA	0.0677552	NA
19:40336986|40352565	12.0765	2.18745	8.12088	0.0463333	0.04225	ENSMUSG00000025006	0.338701	0.215224	0.615799	0.243975	NA
15:27562724|27571654	9.39342	2.18745	6.51103	0.0441667	0.018	ENSMUSG00000022265	0.166875	0.435984	0.820049	0.221011	NA
2:37377851|37379004	7.6545	2.18745	5.46768	0.0883333	0.098	ENSMUSG00000075376	0.141293	0.508977	0.849714	-0.00994367	NA
16:41888915|41955352	4.2915	2.18745	3.44988	0.0993333	0.08125	ENSMUSG00000061080	0.0396667	0.811246	NA	0.282667	NA
16:24761593|24762276	15.5327	2.13448	10.1734	0.518833	0.199	ENSMUSG00000033306	0.930217	0.0182499	0.158467	-0.0899358	NA
5:32924162|32927939	4.18967	2.08407	3.34743	0.0751667	0.03575	ENSMUSG00000037426	0.034252	0.841903	NA	-0.335871	NA
13:44874283|44884880	7.38878	2.0807	5.26555	0.195	0.0945	ENSMUSG00000038518	0.208674	0.398841	NA	-0.439915	NA
5:34410581|34426501	5.82433	2.07808	4.32583	0.0811667	0.071	ENSMUSG00000037210	0.0787125	0.666312	NA	-0.575097	NA
18:9345194|9377828	10.2706	2.02248	6.97138	0.071	0.042	ENSMUSG00000024286	0.292337	0.259631	0.666395	0.186596	NA
17:50036941|50055627	5.05435	1.999	3.83221	0.341833	0.21875	ENSMUSG00000039316	0.0761163	0.691748	NA	0.316874	NA
5:148076180|148083197	4.90467	1.999	3.7424	0.0251667	0.0145	ENSMUSG00000029651	0.0589489	0.722865	NA	-0.579431	NA
2:128623878|128628690	4.59817	1.999	3.5585	0.113667	0.25	ENSMUSG00000014355	0.0545002	0.742855	NA	-0.092471	NA
1:64078707|64079334	19.8316	1.993	12.6962	0.518667	0.17	ENSMUSG00000025959	1.07533	0.0112265	0.130194	-0.37948	NA
16:89884678|89885125	8.66783	1.98047	5.99289	0.126833	0.0495	ENSMUSG00000002489	0.116439	0.515198	0.849714	-1.27312	NA
4:42871557|42873355	8.308	1.98047	5.77699	0.328333	0.25	ENSMUSG00000050141	0.126887	0.489575	0.847216	-0.206313	NA
13:113922247|113967790	6.31775	1.98047	4.58284	0.235333	0.15	ENSMUSG00000042348	0.213625	0.394855	0.784661	0.0108012	NA
17:37054131|37056979	3.7948	1.98047	3.06907	0.00916667	0.01025	ENSMUSG00000024462	0.0432484	0.794149	NA	-0.0902395	NA
15:99819494|99826837	5.68002	1.97392	4.19758	0.223667	0.29675	ENSMUSG00000023022	0.141547	0.524737	NA	0.276439	NA
1:128196974|128223641	9.53572	1.9687	6.50891	0.0168333	0.0065	ENSMUSG00000056211	0.109835	0.525465	NA	-0.460404	NA
18:39296785|39306852	7.73387	1.9687	5.4278	0.0171667	0.01225	ENSMUSG00000036452	0.174687	0.442851	NA	0.158343	NA
2:119916431|119924086	10.2157	1.91572	6.89568	0.157667	0.0445	ENSMUSG00000033943	0.370072	0.170504	0.553514	-0.0556515	NA
9:45794052|45794429	4.828	1.86848	3.64419	0.325333	0.27125	ENSMUSG00000043987	0.101289	0.621832	NA	-0.362029	NA
5:125118617|125124980	3.93787	1.86718	3.10959	0.0891667	0.08425	ENSMUSG00000029478	0.0646393	0.729945	NA	-0.097678	NA
17:88462713|88463263	3.77172	1.86195	3.00781	0.3245	0.2755	ENSMUSG00000034998	0.047478	0.796269	NA	-0.694031	NA
X:103595931|103605619	4.95483	1.85932	3.71663	0.2135	0.1465	ENSMUSG00000086370	0.0601678	0.717397	NA	-0.0520306	NA
12:102761371|102761981	4.78283	1.7985	3.5891	0.145	0.177	ENSMUSG00000041712	0.0810284	0.668248	NA	-0.000476502	NA
17:49686391|49758637	7.6805	1.7604	5.31246	0.45	0.25	ENSMUSG00000023999	0.114398	0.514833	NA	0.451946	NA
16:24845091|24889959	6.3555	1.7604	4.51746	0.198	0.111	ENSMUSG00000033306	0.103056	0.580238	NA	-0.0899358	NA
10:21017913|21058250	5.84188	1.7604	4.20929	0.052	0.038	ENSMUSG00000019986	0.184607	0.430548	NA	-0.108384	NA
1:132434099|132434487	4.85263	1.7604	3.61574	0.156833	0.091	ENSMUSG00000042046	0.0899263	0.631666	NA	0.0333865	NA
1:119691601|119765922	3.99792	1.71342	3.08412	0.0498333	0.0255	ENSMUSG00000026384	0.0802796	0.683185	NA	0.349581	NA
4:87840682|87841389	36.2328	1.69697	22.4185	0.2145	0.02375	ENSMUSG00000028496	1.84433	0.00039521	0.00930541	0.292996	NA
12:85843778|85864609	4.90815	1.69697	3.62368	0.0181667	0.0105	ENSMUSG00000012609	0.0885064	0.633932	NA	0.156788	NA
3:133320936|133339349	4.59817	1.69697	3.43769	0.0568333	0.06	ENSMUSG00000028013	0.0698237	0.674038	NA	-0.0805145	NA
12:109718114|109718499	7.38972	1.66488	5.09978	0.306333	0.29075	n/	0.286882	0.27879	0.682814	NA	NA
11:104526051|104526977	6.94303	1.64843	4.82519	0.0185	0.01475	ENSMUSG00000020687	0.172835	0.420453	NA	0.00147103	NA
14:78982236|78984302	5.68533	1.6406	4.06744	0.044	0.04625	ENSMUSG00000058997	0.0760578	0.647611	NA	0.207961	NA
MT:14569|15012	4.41942	1.57977	3.28356	0	0	ENSMUSG00000064370	0.0837209	0.655014	NA	0.186175	NA
18:82955524|82957449	4.6205	1.56882	3.39983	0.149833	0.123	ENSMUSG00000058881	0.168008	0.472245	NA	0.0625367	NA
8:85875634|85970997	10.0409	1.5555	6.64673	0.290333	0.1475	ENSMUSG00000036879	0.504791	0.103433	0.423728	0.101822	NA
10:39832518|39846913	7.27083	1.54035	4.97864	0.271333	0.206	ENSMUSG00000019841	0.108086	0.517522	NA	-0.151169	NA
6:100232139|100233239	6.54633	1.54035	4.54394	0.126333	0.073	ENSMUSG00000072872	0.0864802	0.603061	NA	-0.152812	NA
15:69013358|69049461	5.4655	1.54035	3.89544	0.204333	0.1945	ENSMUSG00000022332	0.0958714	0.594184	NA	0.410414	NA
3:153411462|153411871	4.86533	1.54035	3.53534	0.206167	0.14575	ENSMUSG00000052544	0.13036	0.530632	NA	0.216176	NA
9:102041012|102041347	4.4515	1.54035	3.28704	0.0603333	0.05075	ENSMUSG00000032537	0.0634936	0.708176	NA	-0.521066	NA
2:33260478|33324703	6.01042	1.53123	4.21874	0.162167	0.068	ENSMUSG00000038831	0.300616	0.28522	NA	-0.251778	NA
5:129549454|129554708	5.28892	1.53123	3.78584	0.225	0.11675	ENSMUSG00000029439	0.202593	0.426189	NA	-0.465012	NA
9:56257527|56260762	4.761	1.4704	3.44476	0.3285	0.38625	ENSMUSG00000074305	0.107071	0.576713	NA	-0.682422	NA
14:12418005|12457829	15.9876	1.45135	10.1731	0.032	0.007	ENSMUSG00000054423	0.743552	0.0307552	0.200813	0.23063	NA
8:85875634|85922242	4.96487	1.42708	3.54975	0.273833	0.2225	ENSMUSG00000036879	0.151724	0.484203	NA	0.101822	NA
7:64695024|64696017	12.33	1.42185	7.96671	0.1385	0.03175	ENSMUSG00000030519	0.486319	0.0988526	0.419719	-0.213888	NA
12:86012648|86024342	9.14347	1.42185	6.05482	0.0451667	0.01225	ENSMUSG00000012609	0.299857	0.229966	NA	0.156788	NA
6:145032783|145039635	5.33267	1.42185	3.76834	0.0378333	0.022	ENSMUSG00000030268	0.0906927	0.613736	NA	0.595348	NA
4:28870557|28871996	4.71567	1.42185	3.39814	0.196833	0.097	ENSMUSG00000028289	0.101265	0.59496	NA	0.029034	NA
5:75607026|75615493	8.261	1.3203	5.48472	0.0153333	0.01325	ENSMUSG00000005672	0.125003	0.45486	NA	0.444926	NA
3:26132744|26134052	8.11817	1.3203	5.39902	0.3065	0.1155	ENSMUSG00000063887	0.214155	0.327242	NA	0.325773	NA
5:18289524|18308825	6.42297	1.3203	4.3819	0.160333	0.1875	ENSMUSG00000057614	0.185652	0.383218	NA	-0.0284563	NA
1:52708164|52709755	4.90183	1.3203	3.46922	0.2465	0.15	ENSMUSG00000041439	0.0841893	0.611697	NA	-0.607066	NA
8:79070371|79092066	6.95445	1.31899	4.70027	0.134333	0.05575	ENSMUSG00000071064	0.20334	0.352747	NA	-0.475905	NA
13:94501918|94532066	11.983	1.31638	7.71636	0.257667	0.0885	ENSMUSG00000021686	0.569114	0.0695316	0.348555	0.120074	NA
1:14229493|14253102	10.1938	1.31507	6.6423	0.174167	0.1365	ENSMUSG00000025932	0.487177	0.103602	0.423728	0.643454	NA
5:89170751|89199816	9.10687	1.31248	5.98911	0.076	0.0255	ENSMUSG00000060961	0.305426	0.223299	NA	0.239512	NA
15:89242160|89246340	6.19055	1.31248	4.23932	0.0611667	0.0145	ENSMUSG00000036561	0.221036	0.361222	NA	-0.589341	NA
16:4137366|4155033	5.62522	1.31248	3.90012	0.171333	0.0895	ENSMUSG00000022521	0.191587	0.411958	NA	-0.243872	NA
4:82498238|82498769	5.23717	1.31248	3.66729	0.0785	0.0565	ENSMUSG00000008575	0.0739811	0.655505	NA	-0.280311	NA
16:85024853|85030365	4.69875	1.31248	3.34424	0.0256667	0.006	ENSMUSG00000022892	0.201753	0.416443	NA	-0.106039	NA
17:5242828|5264121	36.3637	1.2031	22.2994	0.235667	0.0185	ENSMUSG00000069729	2.56325	1.45767e-05	0.000629228	-0.327405	NA
8:90932249|90933862	6.3802	1.2031	4.30936	0.3125	0.1965	ENSMUSG00000056608	0.381598	0.189456	0.576137	-0.257007	NA
X:142752040|142832601	5.2721	1.2031	3.6445	0.0358333	0.01475	ENSMUSG00000047045	0.177531	0.432064	NA	-0.354801	NA
8:80784627|80791614	4.44983	1.2031	3.15114	0.0546667	0.0335	ENSMUSG00000031714	0.0931277	0.597291	NA	0.284326	NA
10:90895099|90923602	15.2181	1.14227	9.58778	0.0378333	0.00825	ENSMUSG00000058589	0.387204	0.112541	0.442545	0.162731	NA
18:9345194|9353507	12.8154	1.14227	8.14616	0.0901667	0.0145	ENSMUSG00000024286	0.618121	0.048089	0.268814	0.186596	NA
10:90921296|90966392	4.89117	1.14227	3.39161	0.00633333	0.0035	ENSMUSG00000058589	0.093582	0.572571	NA	0.162731	NA
4:98456130|98469604	7.7135	1.13132	5.08063	0.267167	0.2	ENSMUSG00000061859	0.142192	0.395044	NA	-0.835962	NA
4:103934117|103951993	4.66323	1.13132	3.25047	0.253333	0.0475	ENSMUSG00000028519	0.225221	0.30666	NA	-0.362204	NA
5:32001361|32007317	7.67	1.10025	5.0421	0.0291667	0.0155	ENSMUSG00000052139	0.168445	0.368159	NA	-0.0278959	NA
9:71943954|72015711	6.79267	1.10025	4.5157	0.228833	0.1315	ENSMUSG00000032228	0.122766	0.461565	NA	0.185989	NA
8:48367311|48417245	6.53238	1.10025	4.35953	0.334333	0.0715	ENSMUSG00000031561	0.232084	0.303537	NA	0.360049	NA
9:112119183|112127460	10.0687	1.09373	6.47869	0.201333	0.0205	ENSMUSG00000032503	0.254228	0.245896	0.643305	-0.938279	NA
13:93790039|93807703	9.90817	1.09373	6.38239	0.177167	0.0335	ENSMUSG00000042082	0.280296	0.220444	0.618357	0.247224	NA
4:121170618|121190258	6.51667	1.09373	4.34749	0.309333	0.11375	ENSMUSG00000049878	0.362168	0.189821	0.576137	-0.335978	NA
15:78191473|78191638	6.2806	1.09373	4.20585	0.01	0.0035	ENSMUSG00000005716	0.300047	0.255129	NA	0.176737	NA
18:75114790|75243398	4.90467	1.09373	3.38029	0.0773333	0.02425	ENSMUSG00000035765	0.0935544	0.572926	NA	-0.756613	NA
14:36918434|36941264	7.98215	0.98435	5.18303	0.214333	0.05625	ENSMUSG00000058690	0.466325	0.111971	0.442545	0.206141	NA
1:139060275|139110485	6.44777	0.98435	4.2624	0.056	0.017	ENSMUSG00000056268	0.174066	0.387232	NA	-0.492532	NA
9:122856699|122857638	5.40005	0.98435	3.63377	0.227333	0.25	ENSMUSG00000047036	0.107683	0.517011	NA	-0.154877	NA
14:123348762|123371614	5.34242	0.899275	3.56516	0.0911667	0.0495	ENSMUSG00000000197	0.184093	0.371679	NA	-0.0530881	NA
2:77450151|77476845	9.90138	0.8802	6.29291	0.192667	0.0185	ENSMUSG00000027016	0.511287	0.074578	0.36217	-0.825095	NA
4:150468695|150534945	8.19655	0.8802	5.27001	0.0953333	0.017	ENSMUSG00000039852	0.347459	0.160795	NA	-0.402443	NA
17:55490943|55498406	9.7203	0.874975	6.18217	0.474	0.174	ENSMUSG00000024172	0.645436	0.0496449	0.272836	0.54331	NA
15:39436997|39437922	7.60633	0.874975	4.91379	0.315167	0.093	ENSMUSG00000037386	0.130227	0.435164	NA	-1.34131	NA
1:34732109|34745444	6.4572	0.874975	4.22431	0.293167	0.2	ENSMUSG00000037509	0.229708	0.297759	NA	0.251297	NA
6:119920113|119921028	5.51767	0.874975	3.66059	0.0271667	0.00625	ENSMUSG00000030166	0.114174	0.492215	NA	-1.34573	NA
18:82656949|82682287	4.59817	0.874975	3.10889	0.156333	0.13325	ENSMUSG00000041258	0.101518	0.540286	NA	-0.289686	NA
7:90189150|90197020	7.93953	0.8567	5.1064	0.05	0.01375	ENSMUSG00000039361	0.186911	0.318541	NA	0.0368479	NA
8:85848674|85901957	5.83317	0.8567	3.84258	0.4405	0.25	ENSMUSG00000036879	0.160393	0.394233	NA	0.101822	NA
14:30346798|30350949	11.0739	0.7656	6.95055	0.0976667	0.03725	ENSMUSG00000015968	0.758787	0.0303494	0.199843	0.0665268	NA
13:9550184|9553471	10.59	0.7656	6.66024	0.115333	0.01525	ENSMUSG00000048264	0.518812	0.0725192	0.356967	-0.108103	NA
10:93682418|93710666	8.7288	0.7656	5.54352	0.226	0.03125	ENSMUSG00000020019	0.427888	0.113392	NA	-0.739122	NA
6:122828157|122828503	8.58317	0.7656	5.45614	0.104833	0.0365	ENSMUSG00000003154	0.152261	0.36368	0.76874	-0.304578	NA
8:48395436|48417245	6.61097	0.7656	4.27282	0.194333	0.0555	ENSMUSG00000031561	0.23553	0.277023	NA	0.360049	NA
18:54894451|54946808	6.43733	0.7656	4.16864	0.162833	0.23325	ENSMUSG00000052713	0.131933	0.428762	NA	0.203366	NA
11:69027254|69028064	5.83025	0.7656	3.80439	0.231333	0.159	ENSMUSG00000020898	0.147266	0.41846	NA	-0.3586	NA
14:23330840|23386353	4.85167	0.7656	3.21724	0.0178333	0.0115	ENSMUSG00000063142	0.116786	NA	NA	0.717721	NA
12:55782782|55795776	5.51767	0.66015	3.57466	0.136333	0.075	ENSMUSG00000021027	0.138506	0.40966	NA	0.0698435	NA
2:65125893|65136546	13.1302	0.656225	8.14059	0.279667	0.12	ENSMUSG00000034903	0.262252	0.184579	0.56912	0.707147	NA
6:58868642|58876881	8.419	0.656225	5.31389	0.0313333	0.007	ENSMUSG00000029804	0.220709	0.25428	0.660788	-0.20414	NA
16:4294663|4312789	5.41037	0.57115	3.47468	0.233333	0.05875	ENSMUSG00000005580	0.233362	0.26295	NA	-0.522577	NA
MT:14917|15070	4.91913	0.57115	3.17994	0	0	ENSMUSG00000064370	0.142393	0.412782	NA	0.186175	NA
1:178678826|178715969	9.24992	0.546875	5.7687	0.430667	0.05425	ENSMUSG00000026494	0.401532	0.108346	NA	-0.83812	NA
9:34983621|34985144	12.2712	0.4401	7.53878	0.453833	0.125	ENSMUSG00000032036	0.261999	0.165935	0.546861	-0.282827	NA
9:112119183|112136681	7.1609	0.4401	4.47258	0.240667	0.08325	ENSMUSG00000032503	0.472079	0.0760524	NA	-0.938279	NA
1:53885329|53891260	17.9821	0.4375	10.9642	0.107667	0.0125	ENSMUSG00000042807	0.256089	0.151529	0.53275	-0.541661	NA
15:62107148|62107465	6.55013	0.4375	4.10508	0.271667	0.08	ENSMUSG00000097039	0.289391	0.188986	NA	1.2621	NA
10:42196466|42197901	22.8003	0.328125	13.8115	0.1935	0.00375	ENSMUSG00000048756	2.35606	5.45448e-05	0.00176589	-0.351617	NA
9:77957141|77961053	8.53565	0.328125	5.25264	0.3315	0.01775	ENSMUSG00000032349	0.541654	0.0524364	NA	0.624451	NA
X:139968196|139968599	7.65733	0.218745	4.6819	0.333333	0.25	ENSMUSG00000031433	0.196082	0.243408	NA	-0.0978207	NA
MT:2974|15033	644.25	0	386.55	0.00583333	0	n/	NA	NA	NA	NA	NA
MT:2974|15137	191.433	0	114.86	0.003	0	n/	NA	NA	NA	NA	NA
MT:4883|15038	164.05	0	98.43	0.00133333	0	n/	NA	NA	NA	NA	NA
MT:8207|14908	122.003	0	73.202	0.001	0	n/	NA	NA	NA	NA	NA
MT:4883|14919	75.415	0	45.249	0.00183333	0	n/	NA	NA	NA	NA	NA
MT:5760|5954	49.6443	0	29.7866	0.00133333	0	ENSMUSG00000064351	1.9477	0.000151119	0.00404893	0.439483	NA
MT:2974|3233	32.6468	0	19.5881	0.000333333	0	ENSMUSG00000064341	20.5296	2.24169e-09	3.48358e-07	0.325944	NA
MT:14733|15070	28.6967	0	17.218	0.000333333	0	ENSMUSG00000064370	NA	NA	NA	0.186175	NA
5:139106621|139108654	24.4672	0	14.6803	0.129	0	ENSMUSG00000025855	0.346849	0.0530225	0.280262	-0.73772	NA
MT:8207|15050	24.0567	0	14.434	0.000166667	0	n/	NA	NA	NA	NA	NA
MT:8207|14984	20.7817	0	12.469	0.000333333	0	n/	NA	NA	NA	NA	NA
1:89725961|89743896	15.8491	0	9.50943	0.163	0	ENSMUSG00000055013	0.542738	0.02127	0.158912	-0.519585	NA
16:24661677|24681871	15.6401	0	9.38407	0.287667	0	ENSMUSG00000033306	0.470845	0.0323316	0.20688	-0.0899358	NA
11:119725010|119756414	14.4323	0	8.6594	0.3175	0	ENSMUSG00000025583	0.299589	0.0866079	0.393534	-0.029521	NA
14:65975770|65975946	12.1632	0	7.2979	0.002	0	ENSMUSG00000022037	0.283328	0.102397	NA	0.715726	NA
13:68982347|68982544	12.0403	0	7.2242	0.224333	0	ENSMUSG00000021536	0.312367	0.0839263	0.385862	0.287574	NA
9:102041012|102067026	11.0625	0	6.63753	0.206167	0	ENSMUSG00000032537	1.72937	0.000379416	0.00921269	-0.521066	NA
6:148411038|148425984	11.0043	0	6.60256	0.1315	0	ENSMUSG00000030306	0.729264	0.011525	NA	0.534272	NA
X:120399402|120401897	10.6986	0	6.41916	0.520667	0	ENSMUSG00000034755	0.812137	0.00836476	NA	0.539722	NA
10:43127779|43160844	9.56168	0	5.73701	0.477667	0	ENSMUSG00000038248	0.877029	0.00679912	0.0903465	-0.451713	NA
7:59531660|59598665	9.3375	0	5.6025	0.109333	0	ENSMUSG00000100826	0.266778	0.121215	NA	-0.123679	NA
7:37479281|37480849	9.33373	0	5.60024	0.120667	0	ENSMUSG00000043456	0.71366	0.0131286	NA	-0.0144601	NA
MT:2948|3509	9.024	0	5.4144	0.000166667	0	ENSMUSG00000064341	NA	NA	NA	0.325944	NA
2:91805024|91875826	8.75557	0	5.25334	0.185	0	ENSMUSG00000040506	0.261104	0.128367	NA	-0.354996	NA
4:87840682|87873981	8.72383	0	5.2343	0.063	0	ENSMUSG00000028496	0.570545	0.026083	NA	0.292996	NA
8:107071875|107081239	8.58317	0	5.1499	0.148167	0	ENSMUSG00000031921	NA	NA	NA	-0.213098	NA
4:86996513|87032291	8.40513	0	5.04308	0.0308333	0	ENSMUSG00000037996	0.261729	0.12756	NA	0.713067	NA
7:78356027|78453346	8.3998	0	5.03988	0.0146667	0	ENSMUSG00000059146	0.657104	0.0181416	NA	-0.746021	NA
5:131411632|131414736	8.36412	0	5.01847	0.495167	0	n/	1.11104	0.00337406	0.0524328	NA	NA
17:30153303|30192730	8.10867	0	4.8652	0.03	0	ENSMUSG00000044477	0.252131	0.140459	NA	0.011873	NA
15:12912511|12929711	7.97	0	4.782	0.133333	0	ENSMUSG00000022191	NA	NA	NA	-0.384021	NA
4:9529886|9583856	7.94202	0	4.76521	0.0461667	0	ENSMUSG00000028207	0.256779	0.134072	NA	-0.333781	NA
11:57329464|57329604	7.92287	0	4.75372	0.0085	0	ENSMUSG00000020524	0.254233	0.137538	NA	0.189457	NA
MT:2974|5639	7.88383	0	4.7303	0.000166667	0	n/	0.259066	NA	NA	NA	NA
MT:2974|3458	7.6525	0	4.5915	0	0	ENSMUSG00000064341	NA	NA	NA	0.325944	NA
16:10741614|10742931	7.61637	0	4.56982	0.0451667	0	ENSMUSG00000068663	0.251184	0.141793	NA	-0.0719036	NA
3:96189101|96189477	7.337	0	4.4022	0.0636667	0	ENSMUSG00000038486	0.248318	0.1459	NA	-0.252599	NA
1:6817603|6833678	7.22212	0	4.33327	0.0663333	0	ENSMUSG00000033740	0.24722	0.147502	NA	-0.97222	NA
10:93733607|93741221	7.1914	0	4.31484	0.2035	0	ENSMUSG00000020019	0.245473	0.150082	NA	-0.739122	NA
6:108213194|108241334	7.17475	0	4.30485	0.0715	0	ENSMUSG00000030102	0.244683	0.151261	NA	0.524073	NA
9:73930597|73933809	7.12433	0	4.2746	0.240667	0	ENSMUSG00000062151	0.245574	0.149931	NA	-0.363249	NA
7:59425065|59578079	6.935	0	4.161	0.075	0	ENSMUSG00000100826	NA	NA	NA	-0.123679	NA
17:43037595|43040189	6.84265	0	4.10559	0.0741667	0	ENSMUSG00000023915	0.275448	0.127812	NA	0.543384	NA
11:62381408|62391033	6.56778	0	3.94067	0.449167	0	ENSMUSG00000018501	0.389233	0.0717416	NA	-0.35918	NA
6:99429210|99435345	6.56283	0	3.9377	0.131167	0	ENSMUSG00000030067,ENSMUSG00000030068	NA	NA	NA	NA	NA
12:4344397|4354509	6.5523	0	3.93138	0.281667	0	ENSMUSG00000020647	0.41183	0.0641057	NA	0.0789811	NA
MT:15071|15247	6.4975	0	3.8985	0.000166667	0	ENSMUSG00000064370	0.237296	NA	NA	0.186175	NA
5:128819743|128953192	6.45683	0	3.8741	0.15	0	ENSMUSG00000029420	NA	NA	NA	0.561452	NA
7:45702861|45703545	6.43733	0	3.8624	0.017	0	ENSMUSG00000003273	NA	NA	NA	-0.554116	NA
12:3442474|3476169	6.16773	0	3.70064	0.112333	0	ENSMUSG00000037486	0.234951	0.16648	NA	-0.132214	NA
15:23226683|23259728	6.13623	0	3.68174	0.224	0	ENSMUSG00000040420	0.327771	0.0992661	NA	-0.443868	NA
6:47540677|47577667	6.13083	0	3.6785	0.166667	0	ENSMUSG00000029687	0.234943	0.166492	NA	-0.622878	NA
10:7152864|7160807	6.09945	0	3.65967	0.315833	0	ENSMUSG00000015202	0.367543	0.0820536	NA	-1.54481	NA
13:45795509|45956575	6.0645	0	3.6387	0.0675	0	ENSMUSG00000046876	0.23902	0.159961	0.536843	-0.365711	NA
MT:2948|3231	6.03932	0	3.62359	0	0	ENSMUSG00000064341	0.325482	0.101083	NA	0.325944	NA
1:89789163|89823934	5.9785	0	3.5871	0.0291667	0	ENSMUSG00000055013	NA	NA	NA	-0.519585	NA
16:42291799|42292366	5.936	0	3.5616	0.0488333	0	ENSMUSG00000047261	0.249707	0.155748	NA	-1.1923	NA
13:91968947|91972288	5.92317	0	3.5539	0.172	0	ENSMUSG00000021708	0.246498	0.159598	NA	0.65068	NA
4:9424186|9429975	5.86233	0	3.5174	0.0471667	0	ENSMUSG00000041216	NA	NA	NA	-0.366187	NA
MT:14480|15118	5.86233	0	3.5174	0.000166667	0	ENSMUSG00000064370	NA	NA	NA	0.186175	NA
9:101100571|101124015	5.84667	0	3.508	0.031	0	n/	0.252665	0.15301	NA	NA	NA
4:14965906|14989279	5.82433	0	3.4946	0.134833	0	ENSMUSG00000040536	NA	NA	NA	-0.191136	NA
7:65326262|65337146	5.82433	0	3.4946	0.166667	0	ENSMUSG00000030516	NA	NA	NA	0.619873	NA
17:5242828|5291283	5.81967	0	3.4918	0.0606667	0	ENSMUSG00000069729	0.344741	0.0961439	NA	-0.327405	NA
13:45795509|45956572	5.73933	0	3.4436	0.0393333	0	ENSMUSG00000046876	NA	NA	NA	-0.365711	NA
7:130218998|130228792	5.63647	0	3.38188	0.101667	0	ENSMUSG00000030849	0.304703	0.115221	NA	0.524197	NA
12:9038082|9038434	5.51767	0	3.3106	0.162167	0	ENSMUSG00000066637	0.23332	0.173663	NA	0.157157	NA
1:157174143|157179252	5.49635	0	3.29781	0.1265	0	ENSMUSG00000070565	0.297327	0.12147	NA	0.573384	NA
17:24088004|24100908	5.43157	0	3.25894	0.258	0	ENSMUSG00000024122	0.290812	0.126611	NA	-0.285832	NA
15:93410692|93441712	5.41037	0	3.24622	0.107833	0	ENSMUSG00000036167	0.230703	0.177509	NA	0.437009	NA
2:33825048|33874460	5.35192	0	3.21115	0.0451667	0	ENSMUSG00000038740	0.219906	0.192616	NA	-0.143977	NA
2:104221135|104238709	5.35172	0	3.21103	0.157333	0	ENSMUSG00000068373	0.540325	0.0395431	NA	-0.282611	NA
9:71882717|71885288	5.26117	0	3.1567	0.0153333	0	ENSMUSG00000032228	0.220633	NA	NA	0.185989	NA
MT:13439|13773	5.26117	0	3.1567	0.000666667	0	n/	NA	NA	NA	NA	NA
11:62342997|62359015	5.21117	0	3.1267	0.00816667	0	ENSMUSG00000018501	NA	NA	NA	-0.35918	NA
14:12376605|12457829	5.21117	0	3.1267	0.00866667	0	ENSMUSG00000054423	NA	NA	NA	0.23063	NA
17:80434895|80445528	5.21117	0	3.1267	0.123167	0	ENSMUSG00000024241	NA	NA	NA	0.279596	NA
19:40336986|40501585	5.21117	0	3.1267	0.0736667	0	ENSMUSG00000025006	NA	NA	NA	0.243975	NA
2:158047919|158050213	5.21117	0	3.1267	0.0708333	0	ENSMUSG00000027651	NA	NA	NA	-0.282228	NA
6:58884950|58894624	5.07887	0	3.04732	0.0236667	0	ENSMUSG00000029804	0.260213	0.15569	NA	-0.20414	NA
11:46221336|46224205	5.04535	0	3.02721	0.0496667	0	ENSMUSG00000020340	0.255722	0.161318	NA	-0.0298279	NA
7:34220614|34228990	5.022	0	3.0132	0.0331667	0	ENSMUSG00000036427	NA	NA	NA	-0.127773	NA
14:17925596|17963321	5.01387	0	3.00832	0.1695	0	ENSMUSG00000021779	0.258963	0.157847	NA	0.615178	NA
6:57762435|57790035	5.01242	0	3.00745	0.081	0	ENSMUSG00000037788	0.257946	0.156794	NA	-0.116108	NA
Prpf8d17/d17 8 weeks cerebellum
circRNA_ID	Prpf8d17/d17 normcounts	Prpf8wt/wt normcounts	Prpf8wt/wt ratios	Prpf8d17/d17 ratios	baseMean	gene_id	lfc_circ	pval_circ	padj_circ	lfc_gene	CircRNA_ID.circbase
X:61183248|61186174	4060.2	7684.02	0.83875	0.847667	5509.73	ENSMUSG00000071753	-0.882977	0.00145966	0.0152815	-1.33735	mmu_circ_0001878
MT:2974|15033	2333.58	1039.47	0.01225	0.0145	1815.94	n/	0.119902	0.68437	0.92481	NA	NA
6:140543720|140556070	257.462	883.95	0.7465	0.716667	508.057	ENSMUSG00000030231	-1.77924	5.30719e-19	1.44462e-16	-1.89473	mmu_circ_0013148
12:102991350|103021876	552.328	606.37	0.85	0.845167	573.945	ENSMUSG00000021198	-0.134858	0.316738	0.687902	-0.568617	NA
6:119920110|119921028	291.635	509.368	0.70475	0.695167	378.728	ENSMUSG00000030166	-0.832539	3.00719e-06	8.89736e-05	-1.15864	NA
1:22373344|22397563	214.312	338.12	0.50625	0.54	263.835	ENSMUSG00000041670	-0.679567	0.000562783	0.00758364	-1.12512	mmu_circ_0008590
4:142410457|142411344	92.3657	320.812	0.89475	0.9045	183.744	n/	-1.81662	3.59486e-16	4.89261e-14	NA	NA
8:72367904|72380306	288.51	319.9	0.602	0.622333	301.066	ENSMUSG00000006276	-0.15118	0.239237	0.583515	-0.526171	NA
6:143029160|143072694	102.288	316.692	0.796	0.615667	188.05	ENSMUSG00000030279	-1.63131	1.04163e-16	1.57518e-14	-0.973371	NA
9:22643745|22679064	235.74	315.305	0.94625	0.929333	267.566	ENSMUSG00000035919	-0.391408	0.0431342	0.190603	-0.424232	NA
8:84771784|84772315	260.768	311.875	0.4895	0.496667	281.211	ENSMUSG00000001911	-0.263661	0.0936632	0.328545	-0.534993	NA
6:140543720|140568881	61.6283	289.875	0.66	0.513167	152.927	ENSMUSG00000030231	-2.16588	8.0245e-19	1.82022e-16	-1.89473	NA
9:44828784|44829271	148.753	268.65	0.922	0.890667	196.712	ENSMUSG00000002028	-0.867005	2.45697e-05	0.00052249	-0.320642	NA
16:32950292|32961744	207.913	257.007	0.719	0.709167	227.551	ENSMUSG00000022801	-0.273368	0.0948351	0.33095	-0.435774	NA
9:29343521|29344548	41.7145	236.292	0.80975	0.600833	119.546	ENSMUSG00000059974	-2.48866	4.49474e-24	6.11735e-21	-0.0723521	mmu_circ_0015493
16:85013627|85030365	216.252	220.45	0.42	0.353667	217.931	ENSMUSG00000022892	-0.0505611	0.684529	0.92481	-0.229188	NA
MT:9888|15062	0	218.398	0.00325	0	87.359	n/	NA	NA	NA	NA	NA
2:104470749|104471847	241.405	214.28	0.6305	0.660167	230.555	ENSMUSG00000027177	0.0636487	0.675647	0.92481	-0.375583	NA
15:39566943|39616510	61.5792	209.053	0.69875	0.543667	120.569	ENSMUSG00000037386	-1.76869	1.92063e-14	2.37635e-12	-1.27473	mmu_circ_0000595
4:13835633|13846957	225.94	207.248	0.69875	0.706667	218.463	ENSMUSG00000006586	0.0216632	0.855706	0.96859	-0.405643	NA
5:89057949|89084718	72.9218	204.558	0.33775	0.171833	125.576	ENSMUSG00000060961	-1.46467	2.99318e-12	2.29505e-10	0.222673	NA
14:21516626|21517498	296.138	203.387	0.9235	0.932167	259.038	ENSMUSG00000021767	0.353834	0.0603463	0.244774	-0.303534	NA
9:108533587|108534618	147.883	167.062	0.50425	0.496667	155.555	ENSMUSG00000006673	-0.137286	0.36505	0.738236	-0.425277	NA
16:43569681|43577748	191.083	162.45	0.49975	0.411333	179.63	ENSMUSG00000022708	0.112822	0.41966	0.785759	0.440446	NA
4:8751324|8753148	385.42	162.315	0.6345	0.787333	296.178	ENSMUSG00000041235	1.10623	1.59149e-06	5.03725e-05	-0.0834307	mmu_circ_0011821
16:93799907|93800247	23.1955	153.565	0.6895	0.291167	75.3433	ENSMUSG00000022946	-1.34123	0.0108534	0.0690254	-0.84569	NA
17:90700744|90704367	224.693	152.625	0.65625	0.76	195.866	ENSMUSG00000024109	0.382751	0.0319803	0.157541	-0.54023	NA
9:49506853|49507653	66.0425	144.4	0.692	0.631333	97.3855	ENSMUSG00000039542	-1.14142	6.08287e-08	2.43494e-06	-0.409741	NA
7:141987751|141992300	103.389	138.69	0.43825	0.3775	117.51	ENSMUSG00000053046	-0.441278	0.0169965	0.0955879	-0.608422	NA
18:75114790|75126919	135.98	135.822	0.63775	0.649167	135.917	ENSMUSG00000035765	-0.0449848	0.7084	0.92481	-0.450513	mmu_circ_0000898
16:7224311|7224550	291.338	132.398	0.1045	0.294167	227.762	ENSMUSG00000008658	1.02989	1.29262e-05	0.000308641	-1.08395	mmu_circ_0006379
10:9798122|9800068	109.972	121.741	0.789	0.774	114.68	ENSMUSG00000019790	-0.102753	0.505466	0.83248	-0.517346	NA
19:44241660|44301444	244.118	121.442	0.10775	0.108833	195.048	n/	0.901953	5.88613e-05	0.00114443	NA	NA
MT:2974|15137	729.95	121.358	0.0045	0.00966667	486.513	n/	0.257565	0.397758	0.770055	NA	NA
4:133719537|133723051	78.2615	119.262	0.59375	0.473	94.6617	ENSMUSG00000007880	-0.528089	0.0233363	0.123071	-0.444002	NA
1:128193460|128223641	110.675	114.666	0.19625	0.183167	112.271	ENSMUSG00000056211	-0.0624329	0.629496	0.903739	-0.264069	NA
4:8751324|8785763	115.163	109.795	0.74225	0.715	113.016	ENSMUSG00000041235	0.00464644	0.969272	0.995607	-0.0834307	NA
10:90042546|90050112	139.639	105.702	0.4905	0.503167	126.064	ENSMUSG00000058589	0.152757	0.507073	0.83248	0.0600349	NA
5:3747021|3772787	100.806	103.59	0.8705	0.802833	101.92	ENSMUSG00000040351	-0.0777492	0.709611	0.92481	-0.188527	NA
11:6313788|6317080	119.59	100.878	0.42475	0.381	112.105	ENSMUSG00000020456	0.105399	0.457214	0.804482	-0.105543	NA
5:14539410|14540801	340.473	100.195	0.533	0.6515	244.362	ENSMUSG00000061601	0.476167	0.231105	0.571881	-0.426718	NA
2:142739523|142740991	84.103	100.021	0.809	0.813167	90.4701	ENSMUSG00000038844	-0.214451	0.18356	0.499651	-0.00620408	NA
17:70761075|70787209	127.432	96.6467	0.2975	0.399333	115.118	ENSMUSG00000003279	0.233932	0.168518	0.479378	-0.315911	NA
7:141987751|141988436	39.8708	95.0648	0.1735	0.103	61.9484	ENSMUSG00000053046	-1.24276	4.5133e-06	0.000121768	-0.608422	NA
7:61911363|61925420	58.4228	94.035	0.3925	0.396667	72.6677	ENSMUSG00000109394	-0.694438	0.00267043	0.0245571	-1.08253	NA
8:111918291|111918956	43.9782	90.9688	0.463	0.32	62.7744	ENSMUSG00000031951	-0.375924	0.334112	0.704816	-0.688573	NA
2:77476735|77503682	156.805	90.33	0.23475	0.407667	130.215	ENSMUSG00000027016	0.672601	0.00098887	0.0113097	-0.69719	NA
8:120553584|120553802	39.97	85.3045	0.55125	0.396833	58.1038	ENSMUSG00000031822	-0.591578	0.130473	0.406347	-0.693111	NA
MT:8207|14908	216.435	80.32	0.00175	0.00283333	161.989	n/	0.128193	0.664202	0.921325	NA	NA
18:13715141|13717747	244.057	79.0387	0.241	0.509833	178.049	ENSMUSG00000024420	1.48908	9.33638e-12	6.6878e-10	-0.346761	mmu_circ_0007146
1:22373344|22379540	53.8047	76.1345	0.08125	0.0928333	62.7366	ENSMUSG00000041670	-0.428667	0.050889	0.217116	-1.12512	NA
10:7152864|7154485	23.7182	75.7652	0.76125	0.538667	44.537	ENSMUSG00000015202	-1.59698	1.39762e-09	7.04505e-08	-0.958732	mmu_circ_0002162
MT:15071|15220	95.0933	69.6095	0.0015	0.00116667	84.8998	ENSMUSG00000064370	0.0838808	0.81039	0.959086	0.0776286	NA
19:24346237|24360151	31.1605	68.079	0.50425	0.343667	45.9279	ENSMUSG00000024867	-1.07873	0.000211153	0.00342118	-0.803312	NA
17:81647809|81649638	140.97	66.9573	0.842	0.8515	111.365	n/	0.973151	3.20782e-06	9.28902e-05	NA	NA
MT:2974|3226	71.7222	66.7687	0.002	0.00133333	69.7408	ENSMUSG00000064341	0.0521821	0.751979	0.942834	0.122319	NA
1:25221760|25228547	117.341	65.759	0.408	0.454333	96.7081	ENSMUSG00000033569	0.715794	0.000870468	0.0104841	-0.0303781	NA
18:75114790|75162631	39.7348	65.526	0.4925	0.418833	50.0513	ENSMUSG00000035765	-0.679557	0.00707101	0.05174	-0.450513	NA
MT:2974|3629	99.7355	63.5003	0.002	0.00183333	85.2414	ENSMUSG00000064341	0.514989	0.018232	0.100869	0.122319	NA
7:97883472|97889020	47.732	62.8933	0.40925	0.376167	53.7965	ENSMUSG00000030774	-0.32349	0.147038	0.440287	-0.70523	NA
12:85863564|85879475	59.7498	62.5162	0.419	0.348333	60.8564	ENSMUSG00000012609	-0.0963	0.540063	0.861057	0.0501809	NA
5:23540375|23565265	48.4637	62.3945	0.3395	0.209167	54.036	ENSMUSG00000062604	-0.327344	0.12421	0.394055	-0.182168	NA
5:121802081|121803080	59.6368	62.388	0.42825	0.320333	60.7373	ENSMUSG00000042605	-0.0783096	0.730726	0.932943	0.0161058	NA
5:130414757|130421609	23.7242	61.732	0.3875	0.292167	38.9273	ENSMUSG00000060371	-1.28477	8.19965e-05	0.00152873	-0.640286	NA
19:40363202|40365166	25.7268	61.6767	0.146	0.0331667	40.1068	ENSMUSG00000025006	-0.95347	0.0151601	0.0870589	0.376872	NA
7:109552975|109557461	33.0393	61.6638	0.496	0.317167	44.4891	ENSMUSG00000031024	-0.852721	0.00326384	0.0284749	-0.229824	NA
18:6448905|6450639	35.4657	60.7298	0.38025	0.323833	45.5713	ENSMUSG00000024240	-0.680737	0.0101025	0.0673997	-0.537197	NA
5:147450653|147455188	74.7213	59.749	0.67975	0.729833	68.7324	ENSMUSG00000029647	0.149907	0.323746	0.692796	-0.364165	NA
4:72157463|72170770	56.8558	59.1225	0.8795	0.7475	57.7625	ENSMUSG00000008305	-0.0588124	0.86574	0.970875	0.0698866	NA
6:8537817|8579739	41.7043	58.7717	0.93025	0.922833	48.5313	ENSMUSG00000029638,ENSMUSG00000107705	-0.479204	0.0449502	0.196081	NA	NA
10:7140319|7154485	21.3855	57.376	0.681	0.456167	35.7817	ENSMUSG00000015202	-1.05149	0.0105933	0.0682398	-0.958732	NA
X:157888398|157910250	36.52	57.3612	0.28575	0.292667	44.8565	ENSMUSG00000025658	-0.640821	0.00541913	0.0421454	-0.732161	NA
2:156745835|156749356	46.4408	57.0603	0.1725	0.109167	50.6886	ENSMUSG00000061689	-0.204344	0.323362	0.692796	0.000622648	NA
19:57049462|57051234	32.7452	56.7193	0.1565	0.121833	42.3348	ENSMUSG00000025085	-0.692154	0.0143406	0.0844916	-0.769933	NA
7:68003810|68004355	122.065	55.765	0.77975	0.817	95.5452	ENSMUSG00000005533	0.999512	4.36677e-06	0.000121289	0.025205	NA
2:91805024|91825352	76.3805	55.2223	0.69725	0.675667	67.9172	ENSMUSG00000040506	0.307262	0.0925653	0.32588	-0.0497013	NA
19:4320152|4321056	25.6785	54.4888	0.47725	0.346833	37.2026	ENSMUSG00000054611	-1.0252	0.0002851	0.0044353	-0.339713	NA
14:123369938|123371614	71.4373	54.3635	0.54325	0.548333	64.6078	ENSMUSG00000000197	0.208934	0.196727	0.525467	-0.209825	NA
14:25502655|25581673	35.4195	54.041	0.647	0.628	42.8681	ENSMUSG00000007817	-0.577414	0.0299701	0.14996	-0.430648	NA
19:26619684|26631131	45.9708	53.4225	0.11875	0.0916667	48.9515	ENSMUSG00000024921	-0.173747	0.400391	0.771285	-0.444233	NA
12:103011200|103021876	66.639	50.6178	0.1735	0.232833	60.2305	ENSMUSG00000021198	0.21426	0.176875	0.49128	-0.568617	NA
8:79118175|79136663	48.1627	49.986	0.586	0.473333	48.892	ENSMUSG00000071064	-0.0321533	0.925631	0.989765	-0.339606	NA
10:62776568|62776963	62.5982	49.741	0.2795	0.290167	57.4553	ENSMUSG00000020074	0.155465	0.346015	0.721173	-0.135306	NA
4:126814256|126816474	48.5145	49.2403	0.14025	0.104167	48.8048	ENSMUSG00000028830	-0.0408312	0.7845	0.952499	-0.0707931	NA
6:8537817|8582790	30.704	47.6635	0.7	0.671167	37.4878	ENSMUSG00000029638,ENSMUSG00000107705	-0.620249	0.0130123	0.0778892	NA	NA
1:106006015|106019905	15.7569	47.3633	0.7295	0.413	28.3994	ENSMUSG00000038866	-1.43431	1.99567e-05	0.000445263	-0.201908	NA
4:101612862|101616865	69.1777	46.548	0.0685	0.1065	60.1258	ENSMUSG00000028528	0.330608	0.112329	0.365743	-0.480583	NA
7:109556211|109557461	47.44	45.6927	0.12225	0.114667	46.7411	ENSMUSG00000031024	0.000174152	0.999147	0.999184	-0.229824	NA
7:132759389|132760167	42.0218	45.582	0.395	0.351167	43.4459	ENSMUSG00000030956	-0.0870024	0.657009	0.917823	-0.334095	NA
8:79371784|79372364	43.1493	45.4147	0.71875	0.6245	44.0555	ENSMUSG00000031681	-0.0905754	0.593345	0.890239	-0.173041	NA
10:75263279|75279961	31.8117	45.4145	0.3225	0.253833	37.2528	ENSMUSG00000033444	-0.410885	0.0963842	0.33464	-0.273815	NA
12:53139381|53142768	71.1222	44.9577	0.4845	0.491	60.6564	ENSMUSG00000061603	0.501968	0.0286727	0.143999	-0.00776724	NA
2:91805024|91810209	53.0073	44.907	0.3195	0.2645	49.7672	ENSMUSG00000040506	0.078992	0.684842	0.92481	-0.0497013	NA
11:72645537|72663173	25.4462	44.7493	0.42675	0.2845	33.1674	ENSMUSG00000020794	-0.773007	0.00999518	0.0671173	-0.242447	NA
6:112672124|112681676	35.796	44.7392	0.823	0.812167	39.3733	ENSMUSG00000030254	-0.27291	0.172474	0.483318	-0.37558	NA
2:25965663|25966948	39.955	44.2575	0.56525	0.515667	41.676	ENSMUSG00000026933	-0.1436	0.425007	0.788473	-0.402148	NA
2:32204009|32208835	53.1533	43.93	0.24025	0.279333	49.464	ENSMUSG00000039262	0.116154	0.479804	0.814667	-0.434678	NA
8:84721643|84772315	20.575	43.7818	0.16025	0.111667	29.8577	ENSMUSG00000001911	-0.938111	0.00616429	0.0466089	-0.534993	NA
6:140543720|140563648	11.8387	43.7657	0.22925	0.172167	24.6095	ENSMUSG00000030231	-1.74744	4.31087e-07	1.431e-05	-1.89473	NA
5:43165919|43191404	4.40067	43.4642	0.78125	0.133333	20.0261	ENSMUSG00000085720	-0.663691	0.0993837	0.340474	-2.21379	NA
17:26634417|26638843	0	43.425	0.071	0	17.37	ENSMUSG00000001576	NA	NA	NA	-0.0839074	NA
2:30110205|30111332	29.1087	42.8215	0.1745	0.116333	34.5938	ENSMUSG00000039686	-0.512861	0.0465264	0.201664	-0.368069	NA
4:150431523|150439468	79.4963	42.497	0.25875	0.3165	64.6966	ENSMUSG00000039852	0.736281	0.00438158	0.0357085	-0.203866	NA
8:119931849|119942138	20.7585	41.8285	0.3705	0.223667	29.1865	ENSMUSG00000031826	-0.908917	0.00411444	0.0343543	-0.36239	NA
4:152496649|152507483	12.8894	41.3113	0.87275	0.722833	24.2581	ENSMUSG00000039577	-1.53374	5.85205e-06	0.000153166	-1.40986	NA
1:22533399|22538623	38.4382	41.1178	0.777	0.821333	39.51	ENSMUSG00000041670	-0.0908633	0.610703	0.894774	-1.12512	mmu_circ_0008596
3:123601441|123634340	45.3013	40.8528	0.5065	0.624167	43.5219	ENSMUSG00000027977	0.0457139	0.810396	0.959086	-0.928186	NA
18:25501201|25602446	3.18183	40.8495	0.08	0.0153333	18.2489	ENSMUSG00000024268	-0.451144	0.177669	0.49192	-1.20751	NA
13:35815909|35816575	42.33	40.517	0.7625	0.809333	41.6048	ENSMUSG00000059288	-0.0146971	0.928979	0.989765	-0.526062	NA
X:142752040|142834393	42.5018	40.1968	0.58475	0.524333	41.5798	ENSMUSG00000047045	-0.0159093	0.926521	0.989765	-0.0424792	NA
6:21375849|21376124	4.6455	39.8282	0.382	0.0673333	18.7186	ENSMUSG00000060882	-1.04852	0.0318856	0.157541	-1.08944	NA
9:22887581|22887996	30.6087	38.4967	0.63325	0.644833	33.7639	ENSMUSG00000035919	-0.274193	0.226367	0.567378	-0.424232	NA
15:39452040|39478710	18.3136	38.4057	0.41075	0.328667	26.3504	ENSMUSG00000037386	-0.955476	0.00858223	0.0595939	-1.27473	NA
15:80298394|80298633	158.813	38.244	0.2825	0.652667	110.585	ENSMUSG00000022416	1.86045	3.03533e-12	2.29505e-10	-0.753184	NA
12:3617606|3648389	27.005	37.9255	0.4435	0.378667	31.3732	ENSMUSG00000071454	-0.449074	0.0788782	0.29031	-0.879318	NA
4:150439343|150477468	52.4822	37.2287	0.593	0.611667	46.3808	ENSMUSG00000039852	0.275119	0.163254	0.47074	-0.203866	NA
18:31666341|31667009	17.5503	37.1035	0.298	0.1685	25.3716	ENSMUSG00000024260	-0.918546	0.00752242	0.0538843	-0.334302	NA
3:89001773|89007877	35.2827	36.8738	0.264	0.304667	35.9191	ENSMUSG00000028053	-0.0572541	0.766908	0.946294	-0.296336	NA
1:25126641|25131401	18.2944	36.4233	0.51325	0.242333	25.5459	ENSMUSG00000033569	-0.739361	0.0405761	0.182625	-0.0303781	NA
4:141516836|141522392	119.775	36.0575	0.5785	0.758667	86.288	ENSMUSG00000040761	1.56098	3.07854e-11	2.09495e-09	-0.0991991	NA
18:14633543|14636618	15.9256	36.0232	0.46925	0.202667	23.9647	ENSMUSG00000037013	-1.00664	0.00937633	0.0638059	-0.049192	NA
2:32310451|32328047	14.2379	36.0105	0.1195	0.0616667	22.9469	ENSMUSG00000026825	-1.19915	0.00105845	0.0120046	-0.675273	NA
X:61183257|61186174	11.2222	35.9712	0.02175	0.0141667	21.1218	ENSMUSG00000071753	-0.715781	0.0972164	0.33667	-1.33735	NA
18:32861027|32863262	21.3362	35.8835	0.6015	0.497667	27.1551	ENSMUSG00000038299	-0.621699	0.0429178	0.190357	-0.114167	NA
10:83254783|83283869	14.7272	35.686	0.6525	0.520333	23.1107	ENSMUSG00000034591	-1.07893	0.00386187	0.032646	-0.899401	NA
4:130258228|130260812	13.2841	35.5007	0.345	0.163833	22.1707	ENSMUSG00000023232	-1.26923	0.00095858	0.0112468	-0.705158	NA
8:84583559|84588859	31.241	35.3738	0.6635	0.6505	32.8941	ENSMUSG00000034656	-0.15503	0.446153	0.796718	-0.651397	NA
2:35643888|35661625	14.495	34.9205	0.55	0.357333	22.6652	ENSMUSG00000026883	-0.524136	0.192491	0.520835	-0.880209	NA
8:47513283|47514877	33.3733	34.7097	0.4805	0.447667	33.9079	ENSMUSG00000038102	-0.0677537	0.703169	0.92481	-0.0891414	NA
9:44828784|44829268	20.4165	34.6223	0.59775	0.5415	26.0988	ENSMUSG00000002028	-0.623246	0.0320839	0.157541	-0.320642	NA
18:67519291|67519890	24.3145	34.021	0.13875	0.0808333	28.1971	ENSMUSG00000024533	-0.331945	0.169068	0.479378	-0.124418	NA
8:123382527|123383443	25.6625	33.966	0.5545	0.435167	28.9839	ENSMUSG00000001472	-0.293617	0.19845	0.525467	-0.235743	NA
16:91926459|91926982	33.1883	33.9415	0.3765	0.3305	33.4896	ENSMUSG00000022956,ENSMUSG00000116933	-0.0734354	0.701512	0.92481	NA	NA
13:45795509|45956575	0	33.7193	0.27575	0	13.4877	ENSMUSG00000046876	-1.82846	0.00315861	0.0277347	-0.457393	NA
8:86860426|86862110	58.6007	33.7172	0.71675	0.780667	48.6473	ENSMUSG00000031652	0.634487	0.0206439	0.112386	-0.0546326	NA
MT:14589|15070	36.3483	33.615	0.0005	0.000333333	35.255	ENSMUSG00000064370	0.00941815	NA	NA	0.0776286	NA
5:103783124|103784513	66.5972	33.5577	0.60575	0.6715	53.3814	ENSMUSG00000029313	0.807587	0.00179533	0.0178354	0.170605	NA
1:128211205|128223641	23.6103	33.556	0.077	0.0496667	27.5886	ENSMUSG00000056211	-0.413247	0.120102	0.382808	-0.264069	NA
7:61911363|61928291	10.1994	33.0573	0.25275	0.139667	19.3425	ENSMUSG00000109394	-1.30433	0.00158332	0.016325	-1.08253	NA
7:141990348|141992300	9.54298	32.9905	0.0525	0.0206667	18.922	ENSMUSG00000053046	-1.00325	0.0269042	0.135617	-0.608422	NA
2:59758465|59772539	50.3353	32.9072	0.52825	0.659833	43.3641	ENSMUSG00000035168	0.370847	0.122042	0.388081	-0.357522	NA
16:37174297|37216070	22.2348	32.8235	0.1715	0.137	26.4703	ENSMUSG00000022829	-0.463106	0.0640315	0.251144	-0.607394	NA
7:61813262|61925420	17.0258	32.6208	0.324	0.307333	23.2638	ENSMUSG00000109394	-0.761973	0.0220779	0.118299	-1.08253	NA
6:40004145|40004671	34.0827	32.487	0.16825	0.124167	33.4444	ENSMUSG00000057716	-0.00981191	0.959281	0.992105	0.094302	NA
7:126551975|126552338	36.6417	32.182	0.61325	0.562667	34.8578	ENSMUSG00000030738	0.0398891	0.841552	0.96662	0.0501551	NA
14:54897121|54897272	16.3115	32.1033	0.212	0.161667	22.6282	ENSMUSG00000092232,ENSMUSG00000022194	-0.825127	0.0105074	0.0682398	NA	NA
7:130739812|130753661	16.4971	31.721	0.4675	0.329167	22.5866	ENSMUSG00000030852	-0.706656	0.0411671	0.1837	-0.901913	NA
7:81893799|81905636	28.964	31.5847	0.56675	0.450833	30.0123	ENSMUSG00000025104	-0.110576	0.583927	0.882047	-0.0789164	NA
4:145148317|145152798	17.7918	31.5218	0.59175	0.400667	23.2838	ENSMUSG00000020220	-0.557476	0.0802955	0.293769	-0.061802	NA
1:22346293|22397563	28.8665	31.3995	0.15325	0.227	29.8797	ENSMUSG00000041670	-0.118401	0.542891	0.862901	-1.12512	mmu_circ_0000018
6:67077248|67116767	29.3013	31.3272	0.8435	0.8055	30.1117	n/	-0.126185	0.568705	0.878883	NA	NA
5:117215349|117217240	19.5716	30.7177	0.578	0.556167	24.03	ENSMUSG00000061288	-0.535653	0.0705042	0.271063	-0.370414	NA
9:13619990|13621675	110.219	30.6032	0.2105	0.4045	78.3726	ENSMUSG00000031925	1.69873	2.56699e-12	2.19331e-10	0.59116	NA
5:118593333|118593570	37.0772	30.6023	0.62	0.774833	34.4872	ENSMUSG00000018076	0.131891	0.481562	0.815181	-0.401792	NA
4:87782287|87794011	56.0125	30.5888	0.4715	0.573167	45.843	ENSMUSG00000028496	0.761785	0.00314431	0.0277347	0.209698	NA
18:65638750|65656632	13.6664	30.5255	0.30975	0.177	20.4101	ENSMUSG00000042439	-1.00764	0.00495203	0.0391843	0.212183	NA
10:75274017|75279961	40.8428	30.4307	0.18275	0.198833	36.678	ENSMUSG00000033444	0.212621	0.31373	0.685373	-0.273815	NA
17:70761075|70766089	42.9942	30.3182	0.127	0.198333	37.9238	ENSMUSG00000003279	0.271444	0.209981	0.543316	-0.315911	NA
12:13482386|13484044	18.3863	30.2742	0.47675	0.3265	23.1415	ENSMUSG00000020576	-0.577647	0.0617406	0.246895	-0.105283	NA
7:19696338|19697010	170.905	30.0845	0.011	0.0106667	114.577	ENSMUSG00000002985	2.22028	2.59865e-10	1.53772e-08	1.92568	Apoe mmu_circ_0014063
2:165828208|165842877	14.7401	30.0832	0.17975	0.110833	20.8774	ENSMUSG00000039671	-0.890352	0.0145568	0.0849983	-0.582811	NA
MT:2974|3511	41.3983	30.055	0.0005	0.000666667	36.861	ENSMUSG00000064341	0.0426789	0.88393	0.980506	0.122319	NA
7:67264865|67268400	25.017	29.9945	0.31375	0.271	27.008	ENSMUSG00000030557	-0.180368	0.42225	0.786159	-0.0189421	NA
5:32819866|32835688	21.4669	29.971	0.63075	0.549	24.8685	ENSMUSG00000054280	-0.322075	0.260399	0.613762	-0.534403	NA
12:90199147|90204818	5.4003	29.9483	0.42725	0.0985	15.2195	ENSMUSG00000066392	-1.98757	4.39923e-05	0.000893634	-0.127684	NA
1:165911288|165913349	16.1677	29.6803	0.5575	0.3895	21.5727	ENSMUSG00000026565	-0.770926	0.0239924	0.124541	-0.294459	NA
18:65622984|65625334	75.3367	29.4385	0.3065	0.429333	56.9774	ENSMUSG00000042439	1.1669	0.000102683	0.00183884	0.212183	NA
14:99987431|100023168	37.3665	29.3792	0.33425	0.324	34.1716	ENSMUSG00000072294	0.191971	0.362424	0.737084	0.0592764	NA
1:139081173|139110485	31.9308	29.2492	0.3625	0.400167	30.8582	ENSMUSG00000056268	0.0265218	0.892721	0.983638	-0.44796	NA
12:3643917|3648389	27.1467	29.17	0.09925	0.1305	27.956	ENSMUSG00000071454	-0.108014	0.604557	0.89338	-0.879318	NA
15:91497393|91516494	26.3978	29.002	0.5445	0.549167	27.4395	ENSMUSG00000036298	-0.0951471	0.660142	0.917823	-0.979436	NA
10:8298056|8307487	83.1443	28.8687	0.15925	0.2965	61.4341	ENSMUSG00000047712	1.33707	3.15833e-07	1.10218e-05	-0.297601	NA
19:23694321|23720354	33.8218	28.8438	0.3725	0.314333	31.8306	ENSMUSG00000074925	0.114801	0.540296	0.861057	0.0798306	NA
X:157853095|157910250	21.041	28.6532	0.2055	0.2285	24.0859	ENSMUSG00000025658	-0.301213	0.223295	0.563754	-0.732161	NA
12:102991350|103011292	25.9487	28.511	0.18775	0.2145	26.9736	ENSMUSG00000021198	-0.0913868	0.702952	0.92481	-0.568617	NA
7:97883472|97894013	32.4532	28.506	0.31725	0.386667	30.8743	ENSMUSG00000030774	0.0560051	0.779411	0.950031	-0.70523	NA
14:28302876|28317314	40.7085	28.353	0.5425	0.526	35.7663	ENSMUSG00000040640	0.283146	0.175607	0.489757	0.20018	NA
11:7078888|7109112	15.97	28.2752	0.147	0.167833	20.8921	ENSMUSG00000020431	-0.596847	0.0852314	0.306069	-1.5744	NA
18:79086551|79087180	31.5248	27.9895	0.507	0.442833	30.1107	ENSMUSG00000024548	0.0781537	0.685811	0.92481	0.400903	NA
12:3237285|3238112	10.0461	27.8405	0.4375	0.164667	17.1639	ENSMUSG00000079179	-1.16235	0.0046008	0.0368335	-0.0940754	NA
10:80712112|80715179	14.4438	27.5825	0.115	0.0578333	19.6993	ENSMUSG00000020198	-0.508538	0.179584	0.493557	-0.16047	NA
12:3617606|3686862	27.5738	27.519	0.21425	0.2715	27.5519	ENSMUSG00000071454	-0.073841	0.728314	0.931613	-0.879318	NA
JH584304.1:25369|60857	30.3714	27.4097	0.59025	0.849833	29.1867	n/	0.0341452	0.924332	0.989765	NA	NA
17:37054131|37054907	16.075	27.2168	0.05775	0.0261667	20.5317	ENSMUSG00000024462	-0.63917	0.0445226	0.195469	-0.200902	NA
1:40003757|40014697	10.7826	26.627	0.11	0.0418333	17.1204	ENSMUSG00000026074	-1.11252	0.0039286	0.0330051	0.148077	NA
16:4137366|4138985	42.1135	26.5965	0.31625	0.359167	35.9067	ENSMUSG00000022521	0.47884	0.0636739	0.250665	-0.220263	NA
6:113408905|113409340	46.8448	26.4243	0.45425	0.413	38.6766	ENSMUSG00000030276	0.64346	0.0128684	0.0774951	0.638349	NA
11:117714126|117723550	26.4174	26.382	0.55425	0.549	26.4032	ENSMUSG00000025571	-0.0687884	0.784413	0.952499	-0.732296	NA
9:108528589|108534618	17.7123	26.3648	0.352	0.297167	21.1733	ENSMUSG00000006673	-0.361921	0.196609	0.525467	-0.425277	NA
18:69633577|69643015	31.8263	26.2215	0.12	0.122333	29.5844	ENSMUSG00000053477	0.125284	0.518422	0.839742	-0.168453	NA
12:98489905|98518832	18.0069	26.2155	0.40275	0.563333	21.2903	ENSMUSG00000033854	-0.445584	0.114153	0.370793	-1.49671	NA
12:52516079|52542636	28.864	26.1998	0.59325	0.401333	27.7983	ENSMUSG00000035133	0.02063	0.932304	0.989765	0.392196	NA
1:22346293|22393948	6.437	26.0785	0.323	0.198167	14.2936	ENSMUSG00000041670	-1.7231	6.14073e-05	0.00116077	-1.12512	mmu_circ_0000017
3:88161191|88163087	23.0082	25.9582	0.10775	0.1005	24.1882	ENSMUSG00000001419	-0.124917	0.701076	0.92481	-0.545193	NA
11:80394286|80398470	14.2407	25.4215	0.105	0.0436667	18.713	ENSMUSG00000017421	-0.650321	0.0462881	0.201272	-0.0795662	NA
11:118811278|118842084	6.50073	25.3912	0.2755	0.166167	14.0569	ENSMUSG00000025576	-1.48918	0.00194747	0.0190684	-1.55569	NA
3:88699951|88700514	15.6252	25.3451	0.16975	0.110667	19.5131	ENSMUSG00000028060	-0.47226	0.168823	0.479378	-0.244137	NA
11:118494150|118497240	10.123	24.7913	0.0785	0.071	15.9903	ENSMUSG00000025576	-0.350759	0.360867	0.736342	-1.55569	NA
6:54194026|54220702	36.1613	24.7255	0.0365	0.110833	31.587	ENSMUSG00000004633	0.282553	0.219054	0.558673	-1.37438	NA
9:59628519|59631393	41.0273	24.618	0.44225	0.525167	34.4636	ENSMUSG00000025237	0.501043	0.0545312	0.22836	-0.390142	NA
1:22346293|22379540	15.5274	24.4977	0.03375	0.0325	19.1156	ENSMUSG00000041670	-0.478752	0.119956	0.382808	-1.12512	mmu_circ_0000016
18:73969891|73971276	26.809	24.4189	0.768	0.633333	25.8529	ENSMUSG00000024558	0.0297283	0.888624	0.983638	0.515242	NA
16:7224311|7392040	7.94957	24.4142	0.02325	0.019	14.5354	ENSMUSG00000008658	-0.703604	0.100436	0.341733	-1.08395	NA
18:33077993|33129833	25.4765	24.3575	0.09125	0.175833	25.0289	ENSMUSG00000038128	0.00378737	0.98701	0.996535	-1.48453	NA
4:138045343|138058077	6.65108	24.3335	0.13325	0.0385	13.7241	ENSMUSG00000028760	-1.51084	0.000518473	0.00705642	-0.561786	NA
16:14138343|14140372	8.47877	24.216	0.0835	0.0303333	14.7737	ENSMUSG00000060657	-1.16299	0.00673164	0.0497922	-0.554693	NA
9:22655225|22679064	30.1515	24.2017	0.43825	0.473167	27.7716	ENSMUSG00000035919	0.113164	0.733991	0.934483	-0.424232	NA
10:90307569|90359215	97.1357	24.0452	0.0565	0.146333	67.8995	ENSMUSG00000058589	1.81899	5.33887e-14	6.05516e-12	0.0600349	NA
1:34817241|34820009	16.1598	23.9943	0.08375	0.0463333	19.2936	ENSMUSG00000037503	-0.334983	0.289148	0.659672	-0.214042	NA
5:36922968|36940261	9.99105	23.6552	0.102	0.057	15.4567	ENSMUSG00000029120	-0.834037	0.0351723	0.166214	-0.673861	NA
6:4689579|4719496	25.589	23.6193	0.06975	0.0546667	24.8011	ENSMUSG00000004631	0.00918353	0.968492	0.995557	0.052635	NA
3:26133242|26134052	43.6815	23.592	0.56875	0.599833	35.6457	ENSMUSG00000063887	0.71728	0.0126182	0.0766667	0.233646	NA
X:134261577|134267561	34.0409	23.337	0.2575	0.242333	29.7593	ENSMUSG00000067369	0.270881	0.259411	0.613762	0.139979	NA
10:90033214|90050112	39.601	23.2922	0.30125	0.368667	33.0775	ENSMUSG00000058589	0.449853	0.105523	0.350907	0.0600349	NA
10:90921296|90948672	36.7447	23.0828	0.03725	0.0375	31.2799	ENSMUSG00000058589	0.415365	0.104582	0.348862	0.0600349	NA
16:11116795|11128703	24.3605	22.844	0.5255	0.494833	23.7539	ENSMUSG00000022498	0.0193541	0.937177	0.989765	-0.458419	NA
18:65651560|65656632	12.5547	22.6233	0.17675	0.173333	16.5821	ENSMUSG00000042439	-0.377733	0.32581	0.696118	0.212183	NA
17:46824450|46830996	17.1063	22.5731	0.122	0.119833	19.2931	ENSMUSG00000036568	-0.225045	0.429332	0.790691	-0.514815	NA
4:102927461|102928912	20.0092	22.5177	0.07125	0.0658333	21.0126	ENSMUSG00000028524	-0.120869	0.59378	0.890239	-0.406201	NA
2:73842360|73846375	24.5283	22.5173	0.0765	0.0715	23.7239	ENSMUSG00000027104	0.0125538	0.957401	0.992105	-0.274882	NA
5:89170751|89179844	55.198	22.4728	0.12325	0.18	42.1079	ENSMUSG00000060961	1.15621	5.99135e-05	0.00114848	0.222673	NA
14:79009164|79026077	15.4283	22.2025	0.49175	0.321	18.138	ENSMUSG00000058997	-0.375864	0.203925	0.535869	0.176234	NA
7:79294508|79297207	47.9147	22.193	0.20925	0.272333	37.626	ENSMUSG00000039202	0.913083	0.00168816	0.016894	0.155891	NA
5:116467432|116467860	24.5795	22.1337	0.58775	0.637833	23.6012	ENSMUSG00000063919	0.0766932	0.715142	0.92481	-0.790703	NA
5:53199901|53200471	13.3886	22.088	0.2765	0.2125	16.8684	ENSMUSG00000029189	-0.407186	0.226022	0.567378	-0.588468	NA
8:79118175|79120540	19.5966	21.955	0.1655	0.104833	20.54	ENSMUSG00000071064	-0.0954696	0.77971	0.950031	-0.339606	NA
4:100407813|100412140	5.82173	21.8655	0.61425	0.284	12.2392	ENSMUSG00000035305	-0.719989	0.0982193	0.338034	-1.14599	NA
6:99003200|99016665	45.501	21.7745	0.5765	0.616333	36.0104	ENSMUSG00000030067	0.81894	0.00717546	0.0519458	0.307608	NA
12:86260577|86269061	9.10022	21.447	0.353	0.226	14.0389	ENSMUSG00000021254	-1.00023	0.0103611	0.0682398	-0.560004	NA
16:94611419|94659693	15.3533	21.3693	0.31775	0.223833	17.7597	ENSMUSG00000022897	-0.312693	0.327956	0.697419	-0.318138	NA
16:90950351|90969374	12.5822	21.3293	0.228	0.122333	16.081	ENSMUSG00000022973	-0.501112	0.1572	0.460984	-0.369591	NA
9:86372341|86440754	13.1689	21.0652	0.745	0.672333	16.3274	ENSMUSG00000032415	-0.497751	0.116738	0.376363	-0.366166	NA
6:21375849|21513214	0.63635	20.9992	0.25875	0.125	8.78151	ENSMUSG00000060882	-4.09613	2.91809e-06	8.82561e-05	-1.08944	NA
4:132656693|132673032	15.085	20.789	0.26825	0.143333	17.3666	ENSMUSG00000028886	-0.35526	0.228887	0.569679	-0.172782	NA
2:166834471|166836457	10.7639	20.6403	0.671	0.354667	14.7144	ENSMUSG00000074582	-0.685322	0.0554195	0.231368	-0.139795	NA
17:27502647|27503533	6.01555	20.6037	0.101	0.0741667	11.8508	ENSMUSG00000063239	-1.02498	0.0229348	0.122409	-1.64363	NA
2:25952678|25966948	21.611	20.5625	0.3835	0.395167	21.1916	ENSMUSG00000026933	-0.0247816	0.92105	0.989765	-0.402148	NA
10:8298056|8330223	70.0785	20.4617	0.16125	0.366667	50.2318	ENSMUSG00000047712	0.55624	0.17677	0.49128	-0.297601	NA
9:108139187|108139595	112.199	20.3233	0.16825	0.531667	75.4487	ENSMUSG00000032589	2.2805	8.69292e-20	3.94369e-17	-0.792423	NA
5:28358274|28368313	3.80907	20.1943	0.10475	0.0358333	10.3631	ENSMUSG00000048271	-1.52573	0.00335653	0.029097	-0.657168	NA
MT:5760|5954	51.7875	20.1675	0.0005	0.000833333	39.1395	ENSMUSG00000064351	0.317753	0.393291	0.769227	0.203406	NA
2:24847944|24877626	21.7128	20.1589	0.23025	0.226833	21.0912	ENSMUSG00000036893	0.0231252	0.942657	0.991203	-0.277517	NA
13:13725814|13730481	19.4277	19.8727	0.157	0.160667	19.6057	ENSMUSG00000019726	-0.0513401	0.845667	0.967483	-0.470534	NA
10:5403841|5426275	22.1422	19.837	0.427	0.538167	21.2201	ENSMUSG00000096054	0.0717674	0.76124	0.943044	-0.749552	NA
9:44828784|44831397	27.989	19.7475	0.416	0.589333	24.6924	ENSMUSG00000002028	0.167786	0.637821	0.908978	-0.320642	NA
2:146340379|146342749	8.6759	19.671	0.355	0.212333	13.0739	ENSMUSG00000037110	-0.785067	0.0439093	0.1934	-0.172692	NA
1:175121728|175153230	10.403	19.6695	0.3275	0.196833	14.1096	ENSMUSG00000026527	-0.65841	0.0576276	0.238393	-0.586069	NA
3:141801279|141803953	5.34347	19.6687	0.4065	0.0851667	11.0736	ENSMUSG00000059921	-0.794314	0.0749019	0.282386	0.0742194	NA
11:98693383|98694293	21.1439	19.4954	0.07975	0.0668333	20.4845	ENSMUSG00000017221	-0.035291	0.897992	0.984032	-0.100101	NA
2:60001506|60006189	24.4882	19.4812	0.16675	0.2005	22.4854	ENSMUSG00000026987	0.141338	0.57976	0.881645	-0.596558	NA
14:123592682|123599989	14.3501	19.3612	0.1495	0.120333	16.3545	ENSMUSG00000000197	-0.265995	0.350921	0.724739	-0.209825	NA
18:84406559|84407793	5.42593	19.3584	0.77075	0.543167	10.9989	ENSMUSG00000048410	-1.19704	0.0116629	0.0731485	-0.205982	NA
17:27450125|27473124	10.9642	19.3509	0.28575	0.396167	14.3189	ENSMUSG00000063239	-0.518401	0.133773	0.412436	-1.64363	NA
18:63777528|63779957	8.75632	19.2327	0.122	0.0553333	12.9469	ENSMUSG00000040560	-0.844656	0.0350575	0.166214	-0.203265	NA
4:44133640|44137661	16.0934	19.071	0.10875	0.1115	17.2844	ENSMUSG00000035696	-0.150632	0.58315	0.881852	-0.501814	NA
1:128190638|128223641	8.80738	19.0008	0.04125	0.0211667	12.8847	ENSMUSG00000056211	-0.474016	0.231829	0.57263	-0.264069	NA
X:142752040|142806068	38.3963	18.945	0.41575	0.581833	30.6158	ENSMUSG00000047045	0.694154	0.0371631	0.172624	-0.0424792	NA
4:68792825|68798924	25.9547	18.9303	0.41875	0.6755	23.1449	ENSMUSG00000028351	0.137571	0.69124	0.92481	-0.890389	NA
6:38818230|38819313	46.5777	18.793	0.27725	0.315333	35.4638	ENSMUSG00000061436	1.03741	0.00260925	0.0241577	0.346465	NA
19:45885952|45892148	21.314	18.7805	0.156	0.131167	20.3006	ENSMUSG00000039901	0.0760447	0.732708	0.934483	-0.0242977	NA
11:98263470|98267858	26.9592	18.713	0.63175	0.6165	23.6608	ENSMUSG00000003119	0.250564	0.347116	0.722361	-0.282765	NA
4:140562714|140570402	15.9727	18.6563	0.28575	0.319333	17.0462	ENSMUSG00000040964	-0.194296	0.475421	0.811637	-0.593896	NA
11:35610592|35612436	7.91677	18.6181	0.77	0.498	12.1973	ENSMUSG00000056427	-0.71851	0.0839027	0.302895	-0.810977	NA
6:116042871|116043805	19.3491	18.6106	0.701	0.570833	19.0537	ENSMUSG00000030126	-0.0274507	0.911371	0.988348	-0.451617	NA
8:79343654|79353446	12.6012	18.591	0.13275	0.0981667	14.9971	ENSMUSG00000031681	-0.217064	0.553005	0.86721	-0.173041	NA
17:5264032|5291283	65.6737	18.531	0.108	0.235833	46.8166	ENSMUSG00000069729	1.61589	6.29088e-09	3.05782e-07	-0.27006	NA
5:53181722|53188082	13.9492	18.5225	0.4255	0.343	15.7785	ENSMUSG00000029189	-0.227871	0.409086	0.779026	-0.588468	NA
13:11680966|11688013	6.39665	18.3871	0.531	0.308	11.1928	ENSMUSG00000021313	-0.949402	0.0321797	0.157541	-0.881269	NA
1:36815455|36823153	22.9403	18.3145	0.555	0.499333	21.09	ENSMUSG00000026116	0.132675	0.581426	0.881645	-0.203079	NA
4:104718210|104720630	21.2052	18.2093	0.0485	0.0638333	20.0068	ENSMUSG00000028519	0.109733	0.686796	0.92481	-0.681448	NA
5:65565989|65594548	11.6205	17.9183	0.58825	0.447333	14.1396	ENSMUSG00000029203	-0.372243	0.23487	0.573892	-0.39519	NA
7:121047838|121057399	12.8217	17.9088	0.656	0.417833	14.8565	ENSMUSG00000030876	-0.357434	0.227949	0.569245	0.0165345	NA
2:68934515|68947357	108.123	17.8315	0.22725	0.627833	72.0061	ENSMUSG00000027035	2.42842	6.39302e-17	1.08761e-14	-0.485646	NA
11:6313788|6324922	15.4103	17.7726	0.131	0.114333	16.3553	ENSMUSG00000020456	-0.145986	0.57936	0.881645	-0.105543	NA
12:100654047|100654489	2.15772	17.768	0.7495	0.392667	8.40182	ENSMUSG00000021180	-1.72256	0.00200849	0.0194029	-0.312515	NA
9:99535795|99551619	12.998	17.7075	0.07625	0.0506667	14.8818	ENSMUSG00000032468	-0.317952	0.316594	0.687902	-0.271279	NA
1:178678826|178679359	83.1052	17.6898	0.42025	0.6955	56.939	ENSMUSG00000026494	2.02368	7.48027e-14	7.83127e-12	-0.423098	NA
17:50917527|50920603	22.1185	17.6668	0.56925	0.519333	20.3378	ENSMUSG00000023923	0.126682	0.601121	0.89338	0.249886	NA
8:114230206|114236798	23.4795	17.646	0.202	0.2975	21.1461	ENSMUSG00000046844	0.21048	0.377199	0.754297	-0.851322	NA
6:112665278|112681676	5.36503	17.6008	0.73975	0.3465	10.2593	ENSMUSG00000030254	-0.574582	0.164871	0.473395	-0.37558	NA
9:78457210|78458047	7.87983	17.597	0.3805	0.212333	11.7667	ENSMUSG00000032342	-0.648951	0.110397	0.360313	-0.33119	NA
9:122136906|122137601	15.4038	17.4845	0.09675	0.150667	16.2361	ENSMUSG00000038145	-0.119771	0.742484	0.938757	-1.14545	NA
11:6311009|6317080	24.0599	17.466	0.214	0.151167	21.4223	ENSMUSG00000020456	0.187006	0.456991	0.804482	-0.105543	NA
14:120324794|120325412	28.0303	17.4131	0.04875	0.0636667	23.7834	ENSMUSG00000022139	0.357329	0.19811	0.525467	-0.168424	NA
14:30045215|30047371	23.4673	17.3735	0.20175	0.208	21.0298	ENSMUSG00000015968	0.130881	0.704009	0.92481	0.0721243	NA
2:77411837|77414055	15.0262	17.366	0.0625	0.0776667	15.9621	ENSMUSG00000027016	-0.0876989	0.80967	0.959086	-0.69719	NA
11:119743867|119756414	67.8693	17.2171	0.5455	0.647	47.6084	ENSMUSG00000025583	1.46823	0.000469942	0.0066624	0.175029	NA
10:125294595|125302081	26.4792	17.201	0.76025	0.7525	22.7679	ENSMUSG00000020102	0.341419	0.213297	0.549806	-0.312291	NA
15:39452224|39478710	8.50835	17.1539	0.4445	0.356833	11.9666	ENSMUSG00000037386	-0.723253	0.0519395	0.219533	-1.27473	NA
5:51472598|51474411	25.0005	17.0329	0.18425	0.159167	21.8135	ENSMUSG00000029167	0.237819	0.477081	0.811637	0.36323	NA
X:42899688|42937954	48.0363	17.0299	0.272	0.575	35.6338	ENSMUSG00000016150	1.2338	0.000329406	0.00498136	-1.27339	NA
11:119743867|119780602	67.0228	17.0117	0.40775	0.604167	47.0184	ENSMUSG00000025583	1.28199	0.00576476	0.0443267	0.175029	NA
2:77411837|77415975	21.8178	16.9737	0.05875	0.0993333	19.8802	ENSMUSG00000027016	0.122858	0.636515	0.908068	-0.69719	NA
16:37129799|37142446	11.0585	16.9302	0.11275	0.110167	13.4072	ENSMUSG00000022829	-0.38386	0.250581	0.599369	-0.607394	NA
1:89663661|89671271	18.0743	16.9117	0.16275	0.184333	17.6092	ENSMUSG00000055013	0.0401044	0.87108	0.974211	-0.456348	NA
5:32819866|32822138	9.55707	16.8657	0.4045	0.273333	12.4805	ENSMUSG00000054280,ENSMUSG00000093574	-0.523023	0.148466	0.441443	NA	NA
19:14516359|14564451	38.7568	16.8513	0.59425	0.5475	29.9946	ENSMUSG00000024642	0.247845	0.499743	0.828442	0.192851	NA
4:82327729|82498769	6.25655	16.7102	0.17	0.0748333	10.438	ENSMUSG00000008575	-0.503064	0.213898	0.550313	-0.25952	NA
8:119510254|119515709	12.9718	16.6669	0.3515	0.248167	14.4499	ENSMUSG00000031835	-0.249319	0.430907	0.79252	-0.28085	NA
14:45244155|45246516	8.83433	16.6481	0.35175	0.247	11.9598	ENSMUSG00000049092	-0.603386	0.0983554	0.338034	-0.526192	NA
13:55050741|55069807	11.515	16.621	0.58375	0.5255	13.5574	ENSMUSG00000025878	-0.363279	0.268113	0.625903	-0.439215	NA
4:44149025|44152553	17.5422	16.6085	0.17975	0.168833	17.1687	ENSMUSG00000035696	-0.0150376	0.966757	0.994525	-0.501814	NA
10:90049816|90077142	16.7714	16.5634	0.33875	0.289167	16.6882	ENSMUSG00000058589	-0.0148853	0.953884	0.992105	0.0600349	NA
2:131271559|131274263	1.65188	16.539	0.67725	0.1945	7.60673	ENSMUSG00000037514	-2.01987	0.000969609	0.0112618	-0.27469	NA
5:3641354|3644940	2.7434	16.5001	0.04675	0.0065	8.24606	ENSMUSG00000007415	-1.42051	0.00730429	0.0525986	-0.0570393	NA
7:80396929|80398928	11.8999	16.492	0.5415	0.5235	13.7368	ENSMUSG00000030530	-0.299823	0.329054	0.698181	-0.357209	NA
15:30634644|30669606	13.8618	16.3435	0.132	0.0805	14.8544	ENSMUSG00000022240	-0.134497	0.655393	0.917823	-0.0930432	NA
2:168705123|168710976	5.77592	16.1422	0.30075	0.1915	9.92242	ENSMUSG00000027546	-0.693114	0.0997744	0.340474	-0.75842	NA
4:32639364|32641558	13.4459	16.1165	0.46	0.391167	14.5141	ENSMUSG00000028282	-0.0710297	0.845925	0.967483	-0.253449	NA
14:100022622|100023168	42.8363	15.9645	0.2445	0.38	32.0876	ENSMUSG00000072294	1.20469	0.000312359	0.00477663	0.0592764	NA
1:89766306|89789324	6.39487	15.945	0.1	0.0505	10.2149	ENSMUSG00000055013	-0.314182	0.394504	0.769227	-0.456348	NA
17:42377160|42377640	3.0159	15.9397	0.788	0.2475	8.1854	ENSMUSG00000042256	-1.22858	0.0155474	0.0889074	-0.249152	NA
7:25641457|25641826	12.5809	15.8535	0.4055	0.226833	13.89	ENSMUSG00000060376	-0.192161	0.506582	0.83248	0.283669	NA
5:28386487|28387990	12.7732	15.8358	0.05175	0.0473333	13.9982	ENSMUSG00000048271	-0.233483	0.418117	0.785759	-0.657168	NA
18:7901496|7910824	9.78433	15.8065	0.0425	0.0278333	12.1932	ENSMUSG00000024283	-0.40268	0.249023	0.598597	-0.397967	NA
17:5040580|5097732	22.8761	15.7203	0.1145	0.110333	20.0138	ENSMUSG00000069729	0.241431	0.484532	0.816517	-0.27006	NA
15:12912511|12915444	16.6708	15.6112	0.63	0.5595	16.2469	ENSMUSG00000022191	-0.00153807	0.995468	0.997135	-0.30515	NA
2:31096027|31097150	17.3476	15.5531	0.304	0.293167	16.6298	ENSMUSG00000075415	0.0763324	0.801938	0.957995	-0.348848	NA
18:33077993|33109847	13.6949	15.5312	0.14	0.217	14.4294	ENSMUSG00000038128	-0.145965	0.590678	0.889284	-1.48453	NA
5:23524148|23565265	6.84233	15.4727	0.0965	0.0338333	10.2945	ENSMUSG00000062604	-0.0899244	0.759029	0.943044	-0.182168	NA
18:33156749|33158901	1.55507	15.4549	0.03775	0.009	7.11499	ENSMUSG00000038128	-0.767908	0.0768431	0.286091	-1.48453	NA
9:102194774|102195455	23.7487	15.2149	0.2915	0.4185	20.3352	ENSMUSG00000032537	0.339721	0.206534	0.538473	-0.203375	NA
14:12411554|12457829	15.8116	15.2058	0.0415	0.034	15.5692	ENSMUSG00000054423	-0.00937771	0.970885	0.995758	-0.0510494	NA
14:25502655|25536824	6.60335	15.1524	0.31	0.187167	10.023	ENSMUSG00000007817	-0.412252	0.294595	0.667127	-0.430648	NA
5:148082957|148107199	20.5865	15.0461	0.061	0.0876667	18.3703	ENSMUSG00000029651	0.217338	0.444739	0.796641	-0.432962	NA
17:24088004|24111117	11.6427	15.0351	0.45075	0.350833	12.9997	ENSMUSG00000024122	-0.20603	0.5189	0.839742	-0.233404	NA
2:156508813|156514210	10.0966	15.03	0.2215	0.2165	12.07	ENSMUSG00000027624	-0.38129	0.229378	0.569679	-1.08029	NA
16:93801561|93806471	2.76048	14.8057	0.3195	0.128333	7.57859	ENSMUSG00000022946	-1.28976	0.0105664	0.0682398	-0.84569	NA
18:65178919|65198726	11.8334	14.6372	0.13475	0.143	12.9549	ENSMUSG00000024589	-0.215709	0.455746	0.804482	-0.709735	NA
3:88155678|88163087	13.7954	14.4791	0.15575	0.161167	14.0688	ENSMUSG00000001419	-0.0873519	0.748548	0.941565	-0.545193	NA
8:81676391|81770924	2.94893	14.4603	0.16325	0.0363333	7.55346	ENSMUSG00000037940	-0.663848	0.116311	0.376007	-0.133356	NA
6:91015824|91016081	6.54883	14.4125	0.3315	0.162667	9.6943	ENSMUSG00000030091	-0.632834	0.109293	0.359939	-0.714922	NA
5:66391627|66400281	21.662	14.2259	0.394	0.364167	18.6876	ENSMUSG00000029207	0.292963	0.305044	0.677267	0.31331	NA
12:90199147|90283650	3.20327	14.221	0.1285	0.0396667	7.61035	ENSMUSG00000066392	-1.1233	0.0214207	0.115231	-0.127684	NA
6:97993127|98006197	8.2115	14.1351	0.33275	0.1175	10.5809	ENSMUSG00000035158	-0.424339	0.245969	0.595788	0.352087	NA
13:93341756|93356079	17.5325	14.0935	0.54025	0.706	16.1569	ENSMUSG00000007617	0.0906952	0.771208	0.949678	-0.527224	NA
5:134668914|134669295	9.67542	14.0825	0.113	0.0498333	11.4382	ENSMUSG00000029674	-0.275041	0.433936	0.794962	0.115547	NA
2:73845439|73846375	4.9522	14.0392	0.05175	0.0206667	8.58701	ENSMUSG00000027104	-0.812188	0.0617935	0.246895	-0.274882	NA
4:138095909|138097359	4.30922	14.026	0.08925	0.0351667	8.19593	ENSMUSG00000028760	-0.841139	0.0588766	0.241359	-0.561786	NA
4:57024338|57032240	5.30447	14.0116	0.28325	0.16	8.78734	ENSMUSG00000028434	-0.639167	0.126121	0.397554	-1.11226	NA
1:185266901|185267279	12.5447	13.9428	0.2245	0.2225	13.1039	ENSMUSG00000039318	-0.0955073	0.765275	0.945135	-0.262832	NA
8:112841705|112876027	10.6226	13.9363	0.5835	0.5	11.9481	ENSMUSG00000031772	-0.25946	0.412592	0.782085	-0.632642	NA
5:35841281|35849569	12.5436	13.9229	0.3075	0.154	13.0953	ENSMUSG00000029095	-0.149378	0.601834	0.89338	0.242904	NA
17:66024076|66053091	8.72277	13.8395	0.86425	0.874333	10.7695	ENSMUSG00000034647	-0.410902	0.219021	0.558673	-0.610852	NA
17:69207859|69210383	19.0462	13.7881	0.2045	0.2295	16.9429	ENSMUSG00000024044	0.174904	0.540961	0.861108	-0.184883	NA
17:30135323|30192730	56.0368	13.7543	0.0955	0.202	39.1238	ENSMUSG00000044477	1.73451	5.70171e-08	2.35152e-06	0.161185	NA
14:47016277|47016795	13.8712	13.6584	0.4375	0.406833	13.786	ENSMUSG00000021838	-0.00487787	0.986972	0.996535	0.0326713	NA
2:73842360|73863238	10.731	13.5555	0.07525	0.0435	11.8608	ENSMUSG00000027104	-0.22592	0.484665	0.816517	-0.274882	NA
7:59352999|59474021	10.2269	13.5461	0.112	0.0738333	11.5546	ENSMUSG00000100826	-0.127259	0.729947	0.932825	-0.284486	NA
3:132751187|132774596	20.1988	13.5198	0.18175	0.253833	17.5271	ENSMUSG00000028030	0.256507	0.419184	0.785759	-0.0940765	NA
14:72589754|72599142	15.5609	13.4821	0.0655	0.0616667	14.7294	ENSMUSG00000033487	0.0592391	0.850197	0.96859	-0.085652	NA
7:98243949|98266247	12.2162	13.4742	0.4985	0.421667	12.7194	ENSMUSG00000030760	-0.0978427	0.749364	0.941721	-0.1184	NA
18:63791796|63865506	4.2009	13.4331	0.09425	0.0253333	7.89377	ENSMUSG00000040560	-0.777547	0.0778525	0.287927	-0.203265	NA
2:121298597|121299046	5.53847	13.3796	0.0915	0.0358333	8.67491	ENSMUSG00000027254	-0.56917	0.157116	0.460984	-0.0795176	NA
2:181631435|181632087	3.26092	13.3433	0.08025	0.02	7.29387	ENSMUSG00000002455	-0.779631	0.0791367	0.29031	-0.149214	NA
9:64647815|64660514	8.69007	13.3172	0.14875	0.113167	10.5409	ENSMUSG00000036466	-0.309323	0.394246	0.769227	-0.546183	NA
9:70469355|70476668	21.9538	13.2927	0.42925	0.503833	18.4894	ENSMUSG00000032217	0.430545	0.131769	0.409448	0.108703	NA
18:43565863|43577509	14.7339	13.2665	0.35875	0.350667	14.1469	ENSMUSG00000024502	0.0643795	0.860562	0.96859	-0.323984	NA
14:54758439|54759745	9.7468	13.2612	0.348	0.234833	11.1526	ENSMUSG00000022180	-0.269416	0.384253	0.762345	0.0159527	NA
7:67264865|67268204	13.9203	13.1802	0.17325	0.149667	13.6242	ENSMUSG00000030557	-0.0291734	0.925294	0.989765	-0.0189421	NA
19:4784724|4785567	0.507767	13.0799	0.35325	0.0145	5.53661	ENSMUSG00000094936	-2.45939	0.000836982	0.0101747	-0.0833858	NA
13:63061035|63068285	12.3965	12.9603	0.419	0.403167	12.622	ENSMUSG00000021458	-0.0940922	0.760989	0.943044	-0.646492	NA
2:165805187|165807929	10.5942	12.9464	0.441	0.454333	11.5351	ENSMUSG00000039671	-0.159323	0.627331	0.903268	-0.582811	NA
1:176044835|176090039	11.8185	12.8958	0.516	0.593167	12.2494	ENSMUSG00000055214	-0.109058	0.711183	0.92481	-0.707942	NA
5:24479631|24480348	2.4151	12.7904	0.03125	0.00633333	6.56522	ENSMUSG00000023353	-0.898975	0.0515083	0.218389	-0.455796	NA
5:35836948|35841401	13.1865	12.783	0.07875	0.0541667	13.0251	ENSMUSG00000029095	0.00307045	0.993184	0.996727	0.242904	NA
11:87598863|87601172	4.98758	12.7658	0.23125	0.113833	8.09885	ENSMUSG00000018401	-0.686182	0.104014	0.34865	-0.200758	NA
14:25502655|25636017	3.2406	12.7207	0.257	0.0856667	7.03265	ENSMUSG00000007817	-0.819999	0.0659605	0.257227	-0.430648	NA
7:75136298|75149088	4.68797	12.7171	0.499	0.403167	7.89961	ENSMUSG00000053025	-0.669371	0.110246	0.360313	-0.972544	NA
9:112176095|112187766	1.72533	12.6759	0.1645	0.0258333	6.10555	ENSMUSG00000032503	-1.18988	0.0200672	0.109684	-0.877821	NA
11:7100570|7109112	91.5932	12.673	0.0345	0.3315	60.0251	ENSMUSG00000020431	2.64246	2.46586e-19	8.39007e-17	-1.5744	NA
5:34410581|34410823	11.2456	12.6666	0.579	0.430667	11.814	ENSMUSG00000037210	-0.105608	0.74624	0.940254	-0.404613	NA
4:138146285|138158510	5.06747	12.6552	0.1395	0.0483333	8.10255	ENSMUSG00000028760	-0.645589	0.119642	0.382808	-0.561786	NA
9:55807013|55859918	3.1142	12.6543	0.632	0.155667	6.93024	ENSMUSG00000034007	-0.770501	0.0817701	0.297564	-0.368771	NA
7:101384862|101385616	12.6401	12.6059	0.18	0.0905	12.6264	ENSMUSG00000032812	-0.0119559	0.966418	0.994525	0.440007	NA
9:106700495|106705867	10.5134	12.5343	0.20225	0.1725	11.3217	ENSMUSG00000040661	-0.136619	0.670913	0.922967	-0.374572	NA
19:57152273|57173459	31.2567	12.527	0.26475	0.577	23.7648	ENSMUSG00000025085	0.941871	0.00918297	0.0629184	-0.769933	NA
5:146268215|146299850	14.8929	12.4423	0.6785	0.705	13.9127	ENSMUSG00000029635	0.0990799	0.713008	0.92481	-0.176547	NA
9:64857667|64862502	12.485	12.4342	0.07025	0.0681667	12.4647	ENSMUSG00000053641	-0.00252255	0.993798	0.996727	-0.134099	NA
5:132258924|132259136	23.6013	12.4265	0.27825	0.306167	19.1314	ENSMUSG00000029673	0.590374	0.0718471	0.274173	0.0584003	NA
17:10213359|10217803	8.43867	12.4245	0.04625	0.0186667	10.033	ENSMUSG00000062078	-0.0633843	0.82832	0.965934	0.672386	NA
16:94383912|94403368	8.08422	12.349	0.23675	0.178	9.79013	ENSMUSG00000040785	-0.253074	0.48595	0.816517	-0.427916	NA
16:22411633|22412974	11.2607	12.2597	0.6595	0.467667	11.6603	ENSMUSG00000013089	-0.098746	0.759319	0.943044	-0.260514	NA
3:88965812|88985790	19.7221	12.2456	0.20925	0.278333	16.7315	ENSMUSG00000028053	0.371546	0.240329	0.585131	-0.296336	NA
7:29383196|29388151	12.0725	12.2348	0.29525	0.270833	12.1374	ENSMUSG00000030583	-0.0295398	0.922623	0.989765	-0.238059	NA
2:69068629|69071438	11.1939	12.1951	0.11425	0.0613333	11.5944	ENSMUSG00000027035	-0.0812082	0.803455	0.958372	-0.485646	NA
7:49362098|49408906	15.531	12.1766	0.1395	0.174	14.1892	ENSMUSG00000052512	0.127329	0.686206	0.92481	-0.312696	NA
6:140543720|140544187	42.0248	12.1476	0.048	0.301833	30.0739	ENSMUSG00000030231	1.49377	6.42303e-06	0.000164939	-1.89473	NA
4:108478873|108479741	11.4307	12.0904	0.821	0.790833	11.6946	ENSMUSG00000034610	-0.0846809	0.774292	0.950031	-0.466198	NA
15:30634644|30647324	12.9585	12.086	0.22775	0.183667	12.6095	ENSMUSG00000022240	-0.02273	0.943978	0.991203	-0.0930432	NA
9:122136906|122157297	5.595	12.0077	0.074	0.0808333	8.1601	ENSMUSG00000038145	-0.232618	0.524092	0.845129	-1.14545	NA
4:118014705|118054697	12.1073	12.0074	0.39075	0.27	12.0673	ENSMUSG00000028538	-0.00638513	0.984053	0.996535	-0.126329	NA
11:118501569|118513404	13.4746	12.0054	0.0635	0.154333	12.8869	ENSMUSG00000025576	0.0213568	0.940395	0.991203	-1.55569	NA
12:85121987|85123871	11.0137	11.9529	0.19625	0.135	11.3894	ENSMUSG00000004789	-0.0946764	0.758233	0.943044	0.0704268	NA
5:143090120|143090929	11.6899	11.8785	0.47275	0.5535	11.7653	ENSMUSG00000045078	-0.0792843	0.787502	0.953543	-0.340494	NA
11:98950245|98950795	5.1127	11.8565	0.1535	0.100167	7.81022	ENSMUSG00000037992	-0.285528	0.44006	0.795381	-0.91205	NA
5:102009789|102041743	20.2062	11.8009	0.07125	0.1285	16.8441	ENSMUSG00000043940	0.416294	0.232306	0.572769	-0.501148	NA
10:89787105|89794624	8.13983	11.7805	0.4945	0.436	9.59612	ENSMUSG00000019951	-0.266687	0.431509	0.792556	-0.34167	NA
X:151428917|151457836	6.28748	11.773	0.14425	0.0633333	8.48169	ENSMUSG00000025262	-0.167038	0.640476	0.909904	-0.0530872	NA
8:78525162|78531158	22.5449	11.7335	0.46125	0.587167	18.2204	ENSMUSG00000031684	0.38362	0.301716	0.674279	0.0677512	NA
13:56723429|56728629	10.7338	11.649	0.1265	0.0815	11.0998	ENSMUSG00000021540	-0.0795401	0.805673	0.959086	-0.0336999	NA
8:83036025|83042782	12.4944	11.6212	0.55875	0.525833	12.1451	ENSMUSG00000047747	0.00278191	0.993242	0.996727	-0.18594	NA
18:75119111|75126919	23.9764	11.5426	0.0115	0.0263333	19.0029	ENSMUSG00000035765	0.6294	0.0634496	0.250665	-0.450513	NA
16:33466855|33468183	6.777	11.5285	0.53375	0.436	8.67759	ENSMUSG00000022811	-0.431116	0.249354	0.598597	-0.330489	NA
15:99510582|99513956	1.4604	11.5158	0.00925	0.00166667	5.48257	ENSMUSG00000023011	-1.47863	0.00792982	0.0561951	-0.830855	NA
4:58861525|58875573	38.9203	11.4306	0.1955	0.367	27.9244	ENSMUSG00000050812	1.4808	1.51538e-05	0.000343738	-0.0690555	NA
1:66772906|66802168	10.9539	11.42	0.29075	0.2565	11.1403	ENSMUSG00000026004	-0.0647005	0.84691	0.967795	-0.363298	NA
5:27631379|27634606	21.3968	11.3963	0.09425	0.193667	17.3966	ENSMUSG00000061576	0.479984	0.166355	0.476651	-0.799767	NA
9:43040540|43044287	16.6106	11.3918	0.3465	0.395333	14.523	ENSMUSG00000059495	0.304613	0.31691	0.687902	0.0312522	NA
14:27438599|27442620	7.61057	11.297	0.69475	0.5615	9.08515	ENSMUSG00000040651	-0.310569	0.373014	0.747676	0.030498	NA
17:5279203|5291283	48.9883	11.297	0.091	0.2535	33.9118	ENSMUSG00000069729	1.80995	5.41631e-08	2.30363e-06	-0.27006	NA
10:116177718|116188468	3.1584	11.2398	0.25425	0.0681667	6.39094	ENSMUSG00000020151	-0.311215	0.379576	0.755267	-0.239297	NA
X:151399675|151405755	11.7524	11.1885	0.6155	0.385	11.5268	ENSMUSG00000025262	-0.0213117	0.945427	0.991203	-0.0530872	NA
1:154633554|154635860	15.0726	11.183	0.1905	0.339167	13.5167	ENSMUSG00000004110	0.194416	0.513943	0.837696	-0.973214	NA
12:110544075|110554896	2.03735	11.1724	0.087	0.0151667	5.69137	ENSMUSG00000017843	-1.10103	0.0250158	0.127994	0.109307	NA
10:8298056|8390931	40.7663	11.1421	0.066	0.193667	28.9166	ENSMUSG00000047712	1.06174	0.018371	0.101227	-0.297601	NA
1:53865041|53914632	4.98013	11.098	0.21975	0.127667	7.42728	ENSMUSG00000042807	-0.288335	0.434804	0.794962	-0.463351	NA
18:69564034|69564684	37.03	11.0785	0.14875	0.283667	26.6494	ENSMUSG00000053477	1.36188	0.000131884	0.00227208	-0.168453	NA
5:113570637|113577463	1.48262	11.0408	0.2465	0.0995	5.30589	ENSMUSG00000063430	-1.14095	0.0233901	0.123071	-1.53979	NA
3:120772682|120799747	3.9097	11.0212	0.60875	0.556833	6.7543	ENSMUSG00000098097	-0.637879	0.127215	0.398939	-1.84871	NA
7:64526745|64553771	8.31528	11.0079	0.233	0.152167	9.39232	ENSMUSG00000030519	-0.183674	0.573757	0.879372	-0.0689677	NA
6:35051062|35080226	15.8093	10.988	0.1805	0.192667	13.8808	ENSMUSG00000038784	0.286195	0.327804	0.697419	-0.176201	NA
18:35610871|35613502	1.69678	10.9863	0.174	0.0323333	5.4126	ENSMUSG00000037058	-1.29571	0.0127981	0.0774145	-0.15657	NA
4:42871557|42873355	7.76308	10.9555	0.59225	0.605167	9.04005	ENSMUSG00000050141	-0.198551	0.580895	0.881645	0.146468	NA
14:48661299|48662659	3.05248	10.9436	0.372	0.273167	6.20892	ENSMUSG00000021848	-0.299301	0.395325	0.769358	-1.51082	NA
17:90991367|90995478	0	10.927	0.51825	0	4.37081	ENSMUSG00000024109	-1.01882	0.0239588	0.124541	-0.54023	NA
8:121974427|121978754	7.46773	10.8948	0.20425	0.164	8.83854	ENSMUSG00000025316	-0.331431	0.351834	0.725524	-0.338788	NA
9:70475776|70476668	21.1004	10.8935	0.5155	0.6315	17.0177	ENSMUSG00000032217	0.563428	0.0975058	0.336816	0.108703	NA
5:115479602|115480525	2.7691	10.8577	0.19325	0.0751667	6.00456	ENSMUSG00000029524	-0.244121	0.43574	0.794962	-0.397135	NA
12:109734563|109737807	4.2663	10.83	0.4045	0.305	6.89178	ENSMUSG00000097391	-0.455996	0.252715	0.602357	-1.02599	NA
7:110449895|110451961	13.2127	10.7918	0.12725	0.124333	12.2443	ENSMUSG00000038371	0.0936259	0.796237	0.956468	-0.138397	NA
6:58868642|58894624	16.4895	10.7889	0.19175	0.221333	14.2093	ENSMUSG00000029804	0.302758	0.320286	0.68933	-0.420234	NA
2:69047145|69071438	54.9858	10.7348	0.1945	0.381833	37.2854	ENSMUSG00000027035	2.10948	6.18827e-11	4.01059e-09	-0.485646	NA
2:34204780|34213442	16.7489	10.7218	0.31875	0.266	14.3381	ENSMUSG00000038718	0.163251	0.657777	0.917823	0.237145	NA
13:9122108|9151224	6.77157	10.7214	0.0945	0.0445	8.35151	ENSMUSG00000033499	-0.331318	0.355493	0.730856	-0.0366792	NA
7:28776858|28778990	3.0919	10.6634	0.0525	0.0108333	6.12052	ENSMUSG00000015149	-0.537365	0.188776	0.512824	0.404608	NA
15:72999972|73031643	27.4978	10.6586	0.2735	0.527833	20.7621	ENSMUSG00000047921	0.83369	0.031877	0.157541	-0.165322	NA
12:83256468|83260883	4.8658	10.6154	0.3175	0.240333	7.16565	ENSMUSG00000021221	-0.476429	0.233477	0.573793	-0.883589	NA
19:6454979|6455280	0.76275	10.5987	0.0885	0.012	4.69713	ENSMUSG00000033768	-1.53	0.00796889	0.0561951	-0.789506	NA
3:51855499|51857076	105.201	10.5527	0.155	0.650667	67.3418	ENSMUSG00000061143	3.12885	8.95107e-23	6.0912e-20	0.676824	NA
13:64243634|64248499	5.94152	10.5519	0.86725	0.826667	7.78566	ENSMUSG00000033102	-0.381782	0.309689	0.683073	-0.0716039	NA
2:34432003|34444406	10.2026	10.5081	0.21325	0.129833	10.3248	ENSMUSG00000038696	-0.0648634	0.8301	0.965934	0.182024	NA
2:76564784|76579310	14.6282	10.4776	0.132	0.167	12.9679	ENSMUSG00000042359	0.210139	0.515749	0.838631	-0.254876	NA
3:27620605|27643089	31.2835	10.4718	0.2895	0.412167	22.9588	ENSMUSG00000039286	1.20136	0.00188268	0.0185676	0.958422	NA
6:124705158|124705656	1.09873	10.4683	0.06025	0.0065	4.84655	ENSMUSG00000004268	-1.34742	0.0131445	0.0781208	-0.223364	NA
17:70657454|70662809	60.7995	10.446	0.111	0.381667	40.6581	ENSMUSG00000003279	1.7263	0.000649052	0.00843053	-0.315911	NA
17:46882733|46883949	3.32518	10.4424	0.46175	0.241	6.17208	n/	-0.791005	0.0730707	0.276248	NA	NA
6:140543720|140556857	3.9346	10.4238	0.06	0.0498333	6.53026	ENSMUSG00000030231	-0.687799	0.101584	0.344778	-1.89473	NA
10:90042546|90077142	13.2332	10.4022	0.1385	0.1335	12.1008	ENSMUSG00000058589	0.160282	0.577859	0.881645	0.0600349	NA
7:112364963|112368458	9.61993	10.3658	0.38025	0.229833	9.91826	ENSMUSG00000038244	-0.0865703	0.791561	0.955033	-0.837636	NA
17:6137211|6139156	11.9824	10.329	0.5845	0.7055	11.321	ENSMUSG00000034377	0.0349049	0.923984	0.989765	-0.549449	NA
18:31689398|31698880	8.29313	10.2942	0.10975	0.0843333	9.09358	ENSMUSG00000024260	-0.0956142	0.792235	0.955033	-0.334302	NA
6:8537817|8591665	3.88308	10.2852	0.69725	0.2675	6.44395	ENSMUSG00000107705,ENSMUSG00000029638	-0.578092	0.162066	0.469302	NA	NA
16:24761593|24762276	26.1029	10.2837	0.392	0.497833	19.7752	ENSMUSG00000033306	0.9953	0.0118071	0.0737129	0.208965	NA
5:140691600|140697053	16.6467	10.1995	0.32775	0.345833	14.0678	ENSMUSG00000036555	0.314023	0.309883	0.683073	-0.242995	NA
7:98626466|98637520	14.5225	10.1969	0.07225	0.0896667	12.7923	ENSMUSG00000035401	0.165207	0.604167	0.89338	-0.420792	NA
1:133753089|133753749	5.10898	10.1166	0.61375	0.374167	7.11205	ENSMUSG00000026463	-0.444048	0.25316	0.602362	-0.540309	NA
1:64550849|64576329	4.72087	9.99982	0.30425	0.164667	6.83245	ENSMUSG00000025958	-0.398942	0.307879	0.68197	-0.252347	NA
2:37961641|38003474	29.895	9.98553	0.18275	0.2385	21.9312	ENSMUSG00000035392	1.23139	0.000665972	0.00843053	-0.0134407	NA
11:61909848|61922829	6.31238	9.95865	0.04125	0.0275	7.77089	ENSMUSG00000047804	-0.157819	0.658377	0.917823	-0.257667	NA
12:102991350|103049923	3.1501	9.9473	0.08675	0.0381667	5.86898	ENSMUSG00000021198	-0.526607	0.194112	0.523141	-0.568617	NA
5:34410581|34444913	3.57753	9.94045	0.16525	0.0666667	6.1227	ENSMUSG00000037210	-0.56261	0.172588	0.483318	-0.404613	NA
1:43990511|43992394	1.8899	9.93355	0.12175	0.0213333	5.10736	ENSMUSG00000041763	-0.973649	0.0406578	0.182625	0.0410741	NA
8:64811680|64834568	19.8318	9.88808	0.291	0.436	15.8543	ENSMUSG00000031605	0.525412	0.14727	0.440287	0.171739	NA
11:22137838|22151892	10.9792	9.87525	0.095	0.087	10.5376	ENSMUSG00000042302	0.040279	0.9072	0.98697	-0.273695	NA
9:20685149|20685780	3.78032	9.84473	0.74675	0.223833	6.20608	ENSMUSG00000032172	-0.526488	0.195669	0.525467	0.45974	NA
7:18942216|18950619	9.40197	9.79015	0.44475	0.427167	9.55724	ENSMUSG00000030411	-0.0675365	0.842222	0.96662	-0.253411	NA
MT:3185|3476	0	9.78275	0.00025	0	3.9131	ENSMUSG00000064341	NA	NA	NA	0.122319	NA
MT:2974|3458	26.1467	9.74425	0	0.000166667	19.5857	ENSMUSG00000064341	0.132755	0.65281	0.917823	0.122319	NA
19:40325471|40326937	3.9707	9.73955	0.60475	0.3415	6.27824	ENSMUSG00000025006	-0.520049	0.199559	0.527378	0.376872	NA
16:18226470|18226717	9.61308	9.7321	0.14875	0.1205	9.66069	ENSMUSG00000060166	-0.0679151	0.832933	0.965934	-0.411087	NA
4:150420638|150439468	5.09457	9.72738	0.094	0.0336667	6.94769	ENSMUSG00000039852	-0.442887	0.261108	0.613762	-0.203866	NA
2:65125893|65136546	26.3125	9.72705	0.3665	0.575	19.6783	ENSMUSG00000034903	0.431602	0.275336	0.636218	0.518642	NA
4:82350389|82383661	14.4286	9.7223	0.09825	0.143167	12.5461	ENSMUSG00000008575	0.249825	0.413218	0.782183	-0.25952	NA
16:7224311|7306461	11.453	9.72025	0.09125	0.120667	10.7599	ENSMUSG00000008658	0.0183254	0.949903	0.992105	-1.08395	NA
17:5040580|5127024	10.9339	9.71715	0.1	0.0891667	10.4472	ENSMUSG00000069729	0.0594497	0.862842	0.969718	-0.27006	NA
11:4640383|4649869	15.1754	9.69412	0.11875	0.100167	12.9829	ENSMUSG00000020412	0.313708	0.326643	0.696805	0.245646	NA
4:120505284|120508212	6.76873	9.67253	0.211	0.152667	7.93025	ENSMUSG00000000085	-0.250992	0.485483	0.816517	-0.254572	NA
X:20105921|20131834	13.1708	9.66502	0.55175	0.412333	11.7685	ENSMUSG00000037341	0.168215	0.605779	0.894214	-0.152351	NA
5:139106621|139108654	0	9.6645	0.086	0	3.8658	ENSMUSG00000025855	-0.615427	0.0769356	0.286091	-0.759305	NA
1:181120355|181123984	9.31872	9.66315	0.31925	0.3165	9.45649	ENSMUSG00000026516	-0.0361657	0.906897	0.98697	-0.332675	NA
15:89067558|89069856	0	9.62533	0.23825	0	3.85013	ENSMUSG00000058441	-2.88641	0.000501028	0.00691144	-0.945305	NA
11:5972217|5982758	13.1058	9.6153	0.0225	0.0435	11.7096	ENSMUSG00000057897	0.139899	0.67205	0.922967	-0.986134	NA
9:42057271|42072346	4.02098	9.57005	0.1495	0.0558333	6.24061	ENSMUSG00000049313	-0.557942	0.173429	0.484674	-0.102418	NA
14:32238531|32242346	10.4428	9.564	0.3555	0.343167	10.0913	ENSMUSG00000021911	0.0280159	0.935724	0.989765	-0.180714	NA
5:111346483|111349574	4.86945	9.52347	0.639	0.3435	6.73106	ENSMUSG00000050017	-0.391036	0.313611	0.685373	-0.0259183	NA
15:44718788|44729202	2.40902	9.52265	0.35725	0.176833	5.25447	ENSMUSG00000022340	-0.87115	0.0557019	0.231836	-0.345603	NA
1:22397451|22486652	0.63635	9.519	0.01325	0.00166667	4.18941	ENSMUSG00000041670	-0.397636	0.207318	0.538473	-1.12512	NA
4:149381183|149398785	10.2351	9.51003	0.0425	0.0433333	9.94505	ENSMUSG00000028960	0.0432196	0.89491	0.983638	-0.310376	NA
18:25020662|25028169	13.7846	9.48493	0.48225	0.3745	12.0647	ENSMUSG00000034295	0.241446	0.45847	0.804482	0.305539	NA
9:112119183|112136681	2.78143	9.45215	0.2575	0.0635	5.44972	ENSMUSG00000032503	-0.744171	0.0884419	0.312711	-0.877821	NA
10:105413217|105413787	16.3017	9.40118	0.59375	0.569833	13.5415	ENSMUSG00000036019	0.317059	0.372047	0.747676	0.0752759	NA
1:192221333|192242037	17.193	9.37182	0.4545	0.651667	14.0645	ENSMUSG00000058248	0.506243	0.129646	0.405629	-0.751753	NA
1:119548894|119579077	13.051	9.364	0.57325	0.449333	11.5762	ENSMUSG00000026383	0.198247	0.502375	0.83078	0.323698	NA
15:39345310|39345620	29.9692	9.3378	0.3435	0.5865	21.7166	ENSMUSG00000037386	1.34558	0.000502742	0.00691144	-1.27473	NA
7:122457215|122458172	23.8505	9.33635	0.02	0.0628333	18.0448	ENSMUSG00000052889	0.929931	0.0121856	0.0750437	-0.866022	NA
15:35417511|35430284	7.6033	9.3325	0.3225	0.217167	8.29498	ENSMUSG00000037646	-0.122499	0.736623	0.936082	-0.191449	NA
16:94262592|94268698	0.846267	9.29448	0.607	0.104167	4.22555	ENSMUSG00000040820	-1.14963	0.0234355	0.123071	-0.693563	NA
9:96591950|96611499	0.383417	9.27885	0.71775	0.0606667	3.94159	ENSMUSG00000032413	-1.78218	0.00458053	0.0368335	-0.153995	NA
2:136713579|136770133	7.48333	9.23655	0.0055	0.00666667	8.18462	ENSMUSG00000027273	-0.0166851	0.954347	0.992105	-1.09466	NA
10:21928342|21928836	5.18427	9.22515	0.29025	0.166833	6.80062	ENSMUSG00000019970	-0.42075	0.271532	0.630639	0.408468	NA
19:40363202|40373617	10.2573	9.22195	0.0155	0.00916667	9.84316	ENSMUSG00000025006	0.0449837	0.883968	0.980506	0.376872	NA
8:47191839|47194104	12.1847	9.22005	0.19775	0.188333	10.9988	ENSMUSG00000038143	0.160529	0.625272	0.90252	-0.0445698	NA
9:22670785|22679064	17.4146	9.21025	0.1305	0.241333	14.1328	ENSMUSG00000035919	0.203391	0.58218	0.881645	-0.424232	NA
7:110027071|110031766	5.71637	9.2061	0.0825	0.0365	7.11226	ENSMUSG00000066232	-0.279321	0.461432	0.806172	-0.0291793	NA
4:9281388|9282012	15.0132	9.1921	0.051	0.0711667	12.6848	ENSMUSG00000041216	0.314907	0.330054	0.698606	-0.355411	NA
2:130712260|130717347	6.54572	9.18988	0.06025	0.0201667	7.60338	ENSMUSG00000027309	-0.221689	0.546176	0.864355	0.539679	NA
9:78457210|78461037	1.44608	9.18867	0.34175	0.111833	4.54312	ENSMUSG00000032342	-0.925756	0.0478289	0.205997	-0.33119	NA
9:18295300|18302183	13.6719	9.18388	0.44075	0.379167	11.8767	ENSMUSG00000001774	0.269432	0.42673	0.788473	0.370514	NA
5:89057949|89199816	1.2727	9.1457	0.10625	0.0225	4.4219	ENSMUSG00000060961	-0.457853	0.202035	0.532887	0.222673	NA
X:151428917|151436394	5.90485	9.08825	0.07375	0.0341667	7.17821	ENSMUSG00000025262	-0.277043	0.458817	0.804482	-0.0530872	NA
4:82498238|82498769	78.6235	9.067	0.14025	0.4995	50.8009	ENSMUSG00000008575	1.81884	0.00161933	0.0165707	-0.25952	NA
4:120468235|120483833	4.6138	9.04262	0.23375	0.110667	6.38533	ENSMUSG00000000085	-0.281739	0.457883	0.804482	-0.254572	NA
13:9136779|9151224	6.46762	8.9936	0.0815	0.0438333	7.47801	ENSMUSG00000033499	-0.222295	0.517691	0.839742	-0.0366792	NA
16:17373350|17389457	9.45212	8.98515	0.1165	0.0865	9.26533	ENSMUSG00000041720	-0.0390409	0.908846	0.987971	-0.154193	NA
3:120797196|120799747	5.33238	8.92835	0.282	0.4425	6.77077	ENSMUSG00000098097	-0.28833	0.436618	0.795381	-1.84871	NA
9:42063715|42072346	1.7376	8.9116	0.17275	0.05	4.6072	ENSMUSG00000049313	-0.789699	0.0762897	0.285248	-0.102418	NA
17:32229417|32253200	6.09635	8.83685	0.335	0.183667	7.19255	ENSMUSG00000024002	-0.193158	0.603342	0.89338	-0.0108783	NA
4:88174613|88186082	0	8.83468	0.387	0	3.53387	ENSMUSG00000038368	-2.45831	0.00120414	0.0132164	-0.156182	NA
2:113363836|113365829	10.3735	8.82425	0.7265	0.544167	9.75383	ENSMUSG00000044042	0.0464848	0.89524	0.983638	0.0590738	NA
11:62146306|62161910	2.44523	8.82295	0.248	0.108167	4.99632	ENSMUSG00000042331	-0.626482	0.136053	0.417526	-0.732804	NA
2:168567139|168571113	1.35403	8.81053	0.31575	0.072	4.33663	ENSMUSG00000027544	-0.417546	0.233986	0.573793	-1.13112	NA
12:87075078|87076505	2.47453	8.79073	0.0545	0.0276667	5.00101	ENSMUSG00000034145	-0.327332	0.362574	0.737084	-0.861551	NA
6:143029160|143061861	4.54792	8.78758	0.20975	0.144833	6.24378	ENSMUSG00000030279	-0.174936	0.62475	0.90252	-0.973371	NA
5:89028293|89084718	5.97512	8.77262	0.0235	0.0181667	7.09412	ENSMUSG00000060961	-0.179139	0.623505	0.90252	0.222673	NA
13:11769852|11785141	6.6235	8.76905	0.50675	0.392167	7.48172	ENSMUSG00000021313	-0.178971	0.627841	0.903268	-0.881269	NA
7:67617993|67619111	26.6665	8.76835	0.406	0.554333	19.5072	ENSMUSG00000030556	1.25779	0.000905174	0.0108065	-0.0423894	NA
6:119920110|119921019	1.697	8.76795	0.03825	0.014	4.52538	ENSMUSG00000030166	-0.679275	0.109489	0.359939	-1.15864	NA
MT:2974|3539	18.574	8.70025	0.00025	0.000333333	14.6245	ENSMUSG00000064341	0.103559	0.724355	0.930045	0.122319	NA
7:61925311|61931493	1.83432	8.69255	0.2295	0.127333	4.57761	n/	-0.703081	0.103575	0.348063	NA	NA
15:76427902|76434158	1.48205	8.6458	0.031	0.00466667	4.34755	ENSMUSG00000022558	-0.820771	0.0683894	0.265179	-0.332157	NA
9:86422841|86440754	3.96768	8.64255	0.2645	0.173	5.83763	ENSMUSG00000032415	-0.42053	0.286275	0.656441	-0.366166	NA
14:103684234|103688403	7.2679	8.63573	0.0535	0.0583333	7.81503	ENSMUSG00000055717	-0.146214	0.667192	0.921325	-0.0931093	NA
12:109718114|109718499	7.6104	8.54307	0.451	0.490833	7.98347	n/	-0.0898712	0.788197	0.953543	NA	NA
7:46427346|46435346	0.694433	8.5384	0.13575	0.0171667	3.83202	ENSMUSG00000058975	-1.01684	0.034565	0.165745	-1.04008	NA
16:85024853|85030365	4.6817	8.53187	0.03475	0.0135	6.22177	ENSMUSG00000022892	-0.27635	0.465158	0.807499	-0.229188	NA
3:122781567|122818067	8.40372	8.50965	0.60275	0.446333	8.44609	ENSMUSG00000053965	-0.0294133	0.930198	0.989765	0.286557	NA
13:59473688|59477138	4.53577	8.49878	0.143	0.0906667	6.12097	ENSMUSG00000021557	-0.289637	0.444855	0.796641	-0.799942	NA
10:90895099|90923602	10.0754	8.48362	0.05475	0.0378333	9.4387	ENSMUSG00000058589	0.0530142	0.883962	0.980506	0.0600349	NA
13:94224895|94233180	4.5422	8.45278	0.0255	0.0118333	6.10643	ENSMUSG00000021687	-0.356449	0.355123	0.730856	-0.268165	NA
16:46436354|46438068	1.09873	8.4416	0.55	0.0445	4.03588	ENSMUSG00000022656	-0.992088	0.0378749	0.173562	0.331797	NA
11:61519487|61523193	4.33517	8.42497	0.03975	0.023	5.97109	ENSMUSG00000001036	-0.333485	0.384985	0.762686	-0.551751	NA
X:10579315|10585652	7.54412	8.4222	0.053	0.0466667	7.89535	ENSMUSG00000058254	-0.0627321	0.859493	0.96859	-0.341217	NA
16:17013308|17016080	0	8.42125	0.4245	0	3.3685	ENSMUSG00000063358	-1.69807	0.00565854	0.0437572	-0.128413	NA
10:18603407|18619793	3.24473	8.41938	0.3675	0.187667	5.31459	ENSMUSG00000019852	-0.514845	0.205077	0.53675	-0.422527	NA
18:75055281|75063173	8.08635	8.4007	0.40325	0.353333	8.21209	ENSMUSG00000035765	-0.0673685	0.852975	0.96859	-0.450513	NA
15:73257034|73268893	8.25135	8.3889	0.4465	0.358833	8.30637	ENSMUSG00000022607	-0.0459546	0.892483	0.983638	0.21342	NA
5:113570637|113572413	2.88677	8.35662	0.1185	0.0583333	5.07471	ENSMUSG00000063430	-0.492654	0.220021	0.558673	-1.53979	NA
10:25220611|25289730	2.10883	8.33747	0.4575	0.122167	4.60029	ENSMUSG00000039166	-0.277891	0.398585	0.770457	-0.7952	NA
1:178323134|178325313	5.3042	8.32832	0.656	0.601167	6.51385	ENSMUSG00000039630	-0.300592	0.417587	0.785759	-0.308744	NA
5:73194986|73221072	25.2033	8.31513	0.473	0.718333	18.448	ENSMUSG00000070733	1.09041	0.00594966	0.0454915	0.304567	NA
2:72174802|72180103	0.63635	8.31505	0.10275	0.0166667	3.70783	ENSMUSG00000049044	-1.10153	0.0265979	0.134571	-1.03421	NA
3:123546769|123562084	4.7811	8.31488	0.36775	0.330333	6.19461	ENSMUSG00000027977	-0.232993	0.534683	0.85713	-0.928186	NA
12:102998597|103021876	7.20633	8.30433	0.0215	0.0226667	7.64553	ENSMUSG00000021198	-0.102673	0.778377	0.950031	-0.568617	NA
7:49362098|49372369	24.6192	8.29	0.17825	0.465	18.0875	ENSMUSG00000052512	1.00229	0.0172296	0.0961042	-0.312696	NA
4:22375661|22403745	6.5925	8.27983	0.46275	0.133333	7.26743	ENSMUSG00000040410	-0.0561529	0.849092	0.96859	-0.459218	NA
2:170378723|170387952	40.886	8.27775	0.0305	0.0595	27.8427	ENSMUSG00000013523	1.40081	0.00455374	0.0368335	0.590099	NA
17:50874566|50920603	9.3923	8.27662	0.45225	0.386	8.94603	ENSMUSG00000023923	0.0225393	0.943437	0.991203	0.249886	NA
7:90160448|90197020	2.0188	8.27245	0.053	0.00933333	4.52026	ENSMUSG00000039361	-0.555106	0.170107	0.480322	0.0563339	NA
12:3643917|3686862	14.0844	8.22743	0.02425	0.0636667	11.7416	ENSMUSG00000071454	0.352723	0.312126	0.684064	-0.879318	NA
8:85935408|85970997	8.52753	8.18817	0.3115	0.261667	8.39179	ENSMUSG00000036879	-0.00619715	0.985856	0.996535	0.309566	NA
16:44200614|44205080	2.57117	8.18628	0.54275	0.218833	4.81721	ENSMUSG00000068284	-0.550849	0.180324	0.493557	-0.501786	NA
3:59294226|59301375	0.63635	8.18453	0.1095	0.0161667	3.65562	ENSMUSG00000056476	-1.15221	0.0230884	0.122747	-0.192057	NA
8:85875634|85970997	6.2542	8.13448	0.32225	0.1805	7.00631	ENSMUSG00000036879	-0.155892	0.666919	0.921325	0.309566	NA
1:34589969|34590123	1.01553	8.09677	0.04	0.01	3.84803	ENSMUSG00000045174	-0.856613	0.0587463	0.241359	-1.34887	NA
8:81715201|81770924	10.5669	8.0868	0.1025	0.0868333	9.57484	ENSMUSG00000037940	0.072822	0.838728	0.96662	-0.133356	NA
9:110182922|110222156	4.58452	8.06785	0.232	0.117	5.97785	ENSMUSG00000032481	-0.297041	0.435341	0.794962	0.119955	NA
10:7134522|7154485	2.251	8.03557	0.24725	0.0761667	4.56483	ENSMUSG00000015202	-0.571606	0.164139	0.47229	-0.958732	NA
4:139390840|139393419	0.63635	8.00757	0.24725	0.04	3.58484	ENSMUSG00000066036	-0.976339	0.0377502	0.173562	-0.17289	NA
4:119872037|119872942	2.9164	7.99753	0.12425	0.053	4.94885	ENSMUSG00000028634	-0.284933	0.420303	0.785759	-0.241644	NA
15:95429878|95435430	8.72742	7.9865	0.05425	0.0551667	8.43105	ENSMUSG00000022454	-0.0112381	0.972324	0.995758	-0.243875	NA
17:46527899|46528656	0.424233	7.9634	0.23575	0.029	3.4399	ENSMUSG00000040327	-1.46185	0.0100109	0.0671173	-0.356677	NA
4:98063013|98065446	17.3433	7.94515	0.01325	0.024	13.5841	ENSMUSG00000028565	0.451273	0.24944	0.598597	-0.253553	NA
15:35770456|35770863	9.2827	7.93232	0.0795	0.0866667	8.74255	ENSMUSG00000037646	0.0841717	0.813796	0.961438	-0.191449	NA
6:54215662|54220702	9.12735	7.906	0.0125	0.032	8.63881	ENSMUSG00000004633	0.0652392	0.852763	0.96859	-1.37438	NA
18:25399926|25420075	9.89552	7.8908	0.16775	0.239833	9.09363	ENSMUSG00000033632	0.138231	0.687992	0.92481	-0.972306	NA
10:90069468|90077142	1.31337	7.85468	0.153	0.0305	3.92989	ENSMUSG00000058589	-0.802889	0.072022	0.274173	0.0600349	NA
5:53170357|53188082	9.51648	7.83305	0.232	0.275167	8.84311	ENSMUSG00000029189	0.0964837	0.761459	0.943044	-0.588468	NA
19:40349899|40373617	5.50122	7.82395	0.0155	0.00633333	6.43031	ENSMUSG00000025006	-0.187463	0.609056	0.894774	0.376872	NA
7:128679717|128690698	8.9514	7.7987	0.36375	0.287333	8.49032	ENSMUSG00000042105	0.0300679	0.931681	0.989765	-0.313443	NA
17:35914334|35914804	1.64685	7.74965	0.2655	0.0866667	4.08797	ENSMUSG00000024436	-0.614004	0.13621	0.417526	-0.00713334	NA
4:150468695|150534945	17.6434	7.73477	0.08575	0.113833	13.6799	ENSMUSG00000039852	0.630242	0.0884299	0.312711	-0.203866	NA
2:165828208|165840090	2.26235	7.67497	0.05875	0.025	4.4274	ENSMUSG00000039671	-0.419377	0.27809	0.641492	-0.582811	NA
14:12449722|12457829	3.87915	7.67478	0.019	0.00933333	5.3974	ENSMUSG00000054423	-0.302891	0.427178	0.788473	-0.0510494	NA
X:95051999|95059060	12.6881	7.67197	0.0055	0.0065	10.6816	ENSMUSG00000025656	0.225208	0.527891	0.847935	-0.335219	NA
2:102057907|102070058	17.885	7.66218	0.1285	0.281333	13.7959	ENSMUSG00000048058	0.421577	0.284538	0.65415	0.180389	NA
2:104221135|104238709	7.85688	7.6385	0.35125	0.347833	7.76953	ENSMUSG00000068373	0.0193327	0.956391	0.992105	-0.49846	NA
2:167510876|167511326	1.06058	7.61787	0.09	0.013	3.6835	ENSMUSG00000006418	-0.701378	0.0947308	0.33095	-0.204165	NA
13:69512890|69515903	8.33472	7.60203	0.35575	0.412333	8.04164	ENSMUSG00000034575	0.0296053	0.933296	0.989765	-0.389328	NA
15:81631614|81632512	18.5074	7.60105	0.3795	0.506	14.1448	ENSMUSG00000055024	0.680673	0.0865558	0.309193	-0.320417	NA
X:61181550|61186174	2.96435	7.5965	0.02275	0.0133333	4.81721	ENSMUSG00000071753	-0.170459	0.578454	0.881645	-1.33735	NA
4:150439343|150534945	25.591	7.5785	0.26125	0.5025	18.386	ENSMUSG00000039852	1.26715	0.003553	0.0302227	-0.203866	NA
3:90015130|90015497	4.76997	7.5538	0.109	0.048	5.8835	ENSMUSG00000042520	-0.254899	0.49349	0.823684	-0.0630817	NA
6:93755014|93773689	0.846267	7.54667	0.23475	0.02	3.52643	ENSMUSG00000045095	-0.889573	0.0521378	0.219689	-0.282456	NA
2:20879961|20889953	4.96275	7.53965	0.18775	0.125333	5.99351	ENSMUSG00000036591	-0.271357	0.467799	0.808439	-0.457782	NA
15:100115845|100142147	21.1103	7.52747	0.10275	0.190833	15.6772	ENSMUSG00000023026	1.11446	0.00488819	0.0389054	-0.0660906	NA
18:84342946|84354691	19.9677	7.5267	0.221	0.387667	14.9913	ENSMUSG00000048410	1.02919	0.00867406	0.0599259	-0.205982	NA
1:14229493|14253102	8.1989	7.51715	0.2465	0.172667	7.9262	ENSMUSG00000025932	0.0405782	0.902072	0.98618	0.730744	NA
MT:3387|15151	0	7.51375	0	0	3.0055	n/	NA	NA	NA	NA	NA
16:17671545|17674658	10.2582	7.49758	0.3475	0.373333	9.15397	ENSMUSG00000012114	0.200931	0.552809	0.86721	-0.278272	NA
7:111597803|111599123	9.6877	7.47957	0.45075	0.279833	8.80445	ENSMUSG00000038296	0.101581	0.773815	0.950031	0.69915	NA
2:65125893|65126305	0.95855	7.47055	0.30625	0.0378333	3.56335	ENSMUSG00000034903	-0.662662	0.10571	0.350907	0.518642	NA
17:5242828|5264121	58.2928	7.46105	0.082	0.360167	37.9601	ENSMUSG00000069729	2.37947	8.97759e-06	0.000222155	-0.27006	NA
4:87840682|87841389	44.3902	7.43925	0.07575	0.292333	29.6098	ENSMUSG00000028496	1.3233	0.0104903	0.0682398	0.209698	NA
6:119694571|119825819	0.8794	7.42955	0.30925	0.0435	3.49946	ENSMUSG00000030172	-0.996074	0.0365818	0.171092	-0.97678	NA
X:162427653|162471856	17.2678	7.42063	0.05275	0.067	13.3289	ENSMUSG00000040855	0.596547	0.126357	0.397554	0.38388	NA
9:43008016|43020783	9.1245	7.38478	0.2985	0.265	8.42861	ENSMUSG00000059495	0.107104	0.758791	0.943044	0.0312522	NA
9:101175328|101194425	5.03783	7.37272	0.1115	0.0368333	5.97179	ENSMUSG00000043154	-0.213122	0.564437	0.876269	0.295731	NA
16:18932868|18935179	10.6502	7.37205	0.39275	0.433	9.33895	ENSMUSG00000022702,ENSMUSG00000099908	0.162849	0.64819	0.916081	NA	NA
6:88355483|88358642	11.6072	7.33515	0.131	0.160167	9.8984	ENSMUSG00000033216	0.115345	0.751703	0.942834	-0.42244	NA
19:37173967|37174985	19.9646	7.32787	0.06625	0.221833	14.9099	ENSMUSG00000039652	0.944993	0.0207822	0.112687	-0.20306	NA
13:35790101|35816575	5.8785	7.32597	0.44425	0.366333	6.45749	ENSMUSG00000059288	-0.158483	0.668147	0.921325	-0.526062	NA
2:178256113|178269499	0.95855	7.32123	0.044	0.0065	3.50362	ENSMUSG00000027525	-0.306989	0.314948	0.68693	-0.5133	NA
8:110671026|110682624	4.6375	7.31942	0.07975	0.0508333	5.71027	ENSMUSG00000010936	-0.180376	0.625994	0.90252	-0.201449	NA
9:112119183|112127460	27.4778	7.30382	0.088	0.353667	19.4082	ENSMUSG00000032503	0.829495	0.0637252	0.250665	-0.877821	NA
4:121170618|121190258	11.0083	7.2955	0.44675	0.559667	9.5232	ENSMUSG00000049878	0.099043	0.779007	0.950031	-0.25202	NA
6:72128264|72132163	8.0255	7.27377	0.0565	0.0883333	7.72481	ENSMUSG00000056091	0.0643561	0.856024	0.96859	-0.65076	NA
8:71402746|71403062	1.55507	7.26922	0.01875	0.004	3.84073	ENSMUSG00000031820	-0.247702	0.446654	0.796718	-0.332266	NA
2:33260478|33324703	3.89242	7.24988	0.20525	0.162167	5.2354	ENSMUSG00000038831	-0.357712	0.348474	0.722977	-0.321772	NA
4:126915072|126926023	3.65708	7.24575	0.09175	0.0336667	5.09255	ENSMUSG00000042446	-0.302706	0.427545	0.788473	-0.207143	NA
7:64695024|64696017	28.6467	7.22997	0.092	0.294833	20.08	ENSMUSG00000030519	1.62253	5.15621e-05	0.001032	-0.0689677	NA
5:27598802|27634606	20.8247	7.22133	0.05275	0.164	15.3833	ENSMUSG00000061576	0.951499	0.0246324	0.126508	-0.799767	NA
3:88999728|89007877	4.57302	7.22105	0.099	0.0816667	5.63223	ENSMUSG00000028053	-0.197832	0.593959	0.890239	-0.296336	NA
2:164799720|164801416	2.37912	7.1954	0.339	0.132833	4.30563	ENSMUSG00000017307	-0.406122	0.297287	0.66947	-0.455145	NA
4:40163719|40167191	13.9836	7.19015	0.19575	0.225333	11.2662	ENSMUSG00000028405	0.500035	0.158381	0.462569	0.0772616	NA
5:101781375|101798516	2.345	7.18487	0.3355	0.0666667	4.28095	ENSMUSG00000029330	-0.21833	0.495151	0.82384	-0.03485	NA
18:73657195|73678039	5.6607	7.16622	0.3075	0.237667	6.26291	ENSMUSG00000024515	-0.119833	0.743915	0.938757	-0.143876	NA
4:109742866|109794854	6.17087	7.1635	0.24425	0.146333	6.56792	ENSMUSG00000010517	-0.0455987	0.89712	0.983869	0.0308131	NA
19:40364994|40373617	7.45283	7.1544	0.01325	0.00733333	7.33346	ENSMUSG00000025006	0.0100313	0.977497	0.996535	0.376872	NA
3:123671341|123672477	15.614	7.12805	0.19675	0.435167	12.2196	ENSMUSG00000027977	0.571586	0.133275	0.412245	-0.928186	NA
7:28759827|28762131	3.15307	7.12732	0.04125	0.0145	4.74277	ENSMUSG00000030595	-0.119142	0.693211	0.92481	-0.242888	NA
12:29842395|29855283	13.1378	7.12275	0.1015	0.141	10.7318	ENSMUSG00000061911	0.370386	0.299922	0.671371	-0.0413779	NA
4:82327729|82383661	13.0282	7.10607	0.057	0.1035	10.6593	ENSMUSG00000008575	0.240601	0.520684	0.841629	-0.25952	NA
4:57064799|57088844	7.75688	7.10195	0.21875	0.2485	7.49491	ENSMUSG00000028434	0.0326678	0.928348	0.989765	-1.11226	NA
9:102041012|102067026	34.7198	7.094	0.14	0.454667	23.6695	ENSMUSG00000032537	1.79195	2.20281e-05	0.000483553	-0.203375	NA
13:101701447|101709742	15.9026	7.0576	0.04275	0.0373333	12.3646	ENSMUSG00000041417	0.402304	0.302819	0.675634	0.397012	NA
7:132759389|132771629	19.7261	7.0511	0.05075	0.115833	14.6561	ENSMUSG00000030956	0.880913	0.0342266	0.165745	-0.334095	NA
11:65021941|65041510	2.20575	7.05032	0.2165	0.0913333	4.14358	ENSMUSG00000033389	-0.446218	0.257049	0.610547	-0.623721	NA
4:138096752|138105436	3.92677	7.03827	0.04575	0.0235	5.17137	ENSMUSG00000028760	-0.308327	0.418213	0.785759	-0.561786	NA
11:83403163|83403346	4.41485	7.03303	0.26975	0.0621667	5.46212	ENSMUSG00000035152	-0.0741509	0.802435	0.957995	0.268792	NA
X:162417517|162471856	7.45555	7.01433	0.047	0.0328333	7.27906	ENSMUSG00000040855	0.00965959	0.978721	0.996535	0.38388	NA
11:107685291|107686890	7.47613	7.00507	0.233	0.264	7.28771	ENSMUSG00000020721	0.025228	0.942105	0.991203	-0.286359	NA
19:42762096|42762560	4.50702	6.94613	0.54025	0.329667	5.48266	ENSMUSG00000025188	-0.1984	0.594583	0.890239	0.299326	NA
5:89057949|89170821	1.6481	6.94003	0.05875	0.00983333	3.76487	ENSMUSG00000060961	-0.497774	0.197603	0.525467	0.222673	NA
7:74504177|74504642	38.6332	6.92082	0.5755	0.897	25.9482	ENSMUSG00000025790	1.96191	4.56295e-06	0.000121768	-0.177427	NA
14:103656933|103688403	9.03983	6.90032	0.0735	0.0608333	8.18403	ENSMUSG00000055717	0.138403	0.684895	0.92481	-0.0931093	NA
6:93755014|93785646	3.49952	6.89008	0.15575	0.0945	4.85574	ENSMUSG00000045095	-0.32214	0.40066	0.771285	-0.282456	NA
5:64271090|64286084	5.36567	6.88793	0.15075	0.121167	5.97457	ENSMUSG00000029174	-0.118079	0.739817	0.937515	-0.210083	NA
9:28675134|28675366	23.426	6.88713	0.202	0.4515	16.8104	ENSMUSG00000062257	1.33161	0.000916583	0.0108476	-0.295423	NA
13:20564424|20589726	29.1824	6.8826	0.06175	0.1345	20.2625	ENSMUSG00000041112	1.57132	0.000130942	0.00227208	-0.0156821	NA
4:18051722|18054578	14.3551	6.84197	0.1185	0.2095	11.3498	ENSMUSG00000028226	0.2483	0.506035	0.83248	-0.292588	NA
9:66540062|66566903	2.33108	6.83765	0.169	0.1385	4.13371	ENSMUSG00000032376	-0.442541	0.260455	0.613762	-1.22115	NA
3:123548872|123552680	2.23273	6.82223	0.03075	0.0196667	4.06853	ENSMUSG00000027977	-0.489882	0.222877	0.563754	-0.928186	NA
6:39677378|39688345	10.1952	6.81995	0.1	0.149833	8.84509	ENSMUSG00000002413	0.136719	0.709995	0.92481	-0.351191	NA
13:98735019|98745904	5.604	6.80802	0.22375	0.0813333	6.08561	ENSMUSG00000041685	-0.069349	0.833822	0.965934	0.383324	NA
12:102991350|103001976	7.98617	6.80375	0.02825	0.036	7.5132	ENSMUSG00000021198	0.0561127	0.873927	0.974217	-0.568617	NA
9:45701809|45702656	5.50458	6.79122	0.08175	0.0646667	6.01924	ENSMUSG00000032087	-0.102902	0.779203	0.950031	0.0879194	NA
2:37377851|37379004	3.09372	6.78998	0.1235	0.0453333	4.57222	ENSMUSG00000075376	-0.350737	0.363397	0.737084	-0.167284	NA
8:79091833|79092066	5.11427	6.78887	0.158	0.121833	5.78411	ENSMUSG00000071064	-0.151166	0.682472	0.92481	-0.339606	NA
18:9345194|9386809	12.2403	6.77327	0.034	0.0433333	10.0535	ENSMUSG00000024286	0.334264	0.369268	0.745658	0.150271	NA
9:64501523|64508808	10.4173	6.77125	0.0575	0.0958333	8.9589	ENSMUSG00000036466	0.0747513	0.818088	0.963999	-0.546183	NA
1:64558503|64576329	10.8402	6.77	0.15725	0.203833	9.21213	ENSMUSG00000025958	0.167288	0.648928	0.916173	-0.252347	NA
1:87364104|87365279	5.46703	6.7631	0.6305	0.416833	5.98546	ENSMUSG00000048000	-0.126671	0.725793	0.931012	-0.231799	NA
5:125118617|125119609	23.204	6.75687	0.081	0.160333	16.6252	ENSMUSG00000029478	1.27237	0.0029866	0.0270984	0.103464	NA
11:53399589|53402566	1.74767	6.73905	0.1525	0.0283333	3.74422	ENSMUSG00000049470	-0.579716	0.1575	0.460984	-0.19918	NA
19:27826033|27849969	3.92912	6.70315	0.47825	0.334	5.03873	ENSMUSG00000040929	-0.244491	0.512264	0.83596	-0.263758	NA
6:141470942|141476826	2.96837	6.70202	0.05725	0.0281667	4.46183	ENSMUSG00000041741	-0.320906	0.396634	0.769358	-0.473453	NA
6:140543967|140550870	2.41495	6.70115	0.035	0.0303333	4.12943	ENSMUSG00000030231	-0.398108	0.297119	0.66947	-1.89473	NA
11:72645537|72673057	1.87627	6.69862	0.24625	0.112667	3.80521	ENSMUSG00000020794	-0.487933	0.219961	0.558673	-0.242447	NA
11:55296074|55303952	3.20062	6.68332	0.08275	0.0813333	4.5937	ENSMUSG00000055333	-0.354584	0.3581	0.733997	-1.38262	NA
13:58191722|58199070	9.92308	6.67455	0.04175	0.0381667	8.62367	ENSMUSG00000005312	0.19644	0.587584	0.885605	-0.153233	NA
12:3632810|3648389	2.37143	6.67417	0.11875	0.0455	4.09253	ENSMUSG00000071454	-0.450789	0.252297	0.602357	-0.879318	NA
6:140543720|140552798	6.42692	6.65712	0.032	0.0721667	6.519	ENSMUSG00000030231	-0.0203502	0.953915	0.992105	-1.89473	NA
12:118190719|118192475	6.67585	6.6455	0.567	0.667333	6.66371	ENSMUSG00000018581	-0.0463414	0.896187	0.983638	-0.170723	NA
5:131411632|131414736	18.0782	6.63983	0.43125	0.791	13.5029	n/	0.444098	0.263199	0.616548	NA	NA
4:59690144|59691338	11.2629	6.63735	0.36175	0.425833	9.41268	ENSMUSG00000045071	0.29644	0.405647	0.778683	0.147041	NA
17:30135323|30153368	19.307	6.62895	0.0495	0.0923333	14.2358	ENSMUSG00000044477	1.05695	0.0130483	0.0778892	0.161185	NA
1:43990511|43992405	4.66305	6.62638	0.09425	0.0568333	5.44838	ENSMUSG00000041763	-0.185415	0.616258	0.900889	0.0410741	NA
1:118419440|118419918	8.05783	6.60923	0.482	0.3275	7.47839	ENSMUSG00000064302	0.0281184	0.936752	0.989765	-0.128883	NA
2:32206336|32208835	12.9143	6.6033	0.02575	0.0426667	10.3899	ENSMUSG00000039262	0.487231	0.180596	0.493557	-0.434678	NA
15:35533296|35534360	4.25328	6.603	0.42325	0.197167	5.19317	ENSMUSG00000037646	-0.222764	0.550463	0.867106	-0.191449	NA
9:28675134|28813412	5.67125	6.5898	0.13	0.092	6.03867	ENSMUSG00000062257	-0.0778983	0.831676	0.965934	-0.295423	NA
8:106078604|106079741	2.14333	6.58675	0.147	0.0496667	3.9207	ENSMUSG00000031902	-0.22789	0.480061	0.814667	-0.254572	NA
2:168639070|168639990	2.45327	6.58565	0.0615	0.025	4.10622	ENSMUSG00000027546	-0.349675	0.349445	0.723311	-0.75842	NA
1:176074414|176090039	2.73902	6.5651	0.22275	0.145833	4.26945	ENSMUSG00000055214	-0.414824	0.291499	0.66232	-0.707942	NA
5:30247463|30252784	1.08855	6.55525	0.09925	0.0173333	3.27523	ENSMUSG00000075703	-0.229106	0.443752	0.796641	-0.0825356	NA
4:138082893|138105436	3.69083	6.53317	0.054	0.0266667	4.82777	ENSMUSG00000028760	-0.226881	0.544342	0.863403	-0.561786	NA
1:66762048|66802168	1.30363	6.52363	0.25025	0.0686667	3.39163	ENSMUSG00000026004	-0.544471	0.167811	0.478806	-0.363298	NA
1:162688116|162691233	1.34198	6.52097	0.16475	0.0165	3.41358	ENSMUSG00000040225	-0.550637	0.166945	0.477336	0.0283639	NA
1:161241636|161247413	6.71838	6.49935	0.131	0.0426667	6.63077	ENSMUSG00000026701	-0.0237527	0.946049	0.991203	1.3515	NA
2:77719451|77720699	21.0282	6.4743	0.0145	0.0735	15.2066	ENSMUSG00000027016	0.667771	0.116974	0.376363	-0.69719	NA
7:19643052|19655830	7.17038	6.45012	0.05375	0.0376667	6.88228	ENSMUSG00000002981	0.0334542	0.925426	0.989765	0.0890963	NA
4:16151917|16158430	4.28508	6.44717	0.5555	0.186833	5.14992	ENSMUSG00000041135	-0.192294	0.602927	0.89338	-0.00866259	NA
3:133320936|133348190	0.860383	6.432	0.17175	0.034	3.08903	ENSMUSG00000028013	-0.54953	0.153397	0.452515	-0.298826	NA
5:89057949|89122559	6.90648	6.42225	0.0245	0.021	6.71279	ENSMUSG00000060961	-0.00580659	0.987131	0.996535	0.222673	NA
18:63755036|63760785	3.8654	6.40337	0.0545	0.0278333	4.88059	ENSMUSG00000040560	-0.224889	0.548008	0.865243	-0.203265	NA
9:22643745|22659145	1.909	6.353	0.09225	0.031	3.6866	ENSMUSG00000035919	-0.18718	0.52789	0.847935	-0.424232	NA
12:86012648|86024342	6.58967	6.34887	0.048	0.0306667	6.49335	ENSMUSG00000012609	-0.00605433	0.986243	0.996535	0.0501809	NA
4:138095909|138126634	4.36348	6.34565	0.04425	0.0335	5.15635	ENSMUSG00000028760	-0.118466	0.724274	0.930045	-0.561786	NA
1:139040000|139062971	3.33598	6.3366	0.28575	0.177333	4.53623	ENSMUSG00000056268	-0.325492	0.396376	0.769358	-0.44796	NA
1:128193460|128231467	2.13065	6.33172	0.04125	0.012	3.81108	ENSMUSG00000056211	-0.40161	0.298497	0.670386	-0.264069	NA
5:34419998|34444913	7.34268	6.32315	0.12025	0.114833	6.93487	ENSMUSG00000037210	0.0291272	0.935637	0.989765	-0.404613	NA
8:106981126|106981339	18.7282	6.32278	0.4895	0.518667	13.766	ENSMUSG00000041308	0.997794	0.0200382	0.109684	-0.218389	NA
4:98063013|98081816	22.5547	6.31133	0.00875	0.025	16.0573	ENSMUSG00000028565	1.38635	0.000976406	0.0112618	-0.253553	NA
16:89877038|89885125	13.4921	6.30652	0.10025	0.218333	10.6179	ENSMUSG00000002489	0.469035	0.223679	0.563754	-1.15794	NA
6:38461475|38470222	6.04932	6.3047	0.121	0.114167	6.15147	ENSMUSG00000038538	-0.0411114	0.910101	0.988346	-0.843785	NA
2:69914414|69922933	5.22882	6.29472	0.24025	0.159333	5.65518	ENSMUSG00000044308	-0.109242	0.764943	0.945135	-0.176334	NA
4:13835564|13846957	1.93938	6.2911	0.11475	0.0411667	3.68007	ENSMUSG00000006586	-0.241248	0.455272	0.804482	-0.405643	NA
14:30346798|30350949	7.20992	6.2572	0.0915	0.0775	6.82883	ENSMUSG00000015968	0.0521512	0.881866	0.980506	0.0721243	NA
2:179935029|179939954	4.33178	6.2431	0.552	0.338167	5.09631	ENSMUSG00000039117	-0.175712	0.636077	0.908068	-0.700844	NA
3:51308050|51326035	7.88917	6.23815	0.33425	0.3355	7.22876	ENSMUSG00000037174	0.0332612	0.924087	0.989765	-0.265336	NA
8:3173480|3174888	0.8794	6.22323	0.21525	0.0175	3.01693	ENSMUSG00000005534	-0.788043	0.0697298	0.269609	-0.133471	NA
2:3178236|3186515	1.53368	6.22173	0.5225	0.116	3.4089	ENSMUSG00000050530	-0.491808	0.206967	0.538473	0.326704	NA
6:31418931|31433131	4.31937	6.21368	0.11	0.0661667	5.07709	ENSMUSG00000025609	-0.0942845	0.77933	0.950031	-0.0844608	NA
11:80223903|80227332	8.97397	6.20913	0.18725	0.257333	7.86803	ENSMUSG00000017686	0.243567	0.47685	0.811637	-0.181435	NA
5:34457905|34466447	2.84738	6.1963	0.04575	0.0178333	4.18695	ENSMUSG00000037210	-0.282777	0.451711	0.803072	-0.404613	NA
9:21772745|21775788	0.95855	6.19325	0.02825	0.0118333	3.05243	ENSMUSG00000032194	-0.274822	0.362953	0.737084	-1.32299	NA
8:23190716|23191692	3.04597	6.1921	0.07125	0.0358333	4.30442	ENSMUSG00000031545	-0.283738	0.44256	0.796641	-0.30413	NA
2:49272041|49298729	4.0042	6.1915	0.22275	0.1215	4.87912	ENSMUSG00000036792	-0.219535	0.557502	0.871467	-0.518775	NA
3:121765001|121772366	2.98135	6.18008	0.18625	0.0345	4.26084	ENSMUSG00000028127	-0.312495	0.407567	0.779026	0.336431	NA
7:45785569|45787470	2.36843	6.17748	0.16125	0.0558333	3.89205	ENSMUSG00000062044	-0.328568	0.377426	0.754297	-0.606872	NA
1:172272593|172273752	5.6333	6.14898	0.0065	0.003	5.83957	ENSMUSG00000007097	-0.0651799	0.858855	0.96859	0.461942	NA
9:72591751|72593360	3.40622	6.1094	0.04675	0.0261667	4.48749	ENSMUSG00000037674	-0.218782	0.555759	0.870412	-0.282993	NA
17:50756627|50800195	2.052	6.10295	0.55375	0.1015	3.67238	ENSMUSG00000023923	-0.332122	0.359621	0.735249	0.249886	NA
X:139954907|139968599	10.4801	6.08978	0.49625	0.591667	8.72395	ENSMUSG00000031433	0.262032	0.481127	0.815181	-0.0839304	NA
2:168504445|168507370	0.999367	6.07798	0.42425	0.261833	3.03081	ENSMUSG00000027544	-0.573246	0.148553	0.441443	-1.13112	NA
19:22697422|22733171	1.2727	6.05762	0.073	0.0215	3.18667	ENSMUSG00000052387	-0.449728	0.229005	0.569679	-0.231366	NA
3:126810639|126816384	1.34198	6.05058	0.0365	0.0133333	3.22542	ENSMUSG00000053819	-0.233301	0.435693	0.794962	-0.616523	NA
1:176074439|176090039	4.1906	6.04765	0.17925	0.1615	4.93342	ENSMUSG00000055214	-0.168324	0.649778	0.916423	-0.707942	NA
X:42899688|43074797	2.57337	6.0327	0.1045	0.0796667	3.9571	ENSMUSG00000016150	-0.127574	0.680247	0.92481	-1.27339	NA
9:44158514|44164889	0.999367	6.01837	0.174	0.024	3.00697	ENSMUSG00000034342	-0.588235	0.141503	0.42892	0.286581	NA
18:30303566|30305042	6.6681	6.01077	0.1175	0.104833	6.40517	ENSMUSG00000033628	0.0270204	0.940132	0.991203	-0.0428476	NA
18:6111685|6115850	3.56527	6.00453	0.19825	0.0491667	4.54097	ENSMUSG00000041225	-0.244558	0.511725	0.83596	0.130642	NA
4:58175931|58179707	15.4171	5.99193	0.16975	0.4185	11.647	ENSMUSG00000028369	0.647865	0.103288	0.348063	-1.04605	NA
3:132751187|132815349	13.1481	5.982	0.1275	0.221667	10.2817	ENSMUSG00000028030	0.419753	0.274611	0.635621	-0.0940765	NA
2:68358814|68410141	6.83338	5.9719	0.05025	0.0428333	6.48879	ENSMUSG00000027030	0.004728	0.98967	0.996727	-0.141873	NA
5:22128615|22287003	3.48528	5.96788	0.08025	0.0616667	4.47832	ENSMUSG00000042453	-0.206049	0.572155	0.878883	-1.36495	NA
2:166826927|166836457	4.2274	5.9663	0.57025	0.181	4.92296	ENSMUSG00000074582	-0.18851	0.611418	0.894774	-0.139795	NA
3:86805584|86806241	4.41338	5.958	0.36075	0.139833	5.03123	ENSMUSG00000028078	-0.0848233	0.799726	0.957563	-0.0562235	NA
4:149350658|149361340	2.79657	5.94573	0.10275	0.0418333	4.05623	ENSMUSG00000028960	-0.265202	0.469277	0.808439	-0.310376	NA
16:31743106|31781835	2.94463	5.94565	0.11825	0.0491667	4.14504	ENSMUSG00000022770	-0.253257	0.494453	0.823684	-0.188251	NA
14:121905123|121908320	7.22245	5.9427	0.078	0.085	6.71055	ENSMUSG00000041765	0.0812457	0.823639	0.965934	-0.20895	NA
5:110673109|110676938	7.21602	5.93275	0.0795	0.102167	6.70271	ENSMUSG00000029505	0.0918414	0.793664	0.955908	-0.180779	NA
MT:2974|5710	7.30883	5.932	0.00025	0.000166667	6.7581	n/	0.0659438	NA	NA	NA	NA
1:132057716|132059358	4.69188	5.9295	0.1025	0.0745	5.18693	ENSMUSG00000059149	-0.118211	0.746815	0.940254	-0.628449	NA
13:119430160|119440871	2.24537	5.92568	0.1785	0.07	3.71749	ENSMUSG00000025451	-0.320612	0.386857	0.765279	-0.23717	NA
15:102473285|102478747	4.38393	5.92558	0.10875	0.0656667	5.00059	ENSMUSG00000056851	-0.18186	0.623939	0.90252	0.16485	NA
7:122424959|122458172	4.02365	5.9052	0.01675	0.0168333	4.77627	ENSMUSG00000052889	-0.137754	0.703007	0.92481	-0.866022	NA
15:98084970|98087133	7.01455	5.8875	0.3325	0.4415	6.56373	ENSMUSG00000033075	0.0479275	0.892581	0.983638	-0.181408	NA
1:165388658|165429315	4.05343	5.87325	0.117	0.0766667	4.78136	ENSMUSG00000026571	-0.127488	0.72749	0.931433	-0.314894	NA
19:40336986|40352565	10.1009	5.86503	0.05675	0.0398333	8.40655	ENSMUSG00000025006	0.267672	0.470222	0.808439	0.376872	NA
14:34536565|34544417	1.35403	5.85705	0.28675	0.0445	3.15524	ENSMUSG00000021798	-0.218672	0.463374	0.80646	0.294541	NA
4:9281388|9350821	14.7612	5.84663	0.04225	0.0966667	11.1953	ENSMUSG00000041216	0.705018	0.081412	0.297056	-0.355411	NA
9:86769459|86806578	1.41388	5.8079	0.009	0.00283333	3.17149	ENSMUSG00000033419	-0.46434	0.234689	0.573892	-0.65401	NA
15:89268503|89269962	2.26073	5.78163	0.16825	0.0941667	3.66909	ENSMUSG00000036561	-0.338015	0.370266	0.746566	-0.778187	NA
1:63085668|63105759	1.43977	5.75205	0.43025	0.140667	3.16468	ENSMUSG00000040865	-0.441555	0.24602	0.595788	-0.126958	NA
13:113922247|113967790	10.2706	5.7317	0.27875	0.395	8.45506	ENSMUSG00000042348	0.277643	0.45619	0.804482	-0.232923	NA
15:12889619|12905701	5.88278	5.7092	0.20775	0.145	5.81335	ENSMUSG00000022191	-0.0358098	0.921727	0.989765	-0.30515	NA
3:141677987|141733941	6.07445	5.70747	0.19375	0.105167	5.92766	ENSMUSG00000059921	0.00879193	0.980578	0.996535	0.0742194	NA
7:78450887|78462942	4.4505	5.65145	0.1745	0.124833	4.93088	ENSMUSG00000059146	-0.151406	0.681981	0.92481	-0.658531	NA
13:14278278|14311790	1.34198	5.6455	0.14925	0.0395	3.06339	ENSMUSG00000021301	-0.43403	0.248995	0.598597	-0.123729	NA
15:8300695|8307024	8.06333	5.64027	0.35125	0.439667	7.09411	ENSMUSG00000022141	0.179399	0.623518	0.90252	-0.121662	NA
9:107691130|107691448	1.2727	5.6372	0.32	0.0951667	3.0185	ENSMUSG00000034684	-0.215129	0.469773	0.808439	-0.511003	NA
8:85875634|85901957	5.36243	5.63248	0.476	0.481	5.47045	ENSMUSG00000036879	-0.05186	0.887014	0.983083	0.309566	NA
8:67713683|67720953	7.86857	5.58387	0.02425	0.0431667	6.95469	ENSMUSG00000030465	0.142073	0.69742	0.92481	-0.70319	NA
4:9281388|9282008	10.3831	5.5641	0.02925	0.0565	8.4555	ENSMUSG00000041216	0.355857	0.348254	0.722977	-0.355411	NA
16:41888915|41955352	1.52548	5.56255	0.233	0.141333	3.14031	ENSMUSG00000061080	-0.361227	0.317806	0.688748	0.254142	NA
1:128196974|128223641	20.2183	5.54432	0.00875	0.03	14.3487	ENSMUSG00000056211	1.29835	0.00346424	0.029653	-0.264069	NA
10:13801404|13801949	1.78662	5.53447	0.196	0.0486667	3.28576	ENSMUSG00000019806	-0.426446	0.269977	0.629175	-0.437283	NA
8:111128243|111129695	2.12768	5.53033	0.32125	0.0991667	3.48874	ENSMUSG00000033624	-0.385772	0.310169	0.683073	-0.120157	NA
13:58859169|58861555	9.81292	5.52785	0.01025	0.00883333	8.09889	ENSMUSG00000055254	0.239121	0.522315	0.843263	0.552693	NA
16:17683159|17697694	3.40765	5.5218	0.36625	0.179833	4.25331	ENSMUSG00000012114	-0.0956189	0.755608	0.943044	-0.278272	NA
12:85863564|85892210	10.716	5.46113	0.05575	0.0778333	8.61404	ENSMUSG00000012609	0.475211	0.1983	0.525467	0.0501809	NA
7:97519048|97538020	2.57337	5.45338	0.04525	0.0161667	3.72537	ENSMUSG00000025133	-0.223081	0.539223	0.861057	0.0304478	NA
18:63791796|63825238	10.8243	5.44925	0.044	0.0805	8.6743	ENSMUSG00000040560	0.0740848	0.799962	0.957563	-0.203265	NA
12:98518498|98518832	1.65188	5.4412	0.1045	0.100167	3.16761	ENSMUSG00000033854	-0.368302	0.320607	0.68933	-1.49671	NA
11:29705535|29708770	1.4032	5.43093	0.14475	0.033	3.01429	ENSMUSG00000020458	-0.424677	0.258807	0.613653	0.0945281	NA
Y:1152769|1158634	6.71052	5.40862	0.23275	0.203667	6.18976	ENSMUSG00000068457	0.0461022	0.895625	0.983638	0.0434271	NA
2:136116177|136116962	6.84367	5.40625	0.101	0.141333	6.2687	ENSMUSG00000039913	0.0346946	0.905212	0.98697	-0.569856	NA
4:150468695|150477468	6.10507	5.3542	0.05225	0.04	5.80472	ENSMUSG00000039852	-0.00414992	0.990899	0.996727	-0.203866	NA
16:4137366|4155033	4.28822	5.35255	0.2255	0.171167	4.71395	ENSMUSG00000022521	-0.0958135	0.792145	0.955033	-0.220263	NA
5:123707269|123717058	2.26235	5.32233	0.34475	0.1215	3.48634	ENSMUSG00000029427	-0.262411	0.471045	0.808439	-0.436717	NA
4:132667155|132673032	5.77117	5.32195	0.07675	0.0501667	5.59148	ENSMUSG00000028886	-0.00809449	0.978487	0.996535	-0.172782	NA
16:9761391|9761983	10.9255	5.30975	0.64375	0.777	8.67919	ENSMUSG00000059003	0.538327	0.15025	0.444545	-0.929992	NA
13:55233895|55248077	13.3843	5.28415	0.0785	0.151333	10.1443	ENSMUSG00000021488	0.363624	0.344967	0.720092	-0.316528	NA
X:162438648|162471856	13.6239	5.27187	0.04575	0.0685	10.2831	ENSMUSG00000040855	0.762412	0.058876	0.241359	0.38388	NA
19:26619684|26640649	5.68425	5.26792	0.01425	0.0146667	5.51772	ENSMUSG00000024921	0.0174812	0.961638	0.992105	-0.444233	NA
18:75119111|75162631	5.2724	5.2425	0.00625	0.0065	5.26044	ENSMUSG00000035765	-0.020939	0.953927	0.992105	-0.450513	NA
7:99935162|99955540	3.48417	5.24115	0.784	0.3245	4.18696	ENSMUSG00000058761	-0.180519	0.622491	0.90252	-0.362365	NA
17:30153303|30192730	22.5123	5.21845	0.0205	0.055	15.5948	ENSMUSG00000044477	1.55909	0.000651181	0.00843053	0.161185	NA
6:90689580|90694850	2.17285	5.21335	0.10675	0.056	3.38905	ENSMUSG00000034312	-0.257962	0.475663	0.811637	0.10039	NA
2:92214049|92230724	2.1852	5.2073	0.534	0.214167	3.39404	ENSMUSG00000058318	-0.312841	0.40954	0.779026	-0.40301	NA
5:28358274|28362234	3.44047	5.2073	0.015	0.0136667	4.1472	ENSMUSG00000048271	-0.159367	0.65712	0.917823	-0.657168	NA
7:28977201|28977990	2.39832	5.19918	0.071	0.0241667	3.51866	ENSMUSG00000053565	-0.265127	0.472111	0.809249	0.0328054	NA
4:150439343|150500051	7.75102	5.19228	0.13925	0.153833	6.72752	ENSMUSG00000039852	0.190739	0.603763	0.89338	-0.203866	NA
4:132670189|132680893	7.03347	5.18703	0.0425	0.0648333	6.29489	ENSMUSG00000028886	0.133533	0.716574	0.92481	-0.172782	NA
18:75114790|75199265	5.37357	5.1648	0.05775	0.085	5.29006	ENSMUSG00000035765	-0.0267788	0.93602	0.989765	-0.450513	NA
8:77310731|77365160	8.3115	5.15475	0.05325	0.103667	7.0488	ENSMUSG00000037148	0.0629873	0.829553	0.965934	-0.672998	NA
16:7224311|7408039	3.01488	5.141	0.02075	0.0196667	3.86533	ENSMUSG00000008658	-0.0671596	0.825283	0.965934	-1.08395	NA
4:82350389|82353643	27.087	5.13295	0.04525	0.165167	18.3054	ENSMUSG00000008575	1.81703	9.35216e-05	0.0016971	-0.25952	NA
4:53127597|53133015	18.3691	5.13275	0.07025	0.0688333	13.0746	ENSMUSG00000015243	1.21507	0.00676876	0.0497961	1.37409	NA
8:90932249|90933862	11.5898	5.1193	0.36175	0.513667	9.00162	ENSMUSG00000056608	0.284924	0.450257	0.802094	-0.174807	NA
7:123152164|123162877	2.45962	5.11677	0.4365	0.157167	3.52248	ENSMUSG00000052707	-0.304092	0.420217	0.785759	-0.200704	NA
6:37029763|37058028	1.78047	5.11653	0.344	0.0733333	3.11489	ENSMUSG00000038665	-0.321344	0.37866	0.755267	-0.0476682	NA
2:155314502|155331258	6.96498	5.06525	0.10025	0.0958333	6.20509	ENSMUSG00000038383	0.129947	0.713331	0.92481	0.0418493	NA
5:96106216|96134132	4.5149	5.03592	0.12175	0.120667	4.72331	ENSMUSG00000034724	-0.06456	0.859979	0.96859	-0.168758	NA
5:131461282|131470458	3.82127	5.02155	0.1715	0.130167	4.30138	ENSMUSG00000029673	-0.1503	0.683633	0.92481	0.0584003	NA
1:82340319|82342862	6.69725	5.01888	0.67125	0.463167	6.0259	ENSMUSG00000026142	0.157191	0.670916	0.922967	0.252032	NA
18:23832853|23858157	14.111	5.0111	0.037	0.0918333	10.471	ENSMUSG00000024277	0.825177	0.0512316	0.217895	-0.0963572	NA
15:39462498|39478710	5.21485	5.00385	0.14475	0.169	5.13045	ENSMUSG00000037386	-0.0193013	0.953624	0.992105	-1.27473	NA
6:53604462|53610532	23.882	5.00145	0.2955	0.692	16.3298	ENSMUSG00000053007	1.75966	0.00017317	0.00290969	-0.172522	NA
2:11785123|11786302	2.89787	4.97658	0.584	0.303	3.72935	ENSMUSG00000047909	-0.211143	0.563578	0.876269	-0.356758	NA
7:67617993|67628335	21.1023	4.9711	0.3515	0.532333	14.6498	ENSMUSG00000030556	1.42971	0.00141608	0.0151755	-0.0423894	NA
10:115406353|115406898	2.58602	4.97095	0.21525	0.155667	3.53999	ENSMUSG00000034163	-0.206095	0.564508	0.876269	-0.0414647	NA
18:36747348|36751267	6.4041	4.95707	0.47975	0.356833	5.82529	ENSMUSG00000024474	0.0894507	0.807481	0.959086	0.0248309	NA
4:74306965|74315649	5.7287	4.95022	0.63625	0.416333	5.41731	ENSMUSG00000028397	0.043091	0.906297	0.98697	-0.0383161	NA
7:98251890|98266247	5.52367	4.94325	0.26675	0.268667	5.2915	ENSMUSG00000030760	0.0200617	0.956169	0.992105	-0.1184	NA
X:103595931|103605619	4.72688	4.94325	0.133	0.286333	4.81343	ENSMUSG00000086370	-0.0185662	0.955315	0.992105	-0.325469	NA
3:97841634|97843714	2.33397	4.9402	0.25	0.180167	3.37646	ENSMUSG00000038170	-0.260351	0.470527	0.808439	-0.332984	NA
7:74318459|74328024	4.30885	4.92695	0.0385	0.0251667	4.55609	ENSMUSG00000025790	-0.0436905	0.903045	0.986392	-0.177427	NA
7:61813262|61814190	3.02687	4.90252	0.1785	0.159	3.77713	ENSMUSG00000109394	-0.188744	0.603281	0.89338	-1.08253	NA
12:77448473|77450276	5.31608	4.88122	0.243	0.202167	5.14214	ENSMUSG00000021065	0.0056116	0.987749	0.996535	-0.35586	NA
6:143029160|143041543	3.70092	4.8801	0.12925	0.1525	4.17259	ENSMUSG00000030279	-0.109976	0.761741	0.943044	-0.973371	NA
3:57802447|57833815	2.72723	4.8423	0.02625	0.00733333	3.57326	ENSMUSG00000036503	-0.205719	0.571183	0.878883	0.443431	NA
6:99003200|99010057	20.6418	4.78247	0.17325	0.472	14.2981	ENSMUSG00000030067	1.00586	0.0319123	0.157541	0.307608	NA
6:23410742|23429218	2.87733	4.77965	0.13525	0.105	3.63826	ENSMUSG00000017978	-0.0788818	0.786711	0.953543	-1.5902	NA
2:130712260|130719975	3.59695	4.76807	0.02725	0.0101667	4.0654	ENSMUSG00000027309	-0.0810464	0.819102	0.964358	0.539679	NA
4:138095909|138105436	1.95792	4.74322	0.059	0.0291667	3.07204	ENSMUSG00000028760	-0.298882	0.417427	0.785759	-0.561786	NA
5:89170751|89199816	6.65827	4.73822	0.0355	0.0378333	5.89025	ENSMUSG00000060961	0.134182	0.716159	0.92481	0.222673	NA
15:73605442|73606076	4.36207	4.73107	0.1885	0.0816667	4.50967	ENSMUSG00000079020	-0.0532254	0.880487	0.979839	0.227508	NA
2:162135212|162135505	5.97038	4.6939	0.40725	0.447667	5.45979	ENSMUSG00000053141	0.11937	0.741296	0.938515	-0.234263	NA
10:76781832|76800914	3.51598	4.67645	0.107	0.153333	3.98017	ENSMUSG00000001120	-0.0794991	0.825521	0.965934	-0.754087	NA
1:143667625|143677855	9.59023	4.67063	0.195	0.2265	7.62239	ENSMUSG00000026361	0.368165	0.337369	0.70858	-0.00105014	NA
6:119052601|119057515	10.1141	4.66568	0.23075	0.356	7.93473	ENSMUSG00000051331	0.366924	0.338103	0.709027	-0.819517	NA
2:25905273|25905776	2.75418	4.6625	0.0625	0.0911667	3.51751	ENSMUSG00000058740	-0.157042	0.665098	0.921325	-1.34997	NA
15:59337193|59339029	8.35402	4.6606	0.174	0.189833	6.87665	ENSMUSG00000022350	0.320763	0.3905	0.769004	0.102392	NA
15:39534838|39616510	3.30433	4.63785	0.0775	0.0973333	3.83774	ENSMUSG00000037386	-0.143987	0.690889	0.92481	-1.27473	NA
2:24884146|24887069	3.51767	4.63638	0.0845	0.0356667	3.96515	ENSMUSG00000036893	-0.057089	0.844537	0.967483	-0.277517	NA
18:39296785|39306852	8.09572	4.63532	0.01575	0.0223333	6.71156	ENSMUSG00000036452	0.263106	0.483379	0.816517	-0.0573851	NA
10:60293378|60295019	3.55433	4.634	0.002	0.00116667	3.9862	ENSMUSG00000004207	-0.0454841	NA	NA	0.0768047	NA
11:6193154|6193476	8.73758	4.63237	0.187	0.214333	7.0955	ENSMUSG00000053838	0.188176	0.602381	0.89338	-0.251458	NA
4:87773480|87794011	8.30297	4.6305	0.0845	0.120333	6.83398	ENSMUSG00000028496	0.203301	0.585789	0.883879	0.209698	NA
4:9583812|9610938	2.87947	4.61888	0.0815	0.0488333	3.57523	ENSMUSG00000028207	-0.156263	0.660002	0.917823	-0.19647	NA
9:55377480|55380867	5.64382	4.61655	0.24	0.463	5.23291	ENSMUSG00000032313	0.0733082	0.84136	0.96662	-1.42882	NA
4:14886534|14893624	7.79862	4.61083	0.0425	0.0565	6.5235	ENSMUSG00000028221	0.29395	0.427319	0.788473	-0.14932	NA
19:37044522|37088587	2.48152	4.5919	0.6	0.233333	3.32567	ENSMUSG00000039652	-0.220191	0.543355	0.862901	-0.20306	NA
10:94167410|94167728	7.03135	4.58882	0.324	0.358667	6.05434	ENSMUSG00000005897	0.210397	0.571521	0.878883	-0.320013	NA
18:54889814|54946808	22.0372	4.58295	0.25225	0.551167	15.0555	ENSMUSG00000052713	1.63391	0.000416605	0.00609677	0.113299	NA
10:42196466|42197901	38.4023	4.57142	0.0515	0.274833	24.87	ENSMUSG00000048756	2.67997	1.3161e-09	6.88925e-08	-0.0356386	NA
7:126998226|127001958	4.21227	4.5682	0.541	0.376833	4.35464	ENSMUSG00000030681	-0.0198917	0.956469	0.992105	-0.649121	NA
MT:70|233	11.8991	4.55885	0.11525	0.112333	8.96297	ENSMUSG00000064337	0.652442	0.110043	0.360313	0.476098	NA
14:122701055|122738004	9.05145	4.5541	0.28525	0.395167	7.25251	ENSMUSG00000041650	0.407207	0.2865	0.656441	-0.482954	NA
9:24447787|24453897	2.58388	4.53963	0.159	0.123333	3.36618	ENSMUSG00000043067	-0.146271	0.668133	0.921325	0.516779	NA
17:86488160|86496111	3.52627	4.53582	0.4465	0.325833	3.93009	ENSMUSG00000045038	-0.122017	0.739356	0.937515	-0.68595	NA
17:34650808|34651642	3.91843	4.53332	0.028	0.0131667	4.16439	ENSMUSG00000015461	-0.0626505	0.859465	0.96859	-0.0160552	NA
1:152840302|152840457	10.7399	4.5314	0.00775	0.0178333	8.25647	ENSMUSG00000042772	0.485102	0.219266	0.558673	-0.21656	NA
16:63652215|63653578	33.9241	4.5272	0.2205	0.731167	22.1654	ENSMUSG00000052504	1.34767	0.0104047	0.0682398	-0.398833	NA
14:123571940|123599989	3.04188	4.51358	0.04075	0.0226667	3.63056	ENSMUSG00000000197	-0.107056	0.761657	0.943044	-0.209825	NA
11:106117490|106123906	6.33827	4.4891	0.194	0.190833	5.5986	ENSMUSG00000020700	0.125098	0.733346	0.934483	-0.293402	NA
13:45697821|45795637	6.83298	4.4851	0.09775	0.127333	5.89383	ENSMUSG00000046876	0.0694511	0.83458	0.965934	-0.457393	NA
X:20158815|20205565	5.60633	4.47337	0.15975	0.135333	5.15315	ENSMUSG00000037341	0.0270604	0.927829	0.989765	-0.152351	NA
4:99055322|99083182	4.1579	4.47128	0.0405	0.0301667	4.28325	ENSMUSG00000028556	-0.0286898	0.937336	0.989765	0.329469	NA
12:77323845|77332329	8.6965	4.46478	0.09825	0.192	7.00381	ENSMUSG00000021065	0.398771	0.293962	0.666803	-0.35586	NA
8:44950196|44953481	36.3733	4.43708	0.1675	0.637333	23.5988	ENSMUSG00000070047	2.27048	4.04217e-05	0.000833543	0.174209	NA
11:61909848|61916266	6.49732	4.4335	0.02075	0.0348333	5.67179	ENSMUSG00000047804	0.195371	0.598559	0.89338	-0.257667	NA
11:57329464|57329604	9.93145	4.4136	0.00725	0.00733333	7.72431	ENSMUSG00000020524	0.416167	0.289848	0.659672	0.473042	NA
8:10396851|10413290	11.2343	4.40827	0.13375	0.1585	8.50392	ENSMUSG00000039057	0.585151	0.146977	0.440287	0.599207	NA
12:29849245|29855283	7.11577	4.4002	0.12825	0.128833	6.02954	ENSMUSG00000061911	0.204154	0.582365	0.881645	-0.0413779	NA
16:14389807|14396476	2.10883	4.3726	0.1205	0.054	3.01434	ENSMUSG00000023088	-0.192363	0.572791	0.878883	-0.491479	NA
1:16581927|16602353	3.20972	4.35	0.1375	0.15	3.66583	ENSMUSG00000025939	-0.030188	0.917256	0.989765	-0.105026	NA
8:77277148|77310881	7.24552	4.34962	0.0405	0.0835	6.08716	ENSMUSG00000037148	0.185073	0.617543	0.901626	-0.672998	NA
1:53865041|53891260	4.5839	4.3482	0.05275	0.0595	4.48962	ENSMUSG00000042807	0.0110104	0.975965	0.996535	-0.463351	NA
15:39292102|39345620	9.84345	4.33378	0.18125	0.297667	7.63958	ENSMUSG00000037386	0.40746	0.297597	0.66947	-1.27473	NA
17:50606295|50611195	7.30582	4.32848	0.32975	0.318333	6.11488	ENSMUSG00000038910	0.175424	0.635607	0.908068	-0.586744	NA
6:136599650|136603467	4.0579	4.32322	0.08925	0.078	4.16403	ENSMUSG00000030213	-0.0232127	0.949324	0.992105	-0.276854	NA
12:31833182|31839854	7.23235	4.30473	0.224	0.249	6.0613	ENSMUSG00000035933	0.275865	0.462895	0.80646	-0.19071	NA
12:85956566|86024342	5.25493	4.2984	0.04175	0.0388333	4.87232	ENSMUSG00000012609	0.0434845	0.904192	0.986853	0.0501809	NA
13:59454535|59546383	5.2126	4.28742	0.0455	0.0905	4.84253	ENSMUSG00000021557	0.071414	0.84542	0.967483	-0.799942	NA
4:86836380|86837576	2.36125	4.26945	0.558	0.299667	3.12453	ENSMUSG00000038024	-0.159295	0.65185	0.917823	-0.00814596	NA
2:31052985|31059017	5.67655	4.26107	0.02325	0.0258333	5.11036	ENSMUSG00000075415	0.138558	0.707462	0.92481	-0.348848	NA
8:106078604|106083973	3.87048	4.26095	0.113	0.115	4.02667	ENSMUSG00000031902	-0.0757926	0.833494	0.965934	-0.254572	NA
7:51887912|51953301	6.51597	4.22865	0.28325	0.295667	5.60104	ENSMUSG00000030498	0.0656179	0.84233	0.96662	0.263684	NA
3:123548872|123562084	2.54207	4.22685	0.0235	0.0321667	3.21598	ENSMUSG00000027977	-0.135977	0.703817	0.92481	-0.928186	NA
11:85531793|85559171	9.72267	4.22652	0.11475	0.242333	7.52421	ENSMUSG00000059439	0.439998	0.260955	0.613762	-0.194302	NA
[truncated: 4,502 more rows]
