# Supplementary material for: Retinitis pigmentosa–associated mutations in mouse Prpf8 cause misexpression of circRNAs and degeneration of cerebellar granule cells
Source: Life Sci Alliance. 2023 Apr 5;6(6):e202201855. doi: 10.26508/lsa.202201855 (PMC10078954; doi:10.26508/lsa.202201855)
Supplement: Supplementary file 9 [file LSA-2022-01855_TableS8.xlsx]

## Sheet: Sheet1
	4-weeks old Prpf8d17/d17 vs. Prpf8wt/wt cerebellae, RNA-Seq, ASpli analysis
	Reference genome overview
	Reference genome: GRCm38
	Annotation version: 94
	Number of extracted Genes = 55421
	Number of extracted Exon Bins = 446436
	Number of extracted intron bins = 351202
	Number of extracted trascripts = 142446
	Number of extracted junctions = 285008
	Number of AS bins (not include external) = 50746
	Number of AS bins (include external) = 51323
	Classified as: ES bins = 16621(33%) IR bins = 9742(19%) Alt5’ss bins = 5807(11%) Alt3’ss bins = 7078(14%) Multiple AS bins = 11498(23%) classified as: ES bins = 3448(30%) IR bins = 2810(24%) Alt5’ss bins = 2091(18%) Alt3’ss bins = 2680(23%)
4-weeks old Prpf8d17/d17 vs. Prpf8wt/wt cerebellae - ASpli analysis, BIN DIFFERENTIAL JUNCTION USAGE
Differentially spliced genes, 4-weeks old Prpf8d17/d17 vs. Prpf8wt/wt cerebellae, RNA-Seq; 2 bins based on abs Log2-fold change 1 and FDR 0.05 (yellow rows)
Differential Usage bins count based on abs Log2-fold change 1 and FDR 0.05	feature	event	locus	locus_overlap	symbol	gene_coordinates	start	end	length	logFC	pvalue	bin.fdr
ENSMUSG00000073725:I017	I	-	ENSMUSG00000073725	-	Lmbrd1	1:24678630-24766301	24731900	24743882	11983	-0.665082	6.4194e-09	0.00108087
ENSMUSG00000026743:I014	I	-	ENSMUSG00000026743	ENSMUSG00000026740	Mllt10	2:18055237-18212388	18122349	18123718	1370	-3.4951	2.76561e-07	0.023283
ENSMUSG00000075600:I006	I	-	ENSMUSG00000075600	-	Zc3h3	15:75754430-75841915	75779439	75779513	75	4.87876	8.09051e-07	0.045408
4-weeks old Prpf8d17/d17 vs. Prpf8wt/wt cerebellae - ASpli analysis, INTRON RETENTION
Bin junction based PIR: Intron retention junctions with abs delta PIR above 0.15 (15%) = 2,552 events (rows in yellow)
Differential expression analysis based on bin junction J3 counts (log2-fold change) and junction PIR (percentage of intron retained) difference (dPIR).	GeneID	EventID	t_stat	df	p_val	stderr	dPIR	mean_counts_log10	J3	symbol	Biotype
ENSMUSG00000049287:I001	ENSMUSG00000049287	ENSMUSG00000049287:I001	-5.86943	5.2712	0.00170175	0.111771	-0.656032	0.842794	11.59158659.59158838	Iba57	protein_coding
ENSMUSG00000022203:I002	ENSMUSG00000022203	ENSMUSG00000022203:I002	3.75337	5.71866	0.0103479	0.161873	0.60757	0.726999	14.54919418.54919695	Efs	protein_coding
ENSMUSG00000034449:I004	ENSMUSG00000034449	ENSMUSG00000034449:I004	-2.84595	3.40121	0.0563543	0.209005	-0.594819	0.81661	11.84822440.84823072	Dhrs11	protein_coding
ENSMUSG00000049550:Io029	ENSMUSG00000049550	ENSMUSG00000049550:Io029	-5.97902	3.15239	0.0081224	0.0993838	-0.594218	0.845098	5.123635278.123640494	Clip1	protein_coding
ENSMUSG00000036931:I005	ENSMUSG00000036931	ENSMUSG00000036931:I005	-4.65245	3.32403	0.014875	0.124367	-0.578609	0.920819	7.30424451.30425222	Nfkbid	protein_coding
ENSMUSG00000020359:E007	ENSMUSG00000020359	ENSMUSG00000020359:E007	3.85193	6.2178	0.00788139	0.148839	0.573317	1.18142	11.51585632.51586561	Phykpl	protein_coding
ENSMUSG00000029098:Io018	ENSMUSG00000029098	ENSMUSG00000029098:Io018	4.08723	6.75099	0.0050195	0.137513	0.562048	0.84739	5.35609822.35612015	Acox3	protein_coding
ENSMUSG00000039199:I007	ENSMUSG00000039199	ENSMUSG00000039199:I007	3.11749	5.95497	0.0208566	0.177302	0.55274	0.811674	8.105476529.105476614	Zdhhc1	protein_coding
ENSMUSG00000004056:Io021	ENSMUSG00000004056	ENSMUSG00000004056:Io021	-2.29561	3.2584	0.0984197	0.238734	-0.548039	0.78348	7.27597255.27608623	Akt2	protein_coding
ENSMUSG00000071176:I005	ENSMUSG00000071176	ENSMUSG00000071176:I005	-2.58184	2.18413	0.112572	0.209647	-0.541274	0.705357	8.14932420.14934770	Arhgef10	protein_coding
ENSMUSG00000000134:Io003	ENSMUSG00000000134	ENSMUSG00000000134:Io003	2.92549	4.0165	0.0427906	0.183655	0.537281	0.833454	X.7763060.7765507	Tfe3	protein_coding
ENSMUSG00000028859:I007	ENSMUSG00000028859	ENSMUSG00000028859:I007	2.90007	4.20186	0.0415745	0.184938	0.536332	0.720925	4.126031921.126032112	Csf3r	protein_coding
ENSMUSG00000023795:Io007	ENSMUSG00000023795	ENSMUSG00000023795:Io007	2.25143	6.74815	0.0604639	0.237203	0.534048	0.726999	17.3081034.3083968	Pisd-ps2	transcribed_unprocessed_pseudogene
ENSMUSG00000112117:Io010	ENSMUSG00000112117	ENSMUSG00000112117:Io010	2.82919	4.05768	0.0466059	0.187815	0.531363	0.801632	10.92084082.92109639	Rmst	lincRNA
ENSMUSG00000035212:I004	ENSMUSG00000035212	ENSMUSG00000035212:I004	-3.47418	4.14188	0.0240954	0.152318	-0.529179	0.860892	4.101656295.101657838	Leprot	protein_coding
ENSMUSG00000054708:I021	ENSMUSG00000054708	ENSMUSG00000054708:I021	-2.6879	3.67105	0.0600135	0.196303	-0.527643	0.780824	10.81639936.81640028	Ankrd24	protein_coding
ENSMUSG00000032840:I004	ENSMUSG00000032840	ENSMUSG00000032840:I004	-2.06372	2.03541	0.17288	0.253714	-0.523596	0.711651	5.118259488.118261100	2410131K14Rik	protein_coding
ENSMUSG00000014791:I017	ENSMUSG00000014791	ENSMUSG00000014791:I017	2.24446	5.50221	0.069935	0.2327	0.522286	0.732989	8.105308340.105308449	Elmo3	protein_coding
ENSMUSG00000020300:I004	ENSMUSG00000020300	ENSMUSG00000020300:I004	4.63761	5.87493	0.00374729	0.112615	0.522264	0.78612	11.31908875.31918801	Cpeb4	protein_coding
ENSMUSG00000024130:Io021	ENSMUSG00000024130	ENSMUSG00000024130:Io021	-3.02462	3.62355	0.0443092	0.172631	-0.522141	0.99024	17.24357991.24360888	Abca3	protein_coding
ENSMUSG00000031328:I017	ENSMUSG00000031328	ENSMUSG00000031328:I017	3.2807	4.41194	0.0263785	0.159133	0.522067	0.894972	X.74229192.74229381	Flna	protein_coding
ENSMUSG00000022914:I001	ENSMUSG00000022914	ENSMUSG00000022914:I001	2.87308	6.99887	0.0238908	0.179196	0.514843	0.851937	16.95993977.96002434	Brwd1	protein_coding
ENSMUSG00000028676:Io007	ENSMUSG00000028676	ENSMUSG00000028676:Io007	2.83854	4.74302	0.0385572	0.177953	0.505127	0.764536	4.135863576.135867126	Srsf10	protein_coding
ENSMUSG00000004698:Io026	ENSMUSG00000004698	ENSMUSG00000004698:Io026	-3.46282	4.0144	0.0256039	0.144986	-0.502058	0.796523	12.34402867.34429498	Hdac9	protein_coding
ENSMUSG00000030881:I009	ENSMUSG00000030881	ENSMUSG00000030881:I009	5.66073	5.37753	0.00188532	0.0859413	0.48649	0.778151	7.105638040.105638209	Arfip2	protein_coding
ENSMUSG00000020105:Io003	ENSMUSG00000020105	ENSMUSG00000020105:Io003	2.36692	4.43967	0.0706764	0.203117	0.48076	0.801632	10.125972467.125994418	Lrig3	protein_coding
ENSMUSG00000002319:I008	ENSMUSG00000002319	ENSMUSG00000002319:I008	-1.97003	2.86142	0.14787	0.243619	-0.479935	0.780824	14.55627993.55628106	Ipo4	protein_coding
ENSMUSG00000002833:Io017	ENSMUSG00000002833	ENSMUSG00000002833:Io017	-2.36518	2.15754	0.132503	0.201949	-0.477647	0.957802	17.56099985.56100348	Hdgfl2	protein_coding
ENSMUSG00000017264:I018	ENSMUSG00000017264	ENSMUSG00000017264:I018	-1.86757	3.03039	0.157712	0.255398	-0.476973	0.993518	4.148573029.148573111	Exosc10	protein_coding
ENSMUSG00000015488:Io004	ENSMUSG00000015488	ENSMUSG00000015488:Io004	2.68144	4.28952	0.0512445	0.177757	0.476645	0.845098	2.27015609.27018373	Cacfd1	protein_coding
ENSMUSG00000024299:Io031	ENSMUSG00000024299	ENSMUSG00000024299:Io031	-1.71943	3.04246	0.182748	0.276388	-0.475231	0.920819	17.33538701.33543198	Adamts10	protein_coding
ENSMUSG00000002769:E004	ENSMUSG00000002769	ENSMUSG00000002769:E004	5.15582	6.79552	0.00144116	0.0921288	0.474999	1.04576	17.46726182.46726269	Gnmt	protein_coding
ENSMUSG00000021840:I004	ENSMUSG00000021840	ENSMUSG00000021840:I004	-2.43477	4.29703	0.0672351	0.194536	-0.473649	0.764536	14.47311113.47313485	Mapk1ip1l	protein_coding
ENSMUSG00000004996:I005	ENSMUSG00000004996	ENSMUSG00000004996:I005	3.16921	4.75105	0.02666	0.149061	0.472407	0.845098	8.84254352.84256244	Mri1	protein_coding
ENSMUSG00000056724:I068	ENSMUSG00000056724	ENSMUSG00000056724:I068	4.16919	6.39254	0.00512022	0.112686	0.469811	0.869666	9.110642470.110643712	Nbeal2	protein_coding
ENSMUSG00000051169:Io009	ENSMUSG00000051169	ENSMUSG00000051169:Io009	2.21804	6.00213	0.0683667	0.211606	0.46935	0.952452	6.113416432.113416789	Rpusd3	protein_coding
ENSMUSG00000033400:I030	ENSMUSG00000033400	ENSMUSG00000033400:I030	3.14955	4.1712	0.0325869	0.148538	0.467828	0.741823	3.116788382.116788526	Agl	protein_coding
ENSMUSG00000058799:I005	ENSMUSG00000058799	ENSMUSG00000058799:I005	-2.41224	3.22565	0.0888092	0.193139	-0.465899	0.732989	10.111490169.111490377	Nap1l1	protein_coding
ENSMUSG00000038685:I023	ENSMUSG00000038685	ENSMUSG00000038685:I023	2.21461	4.98047	0.0778641	0.207827	0.460256	0.723972	2.181349980.181350126	Rtel1	protein_coding
ENSMUSG00000068015:I005	ENSMUSG00000068015	ENSMUSG00000068015:I005	-1.94657	4.57815	0.114439	0.236417	-0.460201	0.854194	14.74786390.74793127	Lrch1	protein_coding
ENSMUSG00000027371:I008	ENSMUSG00000027371	ENSMUSG00000027371:I008	-2.35267	3.75727	0.0824984	0.19552	-0.459994	0.767293	2.127440602.127441874	Fahd2a	protein_coding
ENSMUSG00000035172:I011	ENSMUSG00000035172	ENSMUSG00000035172:I011	2.46981	6.26024	0.0468198	0.186057	0.459525	0.865301	11.101167832.101167918	Plekhh3	protein_coding
ENSMUSG00000031295:I027	ENSMUSG00000031295	ENSMUSG00000031295:I027	2.03016	4	0.112193	0.225014	0.456815	0.753328	X.160576758.160577496	Phka2	protein_coding
ENSMUSG00000034354:Io020	ENSMUSG00000034354	ENSMUSG00000034354:Io020	2.74285	4.47124	0.0458361	0.165997	0.455305	0.723972	11.4485989.4487234	Mtmr3	protein_coding
ENSMUSG00000024527:I003	ENSMUSG00000024527	ENSMUSG00000024527:I003	-2.03019	3.03347	0.134311	0.223139	-0.453014	0.950653	18.67409598.67414078	Afg3l2	protein_coding
ENSMUSG00000041215:Io014	ENSMUSG00000041215	ENSMUSG00000041215:Io014	-2.21847	3.15779	0.108739	0.203931	-0.452415	0.833454	16.20193826.20203655	Yeats2	protein_coding
ENSMUSG00000042115:I001	ENSMUSG00000042115	ENSMUSG00000042115:I001	-1.79573	3.5014	0.157092	0.251687	-0.451963	0.796523	1.132299652.132302525	Klhdc8a	protein_coding
ENSMUSG00000052512:Io012	ENSMUSG00000052512	ENSMUSG00000052512:Io012	-2.26163	3.20947	0.102972	0.199815	-0.451907	0.998389	7.49458208.49461912	Nav2	protein_coding
ENSMUSG00000027678:I011	ENSMUSG00000027678	ENSMUSG00000027678:I011	4.34431	6.98103	0.00339994	0.103957	0.451622	0.947034	2.166052495.166052754	Ncoa3	protein_coding
ENSMUSG00000021375:I004	ENSMUSG00000021375	ENSMUSG00000021375:I004	3.29775	6.77428	0.0137957	0.13563	0.447275	0.876132	13.46752872.46760663	Kif13a	protein_coding
ENSMUSG00000036026:Io024	ENSMUSG00000036026	ENSMUSG00000036026:Io024	-4.70594	6.25229	0.00296473	0.0944954	-0.44469	0.985277	17.45678016.45679237	Tmem63b	protein_coding
ENSMUSG00000007817:I023	ENSMUSG00000007817	ENSMUSG00000007817:I023	1.92897	4	0.125964	0.230405	0.444444	0.741823	14.25655257.25656023	Zmiz1	protein_coding
ENSMUSG00000001249:Io015	ENSMUSG00000001249	ENSMUSG00000001249:Io015	2.162	3.76513	0.100938	0.205134	0.443501	0.856438	7.31110773.31114678	Hpn	protein_coding
ENSMUSG00000020982:E010	ENSMUSG00000020982	ENSMUSG00000020982:E010	-4.81359	6.95308	0.00197221	0.0920533	-0.443107	1.07918	12.69312666.69314416	Nemf	protein_coding
ENSMUSG00000028857:I007	ENSMUSG00000028857	ENSMUSG00000028857:I007	3.41433	6.15583	0.0136853	0.129236	0.441255	0.996771	4.133270814.133270963	Tmem222	protein_coding
ENSMUSG00000040997:Io008	ENSMUSG00000040997	ENSMUSG00000040997:Io008	-2.3071	3.02586	0.103556	0.190858	-0.440329	0.764536	14.54259319.54261626	Abhd4	protein_coding
ENSMUSG00000015023:I009	ENSMUSG00000015023	ENSMUSG00000015023:I009	2.58932	4.82078	0.0506119	0.169602	0.439154	0.761761	8.110989609.110990477	Ddx19a	protein_coding
ENSMUSG00000029471:I019	ENSMUSG00000029471	ENSMUSG00000029471:I019	-3.3131	4.18682	0.0276153	0.132028	-0.437421	0.988592	5.122763434.122763774	Camkk2	protein_coding
ENSMUSG00000001909:I006	ENSMUSG00000001909	ENSMUSG00000001909:I006	3.72833	4.10679	0.0193915	0.117156	0.436798	0.756157	8.84689908.84690517	Trmt1	protein_coding
ENSMUSG00000025724:I012	ENSMUSG00000025724	ENSMUSG00000025724:I012	2.1367	4.71099	0.0890571	0.204005	0.435899	0.907093	7.80927886.80935027	Sec11a	protein_coding
ENSMUSG00000002109:I005	ENSMUSG00000002109	ENSMUSG00000002109:I005	2.6939	5.47199	0.0393162	0.16121	0.434284	1.06832	2.91216808.91217053	Ddb2	protein_coding
ENSMUSG00000015889:I009	ENSMUSG00000015889	ENSMUSG00000015889:I009	-1.46923	3.26426	0.230973	0.294939	-0.433333	0.69897	10.93470823.93471296	Lta4h	protein_coding
ENSMUSG00000035469:Io003	ENSMUSG00000035469	ENSMUSG00000035469:Io003	2.19411	5.09688	0.0786522	0.197064	0.432381	0.705357	14.59210585.59217596	Rcbtb1	protein_coding
ENSMUSG00000059146:I008	ENSMUSG00000059146	ENSMUSG00000059146:I008	-2.42421	3.37071	0.084384	0.178239	-0.432089	0.863102	7.78247398.78250701	Ntrk3	protein_coding
ENSMUSG00000022377:I018	ENSMUSG00000022377	ENSMUSG00000022377:I018	-1.48932	3.05721	0.231517	0.290047	-0.431972	0.775462	15.64135854.64137954	Asap1	protein_coding
ENSMUSG00000052609:Io022	ENSMUSG00000052609	ENSMUSG00000052609:Io022	2.76966	6.13041	0.0317198	0.155574	0.430888	1.03993	12.76547186.76560129	Plekhg3	protein_coding
ENSMUSG00000026385:E011	ENSMUSG00000026385	ENSMUSG00000026385:E011	3.44591	5.44027	0.0160097	0.124967	0.430623	0.738898	1.120120012.120120121	Dbi	protein_coding
ENSMUSG00000035297:I009	ENSMUSG00000035297	ENSMUSG00000035297:I009	2.19178	4.49636	0.0860023	0.195421	0.428318	0.81661	5.100533395.100533512	Cops4	protein_coding
ENSMUSG00000016346:I005	ENSMUSG00000016346	ENSMUSG00000016346:I005	2.14618	6.08013	0.074902	0.199396	0.427941	1.0697	2.181082456.181085243	Kcnq2	protein_coding
ENSMUSG00000042303:I027	ENSMUSG00000042303	ENSMUSG00000042303:I027	-2.37276	3.1324	0.0945911	0.178977	-0.42467	0.772756	15.81011071.81011238	Sgsm3	protein_coding
ENSMUSG00000024163:Io040	ENSMUSG00000024163	ENSMUSG00000024163:Io040	-2.61123	3.67143	0.064719	0.162505	-0.424339	0.890856	17.24905298.24906174	Mapk8ip3	protein_coding
ENSMUSG00000018217:I004	ENSMUSG00000018217	ENSMUSG00000018217:I004	-2.91292	6.52008	0.0244406	0.145458	-0.423708	1.11518	11.63133001.63133125	Pmp22	protein_coding
ENSMUSG00000021375:I015	ENSMUSG00000021375	ENSMUSG00000021375:I015	2.88217	4	0.0449151	0.146391	0.421922	0.821489	13.46775458.46777087	Kif13a	protein_coding
ENSMUSG00000025558:I021	ENSMUSG00000025558	ENSMUSG00000025558:I021	-4.11888	3.23146	0.0224455	0.10225	-0.421155	0.988592	14.121583540.121583662	Dock9	protein_coding
ENSMUSG00000031150:I005	ENSMUSG00000031150	ENSMUSG00000031150:I005	2.48357	5.95837	0.0478514	0.169426	0.420781	0.945213	X.7735836.7736692	Ccdc120	protein_coding
ENSMUSG00000071659:I004	ENSMUSG00000071659	ENSMUSG00000071659:I004	2.83302	6.69176	0.0265289	0.14845	0.420562	0.804165	19.8823669.8824221	Hnrnpul2	protein_coding
ENSMUSG00000024137:I002	ENSMUSG00000024137	ENSMUSG00000024137:I002	1.88774	4.50714	0.124025	0.221933	0.418953	0.842794	17.24444476.24444547	E4f1	protein_coding
ENSMUSG00000041625:I004	ENSMUSG00000041625	ENSMUSG00000041625:I004	-2.03535	4.52407	0.103386	0.205665	-0.418601	0.764536	14.122900532.122912865	Ggact	protein_coding
ENSMUSG00000034685:Io008	ENSMUSG00000034685	ENSMUSG00000034685:Io008	2.10394	6.1385	0.0789967	0.198517	0.417669	0.809185	11.102439529.102439660	Fam171a2	protein_coding
ENSMUSG00000028069:I008	ENSMUSG00000028069	ENSMUSG00000028069:I008	3.14407	5.04122	0.0252643	0.132708	0.417244	0.971757	3.88052118.88054369	Gpatch4	protein_coding
ENSMUSG00000025474:I013	ENSMUSG00000025474	ENSMUSG00000025474:I013	3.18539	4.67054	0.0268325	0.130267	0.41495	0.775462	7.140008094.140029827	Tubgcp2	protein_coding
ENSMUSG00000097080:Io001	ENSMUSG00000097080	ENSMUSG00000097080:Io001	1.80923	4.28796	0.139849	0.229045	0.414394	0.741823	18.38239189.38250178	1700086O06Rik	lincRNA
ENSMUSG00000050315:Io001	ENSMUSG00000050315	ENSMUSG00000050315:Io001	2.84673	6.22226	0.0281599	0.145412	0.413948	0.835808	3.123080258.123112702	Synpo2	protein_coding
ENSMUSG00000004565:Io038	ENSMUSG00000004565	ENSMUSG00000004565:Io038	3.54803	5.36977	0.0145703	0.116618	0.413765	0.980256	8.3523867.3524011	Pnpla6	protein_coding
ENSMUSG00000032724:I011	ENSMUSG00000032724	ENSMUSG00000032724:I011	-1.85283	3.19928	0.155212	0.221353	-0.41013	0.809185	2.103710854.103711148	Abtb2	protein_coding
ENSMUSG00000004996:I003	ENSMUSG00000004996	ENSMUSG00000004996:I003	3.09807	4.11119	0.0349751	0.131975	0.408866	0.888783	8.84254087.84254176	Mri1	protein_coding
ENSMUSG00000032763:I012	ENSMUSG00000032763	ENSMUSG00000032763:I012	-2.1477	3.47495	0.108583	0.190226	-0.408549	1.00955	10.78579802.78581056	Ilvbl	protein_coding
ENSMUSG00000028420:Io001	ENSMUSG00000028420	ENSMUSG00000028420:Io001	-2.59041	3.5471	0.0683992	0.157674	-0.408439	0.878266	4.53826220.53840627	Tmem38b	protein_coding
ENSMUSG00000004319:Io012	ENSMUSG00000004319	ENSMUSG00000004319:Io012	2.44636	5.57808	0.0531003	0.16679	0.408028	0.78612	8.60941414.60982776	Clcn3	protein_coding
ENSMUSG00000072770:I003	ENSMUSG00000072770	ENSMUSG00000072770:I003	2.64487	5.82144	0.0394085	0.153672	0.406443	0.978569	6.125053952.125054673	Acrbp	protein_coding
ENSMUSG00000032313:I010	ENSMUSG00000032313	ENSMUSG00000032313:I010	2.30756	4.94516	0.0696966	0.176122	0.406413	0.780824	9.55397895.55400574	Tmem266	protein_coding
ENSMUSG00000029863:Io008	ENSMUSG00000029863	ENSMUSG00000029863:Io008	2.37617	5.50554	0.0588122	0.17101	0.40635	0.717855	6.42276785.42279777	Casp2	protein_coding
ENSMUSG00000034220:Io001	ENSMUSG00000034220	ENSMUSG00000034220:Io001	1.9615	4.22339	0.117591	0.206493	0.405036	0.838149	1.92832097.92853347	Gpc1	protein_coding
ENSMUSG00000022710:I033	ENSMUSG00000022710	ENSMUSG00000022710:I033	1.44939	3.93262	0.221995	0.277836	0.402692	0.756157	16.8715919.8716515	Usp7	protein_coding
ENSMUSG00000024873:I001	ENSMUSG00000024873	ENSMUSG00000024873:I001	3.8935	6.13744	0.00769509	0.103408	0.402617	1.08715	19.5093497.5093672	Cnih2	protein_coding
ENSMUSG00000033871:I003	ENSMUSG00000033871	ENSMUSG00000033871:I003	2.71591	4.13727	0.051313	0.148005	0.401968	0.860892	18.61302740.61304708	Ppargc1b	protein_coding
ENSMUSG00000020120:I003	ENSMUSG00000020120	ENSMUSG00000020120:I003	3.50097	4.1613	0.0233224	0.114509	0.400894	0.770033	11.16983265.16985529	Plek	protein_coding
ENSMUSG00000034290:I021	ENSMUSG00000034290	ENSMUSG00000034290:I021	-2.51213	3.23439	0.08069	0.158046	-0.397031	0.878266	12.85336485.85339003	Nek9	protein_coding
ENSMUSG00000027569:E008	ENSMUSG00000027569	ENSMUSG00000027569:E008	3.65833	6.47222	0.00927803	0.108473	0.396832	0.714764	2.180582955.180583401	Mrgbp	protein_coding
ENSMUSG00000025138:E014	ENSMUSG00000025138	ENSMUSG00000025138:E014	-2.88536	6.65132	0.0248266	0.137473	-0.396657	0.901075	11.120620504.120620647	Sirt7	protein_coding
ENSMUSG00000009995:I020	ENSMUSG00000009995	ENSMUSG00000009995:I020	5.57247	5.06507	0.00246003	0.0709722	0.39549	1.08185	X.74289182.74289299	Taz	protein_coding
ENSMUSG00000042642:I004	ENSMUSG00000042642	ENSMUSG00000042642:I004	2.21801	4.33139	0.0856462	0.178275	0.395416	0.90309	3.89405770.89405855	Flad1	protein_coding
ENSMUSG00000022475:I021	ENSMUSG00000022475	ENSMUSG00000022475:I021	-1.8383	3.00546	0.163146	0.213961	-0.393325	0.744727	15.97807788.97807965	Hdac7	protein_coding
ENSMUSG00000025384:I008	ENSMUSG00000025384	ENSMUSG00000025384:I008	2.40677	5.37146	0.0576422	0.162796	0.391813	0.756157	11.120375573.120376706	Faap100	protein_coding
ENSMUSG00000037426:I056	ENSMUSG00000037426	ENSMUSG00000037426:I056	-1.95405	3.18433	0.140363	0.199443	-0.389721	0.884607	5.32975544.32979385	Depdc5	protein_coding
ENSMUSG00000014859:Io001	ENSMUSG00000014859	ENSMUSG00000014859:Io001	3.2159	4.66252	0.026038	0.121103	0.389454	0.804165	8.105297875.105298281	E2f4	protein_coding
ENSMUSG00000029361:I008	ENSMUSG00000029361	ENSMUSG00000029361:I008	-1.71002	3.03923	0.18461	0.22724	-0.388585	0.723972	5.117867926.117879284	Nos1	protein_coding
ENSMUSG00000059149:Io014	ENSMUSG00000059149	ENSMUSG00000059149:Io014	2.23336	5.09202	0.0748771	0.17385	0.388269	0.907093	1.132057967.132067663	Mfsd4a	protein_coding
ENSMUSG00000023066:I008	ENSMUSG00000023066	ENSMUSG00000023066:I008	2.04089	4.63432	0.101212	0.189881	0.387526	0.892919	18.88983975.88985894	Rttn	protein_coding
ENSMUSG00000022843:I016	ENSMUSG00000022843	ENSMUSG00000022843:I016	-2.52198	3.36429	0.0769662	0.153652	-0.387507	1.14842	16.20709724.20709880	Clcn2	protein_coding
ENSMUSG00000015968:I049	ENSMUSG00000015968	ENSMUSG00000015968:I049	1.38576	3.76476	0.242246	0.279519	0.387347	0.735954	14.30124942.30128772	Cacna1d	protein_coding
ENSMUSG00000040990:I005	ENSMUSG00000040990	ENSMUSG00000040990:I005	1.56689	4.03173	0.191652	0.245435	0.384568	0.772756	X.159764135.159803720	Sh3kbp1	protein_coding
ENSMUSG00000030763:I013	ENSMUSG00000030763	ENSMUSG00000030763:I013	-2.44544	3.26747	0.0850667	0.157163	-0.384334	0.735954	7.123422798.123428094	Lcmt1	protein_coding
ENSMUSG00000032115:E029	ENSMUSG00000032115	ENSMUSG00000032115:E029	-4.06767	6.81954	0.00503318	0.0944111	-0.384033	0.937852	9.44384962.44385118	Hyou1	protein_coding
ENSMUSG00000061313:I003	ENSMUSG00000061313	ENSMUSG00000061313:I003	-2.16668	3.0166	0.118332	0.177096	-0.38371	0.959571	8.25733122.25734716	Ddhd2	protein_coding
ENSMUSG00000028559:I015	ENSMUSG00000028559	ENSMUSG00000028559:I015	-3.283	3.52033	0.0367022	0.116408	-0.382167	1.05294	4.109066999.109068363	Osbpl9	protein_coding
ENSMUSG00000061589:I022	ENSMUSG00000061589	ENSMUSG00000061589:I022	2.40304	4.05241	0.0732828	0.158829	0.381671	0.851937	10.80785623.80785782	Dot1l	protein_coding
ENSMUSG00000033006:I001	ENSMUSG00000033006	ENSMUSG00000033006:I001	-1.55442	3.33345	0.208905	0.245454	-0.381539	0.838149	15.79156641.79159135	Sox10	protein_coding
ENSMUSG00000024101:E013	ENSMUSG00000024101	ENSMUSG00000024101:E013	-2.56179	3.74577	0.0666618	0.148361	-0.380071	1.29942	17.66115782.66115954	Washc1	protein_coding
ENSMUSG00000031767:I006	ENSMUSG00000031767	ENSMUSG00000031767:I006	2.32571	4.55005	0.0727175	0.162864	0.378774	1.1507	8.114148053.114151654	Nudt7	protein_coding
ENSMUSG00000020181:I024	ENSMUSG00000020181	ENSMUSG00000020181:I024	2.73775	4.81574	0.0425671	0.138336	0.37873	0.948847	10.109759049.109760487	Nav3	protein_coding
ENSMUSG00000000266:Io001	ENSMUSG00000000266	ENSMUSG00000000266:Io001	-2.52193	3.91958	0.066489	0.149434	-0.376863	0.732989	X.140664642.140677996	Mid2	protein_coding
ENSMUSG00000034573:I021	ENSMUSG00000034573	ENSMUSG00000034573:I021	2.01357	4.83018	0.102186	0.186912	0.376359	0.735954	5.103541386.103541522	Ptpn13	protein_coding
ENSMUSG00000019647:E012	ENSMUSG00000019647	ENSMUSG00000019647:E012	2.1647	4.2232	0.0927645	0.173706	0.376022	0.814149	18.47276469.47276586	Sema6a	protein_coding
ENSMUSG00000056724:I008	ENSMUSG00000056724	ENSMUSG00000056724:I008	-3.61933	3.4744	0.028409	0.103746	-0.375492	0.840478	9.110627187.110627269	Nbeal2	protein_coding
ENSMUSG00000020926:I014	ENSMUSG00000020926	ENSMUSG00000020926:I014	-2.06556	4.53754	0.0994867	0.181752	-0.37542	0.791353	11.102773667.102773775	Adam11	protein_coding
ENSMUSG00000039242:E025	ENSMUSG00000039242	ENSMUSG00000039242:E025	2.18096	5.40075	0.0769794	0.17205	0.375234	0.995147	13.13995275.13995727	B3galnt2	protein_coding
ENSMUSG00000052911:I025	ENSMUSG00000052911	ENSMUSG00000052911:I025	-1.54754	3.21373	0.213512	0.241714	-0.374063	0.780824	9.108486888.108486976	Lamb2	protein_coding
ENSMUSG00000024240:Io014	ENSMUSG00000024240	ENSMUSG00000024240:Io014	2.13444	4.26003	0.0955041	0.174943	0.373405	0.833454	18.6462991.6490463	Epc1	protein_coding
ENSMUSG00000028467:E016	ENSMUSG00000028467	ENSMUSG00000028467:E016	-2.84671	3.63189	0.0521309	0.131025	-0.372989	1.02953	4.43569661.43569830	Gba2	protein_coding
ENSMUSG00000030530:E029	ENSMUSG00000030530	ENSMUSG00000030530:E029	-1.7295	3.33173	0.172966	0.215307	-0.372373	1.04431	7.80398193.80398594	Furin	protein_coding
ENSMUSG00000002020:I034	ENSMUSG00000002020	ENSMUSG00000002020:I034	1.74375	3.30048	0.171146	0.213449	0.372202	0.858671	12.84806413.84807171	Ltbp2	protein_coding
ENSMUSG00000052488:I006	ENSMUSG00000052488	ENSMUSG00000052488:I006	2.19719	4.48284	0.085632	0.169219	0.371806	0.926571	8.72462490.72462801	Cherp	protein_coding
ENSMUSG00000028889:I002	ENSMUSG00000028889	ENSMUSG00000028889:I002	1.98824	4.35771	0.111875	0.186988	0.371778	0.922745	4.124851807.124851900	Yrdc	protein_coding
ENSMUSG00000064284:Io003	ENSMUSG00000064284	ENSMUSG00000064284:Io003	3.29729	6.87872	0.013504	0.112592	0.371249	1.07649	15.85809324.85810902	Cdpf1	protein_coding
ENSMUSG00000040407:I023	ENSMUSG00000040407	ENSMUSG00000040407:I023	1.99985	4.42899	0.109288	0.185559	0.371091	0.823909	5.4004943.4005410	Akap9	protein_coding
ENSMUSG00000024943:I023	ENSMUSG00000024943	ENSMUSG00000024943:I023	-1.61944	3.99274	0.180795	0.22874	-0.370431	0.720925	19.23261467.23263604	Smc5	protein_coding
ENSMUSG00000034771:I026	ENSMUSG00000034771	ENSMUSG00000034771:I026	2.53467	4.39569	0.0588487	0.146043	0.37017	0.901075	10.81587341.81587553	Tle2	protein_coding
ENSMUSG00000027894:I016	ENSMUSG00000027894	ENSMUSG00000027894:I016	-2.32235	3.49232	0.0904933	0.159327	-0.370013	0.845098	3.107495823.107500368	Slc6a17	protein_coding
ENSMUSG00000028455:E007	ENSMUSG00000028455	ENSMUSG00000028455:E007	-1.63233	3.39766	0.190402	0.225634	-0.368308	1.00639	4.43029066.43029279	Stoml2	protein_coding
ENSMUSG00000034825:I002	ENSMUSG00000034825	ENSMUSG00000034825:I002	2.49947	4.70848	0.0575343	0.14731	0.368198	0.799085	7.109761741.109761821	Nrip3	protein_coding
ENSMUSG00000029462:Io001	ENSMUSG00000029462	ENSMUSG00000029462:Io001	1.5896	4.7292	0.176111	0.231522	0.368028	0.705357	5.122354476.122360013	Vps29	protein_coding
ENSMUSG00000100826:I003	ENSMUSG00000100826	ENSMUSG00000100826:I003	2.1342	6.96403	0.0704351	0.172155	0.367413	1.09368	7.59384764.59386222	Snhg14	processed_transcript
ENSMUSG00000037270:I057	ENSMUSG00000037270	ENSMUSG00000037270:I057	2.20265	4.8163	0.0808937	0.166657	0.367089	0.884607	3.36992727.36994775	4932438A13Rik	protein_coding
ENSMUSG00000003348:Io003	ENSMUSG00000003348	ENSMUSG00000003348:Io003	2.15976	4.00411	0.0968448	0.16972	0.366555	0.753328	10.80691567.80701797	Mob3a	protein_coding
ENSMUSG00000034022:E046	ENSMUSG00000034022	ENSMUSG00000034022:E046	2.19794	4.59039	0.0841373	0.165997	0.364851	0.835808	15.76599662.76599740	Cpsf1	protein_coding
ENSMUSG00000004233:I003	ENSMUSG00000004233	ENSMUSG00000004233:I003	1.7683	4	0.151739	0.206305	0.364811	0.741823	3.99187738.99204536	Wars2	protein_coding
ENSMUSG00000003573:I013	ENSMUSG00000003573	ENSMUSG00000003573:I013	2.5757	4.74715	0.0521945	0.141368	0.36412	0.767293	8.70291603.70292975	Homer3	protein_coding
ENSMUSG00000021792:Io009	ENSMUSG00000021792	ENSMUSG00000021792:Io009	2.9283	5.87084	0.0270234	0.124269	0.363897	0.935992	14.41004203.41013626	Fam213a	protein_coding
ENSMUSG00000031403:Io001	ENSMUSG00000031403	ENSMUSG00000031403:Io001	-1.67483	3.1374	0.188558	0.216937	-0.363334	0.69897	X.75096127.75096834	Dkc1	protein_coding
ENSMUSG00000024948:Io033	ENSMUSG00000024948	ENSMUSG00000024948:Io033	2.6672	6.27468	0.0356024	0.135596	0.361661	1.06279	19.6341516.6341770	Map4k2	protein_coding
ENSMUSG00000004849:I001	ENSMUSG00000004849	ENSMUSG00000004849:I001	-1.55955	3.55594	0.202584	0.231834	-0.361555	0.828708	5.137035791.137037418	Ap1s1	protein_coding
ENSMUSG00000028107:I004	ENSMUSG00000028107	ENSMUSG00000028107:I004	2.11058	5.08899	0.0875854	0.170909	0.360717	0.892919	3.95741436.95742074	Tars2	protein_coding
ENSMUSG00000001924:I009	ENSMUSG00000001924	ENSMUSG00000001924:I009	-2.76237	3.82583	0.0533026	0.130447	-0.360342	0.738898	X.20669262.20670204	Uba1	protein_coding
ENSMUSG00000040383:I010	ENSMUSG00000040383	ENSMUSG00000040383:I010	1.74212	5.37401	0.137866	0.20674	0.360165	1.02803	2.114116660.114118677	Aqr	protein_coding
ENSMUSG00000035248:I017	ENSMUSG00000035248	ENSMUSG00000035248:I017	2.13134	4.53081	0.0919769	0.168809	0.359788	0.778151	13.59797756.59798998	Tut7	protein_coding
ENSMUSG00000029603:I005	ENSMUSG00000029603	ENSMUSG00000029603:I005	3.96023	3.39539	0.0228268	0.0908442	0.359764	1.38421	5.120682738.120683061	Dtx1	protein_coding
ENSMUSG00000042557:I005	ENSMUSG00000042557	ENSMUSG00000042557:I005	-1.68547	3.23883	0.183718	0.213345	-0.359588	0.823909	9.57081202.57086581	Sin3a	protein_coding
ENSMUSG00000024513:I007	ENSMUSG00000024513	ENSMUSG00000024513:I007	-2.02636	3.51147	0.122406	0.177347	-0.35937	0.957802	18.70616655.70617836	Mbd2	protein_coding
ENSMUSG00000035678:I001	ENSMUSG00000035678	ENSMUSG00000035678:I001	-9.66428	6.17246	5.92209e-05	0.0371837	-0.359353	1.00797	17.57105860.57106250	Tnfsf9	protein_coding
ENSMUSG00000031486:I022	ENSMUSG00000031486	ENSMUSG00000031486:I022	-2.32637	4.00235	0.0805335	0.154425	-0.359249	1.025	8.27119257.27119706	Adgra2	protein_coding
ENSMUSG00000031431:Io006	ENSMUSG00000031431	ENSMUSG00000031431:Io006	-2.41243	5.01636	0.0605182	0.148895	-0.3592	1.10519	X.140542156.140548196	Tsc22d3	protein_coding
ENSMUSG00000015653:Io005	ENSMUSG00000015653	ENSMUSG00000015653:Io005	2.0406	5.00332	0.0967573	0.175777	0.35869	0.941548	5.5683417.5694380	Steap2	protein_coding
ENSMUSG00000047227:I006	ENSMUSG00000047227	ENSMUSG00000047227:I006	1.62946	4.49417	0.170675	0.220005	0.358491	0.78612	12.64923641.64924160	Gm527	protein_coding
ENSMUSG00000048537:Io022	ENSMUSG00000048537	ENSMUSG00000048537:Io022	-2.5015	3.92397	0.067864	0.143204	-0.358226	1.07243	9.44687698.44688617	Phldb1	protein_coding
ENSMUSG00000027288:I009	ENSMUSG00000027288	ENSMUSG00000027288:I009	-1.50488	3.10319	0.226473	0.236569	-0.356009	0.804165	2.120520545.120522685	Zfp106	protein_coding
ENSMUSG00000079509:I006	ENSMUSG00000079509	ENSMUSG00000079509:I006	-1.65911	3.10925	0.192473	0.214176	-0.355342	0.726999	X.94098852.94102291	Zfx	protein_coding
ENSMUSG00000023118:I023	ENSMUSG00000023118	ENSMUSG00000023118:I023	2.50435	3	0.0873708	0.141735	0.354955	0.747613	7.19047610.19048449	Sympk	protein_coding
ENSMUSG00000040481:I002	ENSMUSG00000040481	ENSMUSG00000040481:I002	2.53075	6.02322	0.0444854	0.140132	0.354639	0.871832	11.107036590.107040226	Bptf	protein_coding
ENSMUSG00000044949:I002	ENSMUSG00000044949	ENSMUSG00000044949:I002	2.4063	5.32291	0.0581012	0.146834	0.353326	1.06832	11.32499461.32516090	Ubtd2	protein_coding
ENSMUSG00000026966:I001	ENSMUSG00000026966	ENSMUSG00000026966:I001	2.5111	6.68768	0.0418592	0.14067	0.353236	1.09108	2.25271581.25271929	Ssna1	protein_coding
ENSMUSG00000010064:Io015	ENSMUSG00000010064	ENSMUSG00000010064:Io015	2.22892	6.84519	0.0619186	0.158418	0.353101	1.03993	9.107659244.107667136	Slc38a3	protein_coding
ENSMUSG00000000127:I028	ENSMUSG00000000127	ENSMUSG00000000127:I028	1.61437	6.24835	0.155609	0.21867	0.353015	0.905096	17.64137832.64138875	Fer	protein_coding
ENSMUSG00000030084:I034	ENSMUSG00000030084	ENSMUSG00000030084:I034	-2.7144	6.4047	0.0327124	0.130038	-0.352976	0.952452	6.89355038.89356458	Plxna1	protein_coding
ENSMUSG00000031785:Io018	ENSMUSG00000031785	ENSMUSG00000031785:Io018	1.80995	5.01132	0.129949	0.194839	0.352647	0.793946	8.94984657.95002439	Adgrg1	protein_coding
ENSMUSG00000028078:I011	ENSMUSG00000028078	ENSMUSG00000028078:I011	2.4549	6.65247	0.0455542	0.143542	0.352381	0.980256	3.86792111.86793219	Dclk2	protein_coding
ENSMUSG00000100826:I038	ENSMUSG00000100826	ENSMUSG00000100826:I038	1.53525	4.14689	0.197032	0.229393	0.352174	0.845098	7.59692898.59693569	Snhg14	processed_transcript
ENSMUSG00000000197:I010	ENSMUSG00000000197	ENSMUSG00000000197:I010	1.84901	5.00932	0.123598	0.190151	0.351592	0.747613	14.123295461.123298026	Nalcn	protein_coding
ENSMUSG00000001249:I019	ENSMUSG00000001249	ENSMUSG00000001249:I019	2.36385	6.9232	0.0504483	0.148633	0.351346	1.07379	7.31114744.31115136	Hpn	protein_coding
ENSMUSG00000018548:I009	ENSMUSG00000018548	ENSMUSG00000018548:I009	1.91523	4.48513	0.120238	0.183345	0.351147	0.985277	11.87149363.87159821	Trim37	protein_coding
ENSMUSG00000066306:I022	ENSMUSG00000066306	ENSMUSG00000066306:I022	-3.93948	6.80781	0.00592757	0.0888529	-0.350034	1.03402	7.102007554.102009091	Numa1	protein_coding
ENSMUSG00000039715:I003	ENSMUSG00000039715	ENSMUSG00000039715:I003	-1.55441	4.43548	0.188109	0.225047	-0.349816	0.778151	2.30032634.30032750	Wdr34	protein_coding
ENSMUSG00000020841:I009	ENSMUSG00000020841	ENSMUSG00000020841:I009	2.15155	4.16367	0.095114	0.162178	0.348934	0.761761	11.76795636.76797581	Cpd	protein_coding
ENSMUSG00000063889:Io001	ENSMUSG00000063889	ENSMUSG00000063889:Io001	1.57789	5.06472	0.174679	0.221129	0.348916	0.730004	18.3267732.3273422	Crem	protein_coding
ENSMUSG00000018417:I016	ENSMUSG00000018417	ENSMUSG00000018417:I016	-1.64661	3.32413	0.189266	0.211739	-0.348653	0.867489	1.51776404.51778321	Myo1b	protein_coding
ENSMUSG00000019806:Io012	ENSMUSG00000019806	ENSMUSG00000019806:Io012	2.28581	4.53633	0.0764124	0.152529	0.348652	0.90908	10.13855260.13868618	Aig1	protein_coding
ENSMUSG00000036902:I002	ENSMUSG00000036902	ENSMUSG00000036902:I002	1.69104	4.67284	0.155705	0.205048	0.346744	0.799085	8.85642526.85647716	Neto2	protein_coding
ENSMUSG00000020827:Io013	ENSMUSG00000020827	ENSMUSG00000020827:Io013	-2.43563	4.27957	0.0674099	0.1423	-0.346589	0.950653	11.70606164.70606920	Mink1	protein_coding
ENSMUSG00000033059:I012	ENSMUSG00000033059	ENSMUSG00000033059:I012	1.72516	6.12517	0.134245	0.200803	0.346417	0.894972	2.150817801.150818846	Pygb	protein_coding
ENSMUSG00000033540:I018	ENSMUSG00000033540	ENSMUSG00000033540:I018	-1.9503	3.33835	0.136863	0.177055	-0.345311	0.84739	5.108681793.108681902	Idua	protein_coding
ENSMUSG00000036026:I018	ENSMUSG00000036026	ENSMUSG00000036026:I018	-1.52243	3.08559	0.222805	0.226763	-0.345231	0.871832	17.45674261.45675386	Tmem63b	protein_coding
ENSMUSG00000028466:I008	ENSMUSG00000028466	ENSMUSG00000028466:I008	-1.35871	3.15834	0.263141	0.253623	-0.344599	0.726999	4.43565535.43566120	Creb3	protein_coding
ENSMUSG00000034295:Io028	ENSMUSG00000034295	ENSMUSG00000034295:Io028	1.59816	4.77394	0.173647	0.215423	0.344281	0.717855	18.25002032.25028065	Fhod3	protein_coding
ENSMUSG00000048833:I007	ENSMUSG00000048833	ENSMUSG00000048833:I007	-1.56324	3.09464	0.213198	0.220194	-0.344217	0.918884	12.80673294.80675849	Slc39a9	protein_coding
ENSMUSG00000033510:I004	ENSMUSG00000033510	ENSMUSG00000033510:I004	-1.60987	3.05896	0.204063	0.213541	-0.343773	0.821489	7.63649702.63650811	Otud7a	protein_coding
ENSMUSG00000066441:Io006	ENSMUSG00000066441	ENSMUSG00000066441:Io006	2.0079	6.98472	0.0847171	0.171022	0.343395	0.744727	12.79189107.79191726	Rdh11	protein_coding
ENSMUSG00000011158:I016	ENSMUSG00000011158	ENSMUSG00000011158:I016	3.35454	5.59348	0.0170513	0.102361	0.343375	0.888783	12.112979757.112983027	Brf1	protein_coding
ENSMUSG00000001120:Io013	ENSMUSG00000001120	ENSMUSG00000001120:Io013	2.75824	6.51826	0.0302538	0.12445	0.343261	0.98361	10.76800914.76825860	Pcbp3	protein_coding
ENSMUSG00000068740:I014	ENSMUSG00000068740	ENSMUSG00000068740:I014	-1.71572	5.3096	0.143444	0.199812	-0.342821	0.888783	3.108396845.108396947	Celsr2	protein_coding
ENSMUSG00000020312:I008	ENSMUSG00000020312	ENSMUSG00000020312:I008	-1.50115	3.0041	0.230187	0.22752	-0.341542	0.939704	10.79627071.79627195	Shc2	protein_coding
ENSMUSG00000001436:I011	ENSMUSG00000001436	ENSMUSG00000001436:I011	-1.65082	3.12018	0.193833	0.206718	-0.341255	1.00321	10.77042974.77044761	Slc19a1	protein_coding
ENSMUSG00000006958:E035	ENSMUSG00000006958	ENSMUSG00000006958:E035	3.4253	6.72003	0.0117755	0.0995246	0.340902	1.42476	16.20738816.20738904	Chrd	protein_coding
ENSMUSG00000038738:I024	ENSMUSG00000038738	ENSMUSG00000038738:I024	-2.50155	6.79563	0.0418866	0.136195	-0.340698	1.11764	7.44344321.44344506	Shank1	protein_coding
ENSMUSG00000032411:Io016	ENSMUSG00000032411	ENSMUSG00000032411:Io016	-1.23835	3.1786	0.299175	0.27479	-0.340286	0.764536	9.96287722.96294965	Tfdp2	protein_coding
ENSMUSG00000029629:I002	ENSMUSG00000029629	ENSMUSG00000029629:I002	-8.46076	6.80465	7.47074e-05	0.0402047	-0.340163	0.851937	6.11926292.11926727	Phf14	protein_coding
ENSMUSG00000034799:I002	ENSMUSG00000034799	ENSMUSG00000034799:I002	-2.24012	4.2606	0.0845027	0.15169	-0.339805	0.90908	8.71630675.71630954	Unc13a	protein_coding
ENSMUSG00000038324:E018	ENSMUSG00000038324	ENSMUSG00000038324:E018	-2.28657	5.3303	0.0676991	0.148557	-0.339687	1.09238	2.155640557.155641589	Trpc4ap	protein_coding
ENSMUSG00000020899:I012	ENSMUSG00000020899	ENSMUSG00000020899:I012	-1.55892	3.03474	0.215885	0.21782	-0.339563	0.961333	11.68992786.68992916	Pfas	protein_coding
ENSMUSG00000021038:Io019	ENSMUSG00000021038	ENSMUSG00000021038:Io019	-3.14583	6.92537	0.0164753	0.10794	-0.33956	0.84739	12.87263997.87266152	Vipas39	protein_coding
ENSMUSG00000023272:I003	ENSMUSG00000023272	ENSMUSG00000023272:I003	-4.10718	6.30871	0.00566417	0.082502	-0.338851	1.16852	15.88820639.88821135	Creld2	protein_coding
ENSMUSG00000002496:I047	ENSMUSG00000002496	ENSMUSG00000002496:I047	1.7614	4.21564	0.14929	0.19237	0.33884	0.867489	17.24626371.24626695	Tsc2	protein_coding
ENSMUSG00000022788:I016	ENSMUSG00000022788	ENSMUSG00000022788:I016	-1.23613	2.13408	0.335126	0.273963	-0.338654	0.732989	16.16490606.16503986	Fgd4	protein_coding
ENSMUSG00000062234:I029	ENSMUSG00000062234	ENSMUSG00000062234:I029	1.67902	4.97953	0.154226	0.201302	0.337991	0.772756	5.108617051.108623260	Gak	protein_coding
ENSMUSG00000025019:I006	ENSMUSG00000025019	ENSMUSG00000025019:I006	-1.97354	4.37666	0.113577	0.171211	-0.337892	1.01112	19.41546007.41552449	Lcor	protein_coding
ENSMUSG00000038909:I003	ENSMUSG00000038909	ENSMUSG00000038909:I003	1.97117	4.01574	0.119731	0.170949	0.33697	0.714764	11.95276549.95277469	Kat7	protein_coding
ENSMUSG00000027799:I005	ENSMUSG00000027799	ENSMUSG00000027799:I005	1.50063	6.5453	0.180061	0.224288	0.336574	0.741823	3.55642907.55643644	Nbea	protein_coding
ENSMUSG00000023942:I001	ENSMUSG00000023942	ENSMUSG00000023942:I001	2.11655	4.33504	0.0963911	0.158235	0.334911	0.970037	17.45585782.45586094	Slc29a1	protein_coding
ENSMUSG00000031511:Io027	ENSMUSG00000031511	ENSMUSG00000031511:Io027	-2.61231	4.72694	0.0502097	0.128126	-0.334706	1.30583	8.11815300.11819638	Arhgef7	protein_coding
ENSMUSG00000034275:I013	ENSMUSG00000034275	ENSMUSG00000034275:I013	3.27334	5.98776	0.0170132	0.102248	0.334694	1.14728	9.27324300.27326846	Igsf9b	protein_coding
ENSMUSG00000004113:I018	ENSMUSG00000004113	ENSMUSG00000004113:I018	1.9046	4.459	0.122182	0.175677	0.334594	0.901075	2.24635240.24637426	Cacna1b	protein_coding
ENSMUSG00000059401:I005	ENSMUSG00000059401	ENSMUSG00000059401:I005	1.6882	4.24435	0.162515	0.198025	0.334306	0.714764	X.71121468.71146186	Mamld1	protein_coding
ENSMUSG00000027797:I012	ENSMUSG00000027797	ENSMUSG00000027797:I012	1.50009	4.18807	0.204848	0.222403	0.333624	0.708515	3.55477937.55480334	Dclk1	protein_coding
ENSMUSG00000032120:I002	ENSMUSG00000032120	ENSMUSG00000032120:I002	2.07892	6.87321	0.0769415	0.160426	0.333513	1.06832	9.44311311.44313506	C2cd2l	protein_coding
ENSMUSG00000025404:I040	ENSMUSG00000025404	ENSMUSG00000025404:I040	-3.23955	3.76921	0.0345256	0.102929	-0.333445	0.90309	10.127495168.127497162	R3hdm2	protein_coding
ENSMUSG00000038520:I002	ENSMUSG00000038520	ENSMUSG00000038520:I002	3.33356	5.73387	0.0168416	0.0999954	0.333341	1.1507	7.44841629.44841983	Tbc1d17	protein_coding
ENSMUSG00000022749:Io013	ENSMUSG00000022749	ENSMUSG00000022749:Io013	2.66793	5.69979	0.0390299	0.124911	0.333253	1.01734	16.57198983.57208204	Tbc1d23	protein_coding
ENSMUSG00000022521:Io031	ENSMUSG00000022521	ENSMUSG00000022521:Io031	1.93797	6.39481	0.0977414	0.171645	0.332642	0.988592	16.4128686.4138745	Crebbp	protein_coding
ENSMUSG00000064302:I002	ENSMUSG00000064302	ENSMUSG00000064302:I002	-1.42311	3.17123	0.245199	0.233704	-0.332587	0.858671	1.118419918.118459801	Clasp1	protein_coding
ENSMUSG00000042766:I001	ENSMUSG00000042766	ENSMUSG00000042766:I001	-2.31949	6.99442	0.0534635	0.143194	-0.332136	0.996771	3.89235292.89236303	Trim46	protein_coding
ENSMUSG00000031375:E011	ENSMUSG00000031375	ENSMUSG00000031375:E011	-2.50609	3.98522	0.0665639	0.132487	-0.332023	1.05859	X.73491430.73491948	Bgn	protein_coding
ENSMUSG00000030092:I015	ENSMUSG00000030092	ENSMUSG00000030092:I015	-1.97523	3.39619	0.131944	0.167817	-0.331477	0.88039	6.104776452.104804319	Cntn6	protein_coding
ENSMUSG00000020741:I006	ENSMUSG00000020741	ENSMUSG00000020741:I006	1.99103	4.72371	0.106449	0.166332	0.331172	0.930364	11.74657339.74659186	Cluh	protein_coding
ENSMUSG00000038252:I026	ENSMUSG00000038252	ENSMUSG00000038252:I026	1.87874	4	0.133475	0.176202	0.331037	0.702175	6.125184352.125184435	Ncapd2	protein_coding
ENSMUSG00000024927:I012	ENSMUSG00000024927	ENSMUSG00000024927:I012	1.90284	4.01974	0.129463	0.173743	0.330604	0.756157	19.5641676.5645325	Rela	protein_coding
ENSMUSG00000039501:I004	ENSMUSG00000039501	ENSMUSG00000039501:I004	-1.42681	3.02346	0.248237	0.231692	-0.330581	0.75048	2.167041839.167042050	Znfx1	protein_coding
ENSMUSG00000028689:Io010	ENSMUSG00000028689	ENSMUSG00000028689:Io010	1.61814	4.24448	0.176839	0.204041	0.330166	0.772756	4.116709273.116709438	Ccdc163	protein_coding
ENSMUSG00000016128:I006	ENSMUSG00000016128	ENSMUSG00000016128:I006	-1.20079	4.15921	0.293723	0.274899	-0.330095	1.01889	5.151047802.151052364	Stard13	protein_coding
ENSMUSG00000033278:Io033	ENSMUSG00000033278	ENSMUSG00000033278:Io033	1.54786	6.54824	0.168506	0.21252	0.328953	0.842794	17.66809653.66814467	Ptprm	protein_coding
ENSMUSG00000022847:Io004	ENSMUSG00000022847	ENSMUSG00000022847:Io004	-1.51885	3.42507	0.214987	0.216459	-0.328768	1.02803	16.20728846.20729064	Thpo	protein_coding
ENSMUSG00000027896:I006	ENSMUSG00000027896	ENSMUSG00000027896:I006	-3.12109	5.65182	0.0222506	0.10528	-0.328589	0.957802	3.107301220.107303061	Slc16a4	protein_coding
ENSMUSG00000026172:I009	ENSMUSG00000026172	ENSMUSG00000026172:I009	2.66681	5.48372	0.0405997	0.123158	0.32844	1.1507	1.74591706.74591822	Bcs1l	protein_coding
ENSMUSG00000002020:I006	ENSMUSG00000002020	ENSMUSG00000002020:I006	-1.37308	3.63848	0.248254	0.238265	-0.327158	0.69897	12.84786111.84786356	Ltbp2	protein_coding
ENSMUSG00000021488:I033	ENSMUSG00000021488	ENSMUSG00000021488:I033	-1.88808	3.20965	0.149411	0.173177	-0.326973	1.01112	13.55310541.55312119	Nsd1	protein_coding
ENSMUSG00000041598:I001	ENSMUSG00000041598	ENSMUSG00000041598:I001	-2.04256	5.03939	0.0961117	0.160006	-0.326823	0.922745	11.113729665.113739279	Cdc42ep4	protein_coding
ENSMUSG00000026201:E036	ENSMUSG00000026201	ENSMUSG00000026201:E036	2.10567	5.8943	0.0806786	0.154747	0.325845	0.956026	1.75213228.75213576	Stk16	protein_coding
ENSMUSG00000055401:I003	ENSMUSG00000055401	ENSMUSG00000055401:I003	1.75728	5.51646	0.133704	0.185404	0.325806	0.823909	4.148146935.148147295	Fbxo6	protein_coding
ENSMUSG00000002365:I007	ENSMUSG00000002365	ENSMUSG00000002365:I007	1.91081	4.38755	0.122311	0.169988	0.324815	0.873988	17.5899495.5902364	Snx9	protein_coding
ENSMUSG00000033166:I021	ENSMUSG00000033166	ENSMUSG00000033166:I021	1.91013	6.19123	0.103189	0.169964	0.324652	0.8867	14.99097778.99098683	Dis3	protein_coding
ENSMUSG00000006673:Io006	ENSMUSG00000006673	ENSMUSG00000006673:Io006	2.66878	4.12159	0.0541573	0.121633	0.324611	0.814149	9.108517240.108528589	Qrich1	protein_coding
ENSMUSG00000056427:I029	ENSMUSG00000056427	ENSMUSG00000056427:I029	1.82176	5.044	0.127609	0.178055	0.324373	0.738898	11.35675984.35679402	Slit3	protein_coding
ENSMUSG00000029207:I017	ENSMUSG00000029207	ENSMUSG00000029207:I017	1.80957	4.41379	0.13787	0.17924	0.324347	0.90309	5.66365120.66391627	Apbb2	protein_coding
ENSMUSG00000022681:I007	ENSMUSG00000022681	ENSMUSG00000022681:I007	1.84186	4.34058	0.133661	0.175923	0.324024	0.711651	16.13829078.13831118	Ntan1	protein_coding
ENSMUSG00000003778:I001	ENSMUSG00000003778	ENSMUSG00000003778:I001	-1.58665	3.3318	0.201752	0.204123	-0.323873	0.88039	18.34600241.34602203	Brd8	protein_coding
ENSMUSG00000056763:I041	ENSMUSG00000056763	ENSMUSG00000056763:I041	2.04032	5.92976	0.087964	0.15871	0.323818	0.84967	1.10134230.10135934	Cspp1	protein_coding
ENSMUSG00000028636:I001	ENSMUSG00000028636	ENSMUSG00000028636:I001	1.61778	5.07505	0.16577	0.200114	0.32374	0.801632	4.119419293.119421580	Ppcs	protein_coding
ENSMUSG00000029098:I019	ENSMUSG00000029098	ENSMUSG00000029098:I019	1.88564	4.00605	0.132307	0.171567	0.323515	0.878266	5.35608432.35609020	Acox3	protein_coding
ENSMUSG00000024958:I008	ENSMUSG00000024958	ENSMUSG00000024958:I008	-3.36648	6.80408	0.0124967	0.0960505	-0.323352	0.963088	19.6939754.6940352	Gpr137	protein_coding
ENSMUSG00000026434:I005	ENSMUSG00000026434	ENSMUSG00000026434:I005	2.58217	5.07409	0.0486216	0.125042	0.32288	0.811674	1.131928216.131929613	Nucks1	protein_coding
ENSMUSG00000040044:I017	ENSMUSG00000040044	ENSMUSG00000040044:I017	2.10597	4.17239	0.100095	0.153311	0.322868	0.708515	4.34598756.34598983	Orc3	protein_coding
ENSMUSG00000052609:I012	ENSMUSG00000052609	ENSMUSG00000052609:I012	-2.19494	3.88977	0.095101	0.147019	-0.322699	1.04864	12.76564407.76564502	Plekhg3	protein_coding
ENSMUSG00000044573:I002	ENSMUSG00000044573	ENSMUSG00000044573:I002	1.76215	4	0.152833	0.182815	0.322148	0.717855	12.30896221.30897745	Acp1	protein_coding
ENSMUSG00000029778:I023	ENSMUSG00000029778	ENSMUSG00000029778:I023	-1.39127	3.38682	0.248533	0.231367	-0.321893	0.858671	6.55494206.55495574	Adcyap1r1	protein_coding
ENSMUSG00000039770:Io001	ENSMUSG00000039770	ENSMUSG00000039770:Io001	-1.78078	3.93634	0.150707	0.180387	-0.321229	1.00321	17.72836791.72846279	Ypel5	protein_coding
ENSMUSG00000027347:I022	ENSMUSG00000027347	ENSMUSG00000027347:I022	-2.26338	3.87506	0.08851	0.141827	-0.321009	0.937852	2.117338460.117342675	Rasgrp1	protein_coding
ENSMUSG00000001909:Io020	ENSMUSG00000001909	ENSMUSG00000001909:Io020	-1.70513	3.69164	0.169314	0.187799	-0.320223	0.831087	8.84689349.84689632	Trmt1	protein_coding
ENSMUSG00000015869:I007	ENSMUSG00000015869	ENSMUSG00000015869:I007	3.26344	6.90951	0.0140531	0.0980897	0.32011	1.0472	11.116478640.116479652	Prpsap1	protein_coding
ENSMUSG00000061702:I006	ENSMUSG00000061702	ENSMUSG00000061702:I006	-1.3885	3.24996	0.252531	0.229237	-0.318295	0.741823	7.25673660.25675036	Tmem91	protein_coding
ENSMUSG00000056938:I006	ENSMUSG00000056938	ENSMUSG00000056938:I006	-1.27512	4.02051	0.270966	0.249297	-0.317885	1.06557	11.103103369.103103526	Acbd4	protein_coding
ENSMUSG00000007817:I024	ENSMUSG00000007817	ENSMUSG00000007817:I024	1.03408	2.28204	0.398066	0.307341	0.317815	0.756157	14.25656090.25656324	Zmiz1	protein_coding
ENSMUSG00000033943:I016	ENSMUSG00000033943	ENSMUSG00000033943:I016	-1.67337	3.54472	0.178662	0.189747	-0.317516	1.01579	2.119935666.119938492	Mga	protein_coding
ENSMUSG00000025234:I006	ENSMUSG00000025234	ENSMUSG00000025234:I006	-1.927	3	0.149606	0.164491	-0.316974	0.907093	9.59405855.59407876	Arih1	protein_coding
ENSMUSG00000039318:E031	ENSMUSG00000039318	ENSMUSG00000039318:E031	-2.04717	6.48272	0.0830776	0.154603	-0.316499	0.838149	1.185267074.185267173	Rab3gap2	protein_coding
ENSMUSG00000057948:I002	ENSMUSG00000057948	ENSMUSG00000057948:I002	1.75242	4.21521	0.15091	0.180393	0.316124	0.943385	11.116063835.116064243	Unc13d	protein_coding
ENSMUSG00000042439:I025	ENSMUSG00000042439	ENSMUSG00000042439:I025	1.69548	4.63679	0.155326	0.186142	0.3156	0.89905	18.65647003.65651560	Zfp532	protein_coding
ENSMUSG00000092375:I001	ENSMUSG00000092375	ENSMUSG00000092375:I001	1.55963	4.0393	0.193174	0.202121	0.315234	0.756157	15.78120420.78142734	A730060N03Rik	antisense
ENSMUSG00000010517:I019	ENSMUSG00000010517	ENSMUSG00000010517:I019	-1.35817	3.72099	0.250915	0.232095	-0.315224	0.975176	4.109935698.109961799	Faf1	protein_coding
ENSMUSG00000031634:E012	ENSMUSG00000031634	ENSMUSG00000031634:E012	-1.33401	3.00102	0.274401	0.236209	-0.315105	0.753328	8.45980492.45980573	Ufsp2	protein_coding
ENSMUSG00000018733:E011	ENSMUSG00000018733	ENSMUSG00000018733:E011	2.0967	5.32269	0.0867513	0.150262	0.315055	0.764536	11.83298553.83298712	Pex12	protein_coding
ENSMUSG00000042670:I001	ENSMUSG00000042670	ENSMUSG00000042670:I001	2.51144	4.92504	0.0544669	0.125385	0.314897	1.0614	2.105904730.105908324	Immp1l	protein_coding
ENSMUSG00000000627:I002	ENSMUSG00000000627	ENSMUSG00000000627:I002	2.21211	4.53192	0.0834747	0.142099	0.314339	1.03402	6.82914425.82917322	Sema4f	protein_coding
ENSMUSG00000028223:I005	ENSMUSG00000028223	ENSMUSG00000028223:I005	1.44267	5.15229	0.20703	0.217787	0.314194	0.741823	4.15924353.15929727	Decr1	protein_coding
ENSMUSG00000020238:Io014	ENSMUSG00000020238	ENSMUSG00000020238:Io014	2.37836	4.27219	0.0720155	0.131749	0.313348	0.928472	10.81488355.81488428	Ncln	protein_coding
ENSMUSG00000034269:I038	ENSMUSG00000034269	ENSMUSG00000034269:I038	-1.44749	3.04385	0.242321	0.216394	-0.313228	0.930364	6.113149688.113150102	Setd5	protein_coding
ENSMUSG00000028796:I006	ENSMUSG00000028796	ENSMUSG00000028796:I006	2.99732	4.18469	0.0378105	0.104386	0.312879	0.867489	4.128709663.128711058	Phc2	protein_coding
ENSMUSG00000074886:Io015	ENSMUSG00000074886	ENSMUSG00000074886:Io015	-2.85617	5.57442	0.0314282	0.109397	-0.312458	1.36033	13.55459147.55459782	Grk6	protein_coding
ENSMUSG00000033326:Io021	ENSMUSG00000033326	ENSMUSG00000033326:Io021	1.52386	5.76884	0.180331	0.204861	0.31218	0.865301	4.118177576.118179893	Kdm4a	protein_coding
ENSMUSG00000021824:I003	ENSMUSG00000021824	ENSMUSG00000021824:I003	1.54411	6.00648	0.173458	0.202143	0.312131	0.888783	14.21038185.21039128	Ap3m1	protein_coding
ENSMUSG00000037960:I005	ENSMUSG00000037960	ENSMUSG00000037960:I005	-2.82431	5.48138	0.0333247	0.110438	-0.311912	0.708515	13.49208146.49210089	Card19	protein_coding
ENSMUSG00000015501:I017	ENSMUSG00000015501	ENSMUSG00000015501:I017	-1.64913	3.46175	0.185427	0.188901	-0.311523	0.744727	10.14133894.14139385	Hivep2	protein_coding
ENSMUSG00000043940:I025	ENSMUSG00000043940	ENSMUSG00000043940:I025	2.82012	6.6297	0.0272787	0.110247	0.31091	0.851937	5.101878059.101882423	Wdfy3	protein_coding
ENSMUSG00000063142:I047	ENSMUSG00000063142	ENSMUSG00000063142:I047	1.88995	4.57029	0.122807	0.164487	0.310872	0.828708	14.23528520.23530219	Kcnma1	protein_coding
ENSMUSG00000028909:I032	ENSMUSG00000028909	ENSMUSG00000028909:I032	-0.93081	2.01373	0.44964	0.333904	-0.310802	0.823909	4.131819703.131819962	Ptpru	protein_coding
ENSMUSG00000026796:I019	ENSMUSG00000026796	ENSMUSG00000026796:I019	-0.931246	2.00771	0.449712	0.333654	-0.310714	0.735954	2.32923158.32923431	Fam129b	protein_coding
ENSMUSG00000038473:I005	ENSMUSG00000038473	ENSMUSG00000038473:I005	-1.49144	3.24475	0.225971	0.208306	-0.310675	0.806682	1.170327697.170329141	Nos1ap	protein_coding
ENSMUSG00000018476:I018	ENSMUSG00000018476	ENSMUSG00000018476:I018	1.60626	6.87788	0.153012	0.19338	0.310618	1.196	11.69407644.69407741	Kdm6b	protein_coding
ENSMUSG00000041258:I010	ENSMUSG00000041258	ENSMUSG00000041258:I010	-2.4275	4.3431	0.067164	0.127748	-0.310109	0.907093	18.82618983.82620318	Zfp236	protein_coding
ENSMUSG00000003033:I012	ENSMUSG00000003033	ENSMUSG00000003033:I012	3.86353	4.23975	0.0162133	0.0802584	0.31008	0.854194	8.72251869.72252835	Ap1m1	protein_coding
ENSMUSG00000025239:I008	ENSMUSG00000025239	ENSMUSG00000025239:I008	-1.36812	3.23688	0.258519	0.226598	-0.310012	0.770033	9.123517414.123518096	Limd1	protein_coding
ENSMUSG00000041870:I002	ENSMUSG00000041870	ENSMUSG00000041870:I002	-1.34368	3.30718	0.263814	0.230604	-0.309858	0.897016	5.114786073.114786685	Ankrd13a	protein_coding
ENSMUSG00000054555:I001	ENSMUSG00000054555	ENSMUSG00000054555:I001	-1.36012	3.09633	0.264352	0.227493	-0.309419	0.78348	7.133887996.133890174	Adam12	protein_coding
ENSMUSG00000006241:I009	ENSMUSG00000006241	ENSMUSG00000006241:I009	1.68382	4.82018	0.155217	0.183517	0.309009	0.756157	9.21931343.21931699	Ccdc159	protein_coding
ENSMUSG00000027680:I007	ENSMUSG00000027680	ENSMUSG00000027680:I007	-1.42864	3.66847	0.232417	0.216076	-0.308695	0.978569	3.34046585.34046966	Fxr1	protein_coding
ENSMUSG00000032267:I004	ENSMUSG00000032267	ENSMUSG00000032267:I004	-1.30772	3.00587	0.281996	0.235965	-0.308575	0.959571	9.49001640.49002991	Usp28	protein_coding
ENSMUSG00000002395:I007	ENSMUSG00000002395	ENSMUSG00000002395:I007	2.07501	4.45013	0.0995651	0.148495	0.308129	0.892919	8.71368562.71368850	Use1	protein_coding
ENSMUSG00000063160:I011	ENSMUSG00000063160	ENSMUSG00000063160:I011	-1.66187	3.1319	0.191283	0.18535	-0.308026	0.975176	7.27276932.27279504	Numbl	protein_coding
ENSMUSG00000032280:Io020	ENSMUSG00000032280	ENSMUSG00000032280:Io020	2.27561	4.17196	0.0824562	0.135295	0.307878	0.858671	9.61394682.61401853	Tle3	protein_coding
ENSMUSG00000038587:Io002	ENSMUSG00000038587	ENSMUSG00000038587:Io002	-1.39621	3.08306	0.254727	0.220164	-0.307395	0.860892	10.4313857.4353142	Akap12	protein_coding
ENSMUSG00000020074:E019	ENSMUSG00000020074	ENSMUSG00000020074:E019	-1.89114	5.56659	0.111271	0.161961	-0.30629	1.09108	10.62763523.62764324	Ccar1	protein_coding
ENSMUSG00000021686:Io025	ENSMUSG00000021686	ENSMUSG00000021686:Io025	-1.32875	3.1335	0.272408	0.230336	-0.306059	1.11146	13.94542876.94547755	Ap3b1	protein_coding
ENSMUSG00000026526:I005	ENSMUSG00000026526	ENSMUSG00000026526:I005	1.72744	4.1596	0.156404	0.177084	0.305901	0.840478	1.175608020.175609637	Fh1	protein_coding
ENSMUSG00000021240:E022	ENSMUSG00000021240	ENSMUSG00000021240:E022	2.05663	4.98091	0.0950544	0.148416	0.305238	0.873988	12.84608897.84608975	Abcd4	protein_coding
ENSMUSG00000028455:I010	ENSMUSG00000028455	ENSMUSG00000028455:I010	2.8062	5.15539	0.03646	0.108741	0.30515	1.21307	4.43030535.43030971	Stoml2	protein_coding
ENSMUSG00000007739:I011	ENSMUSG00000007739	ENSMUSG00000007739:I011	-1.46942	3.61844	0.222865	0.207583	-0.305026	0.842794	11.22996457.22997033	Cct4	protein_coding
ENSMUSG00000030701:Io011	ENSMUSG00000030701	ENSMUSG00000030701:Io011	-2.16454	3.19386	0.113593	0.140851	-0.304879	1.03846	7.100645669.100654602	Plekhb1	protein_coding
ENSMUSG00000027660:Io004	ENSMUSG00000027660	ENSMUSG00000027660:Io004	2.0411	4.29539	0.10598	0.149269	0.304673	0.851937	3.31113502.31116816	Skil	protein_coding
ENSMUSG00000031755:I008	ENSMUSG00000031755	ENSMUSG00000031755:I008	-1.45638	3.57917	0.227007	0.209045	-0.304449	0.761761	8.94080939.94081025	Bbs2	protein_coding
ENSMUSG00000106396:I001	ENSMUSG00000106396	ENSMUSG00000106396:I001	-1.57596	4.06083	0.189104	0.19299	-0.304144	0.835808	5.107393079.107396929	Gm42902	antisense
ENSMUSG00000026203:I012	ENSMUSG00000026203	ENSMUSG00000026203:I012	-1.37227	3.05908	0.261948	0.221628	-0.304134	0.97347	1.75241479.75243458	Dnajb2	protein_coding
ENSMUSG00000036339:Io003	ENSMUSG00000036339	ENSMUSG00000036339:Io003	1.56657	6.9875	0.161274	0.194056	0.304002	0.858671	14.48452057.48472324	Tmem260	protein_coding
ENSMUSG00000028909:I037	ENSMUSG00000028909	ENSMUSG00000028909:I037	1.68697	4.01612	0.166598	0.179812	0.303337	0.738898	4.131823963.131838084	Ptpru	protein_coding
ENSMUSG00000017843:Io018	ENSMUSG00000017843	ENSMUSG00000017843:Io018	1.93862	4.89899	0.111453	0.156214	0.302839	1.25078	12.110574861.110580401	Ppp2r5c	protein_coding
ENSMUSG00000039737:I011	ENSMUSG00000039737	ENSMUSG00000039737:I011	-1.34655	3.18539	0.265928	0.224876	-0.302807	0.708515	5.136197858.136198775	Prkrip1	protein_coding
ENSMUSG00000025503:I008	ENSMUSG00000025503	ENSMUSG00000025503:I008	-1.33875	3.14273	0.26926	0.226135	-0.302738	0.845098	7.141401756.141401872	Taldo1	protein_coding
ENSMUSG00000020701:I008	ENSMUSG00000020701	ENSMUSG00000020701:I008	1.70083	4.6243	0.154459	0.177975	0.302706	0.767293	11.82440636.82442462	Tmem132e	protein_coding
ENSMUSG00000041415:I004	ENSMUSG00000041415	ENSMUSG00000041415:I004	1.62449	4.12404	0.177455	0.186297	0.302637	0.932248	12.104694746.104696274	Dicer1	protein_coding
ENSMUSG00000021596:Io022	ENSMUSG00000021596	ENSMUSG00000021596:Io022	-1.93683	4.93469	0.111282	0.156195	-0.302522	1.30183	13.76723779.76756986	Mctp1	protein_coding
ENSMUSG00000022681:E010	ENSMUSG00000022681	ENSMUSG00000022681:E010	-1.36792	3.30049	0.257043	0.220849	-0.302102	1.03846	16.13826985.13827060	Ntan1	protein_coding
ENSMUSG00000058013:I016	ENSMUSG00000058013	ENSMUSG00000058013:I016	5.08633	4.15411	0.00636936	0.059342	0.301833	1.19805	5.93173537.93175404	2022-09-11	protein_coding
ENSMUSG00000116305:I006	ENSMUSG00000116305	ENSMUSG00000116305:I006	-1.60671	3.14443	0.202315	0.187279	-0.300904	1.20713	15.85704290.85706554	Lncppara	processed_transcript
ENSMUSG00000056492:I004	ENSMUSG00000056492	ENSMUSG00000056492:I004	1.69012	3.00705	0.189372	0.178026	0.300885	0.764536	17.43404097.43410502	Adgrf5	protein_coding
ENSMUSG00000020388:I004	ENSMUSG00000020388	ENSMUSG00000020388:I004	1.3147	5.26153	0.243	0.228785	0.300784	0.799085	11.54055953.54056143	Pdlim4	protein_coding
ENSMUSG00000030407:I005	ENSMUSG00000030407	ENSMUSG00000030407:I005	-1.289	3.57958	0.274384	0.232843	-0.300136	0.882503	7.19147151.19148376	Qpctl	protein_coding
ENSMUSG00000005374:I009	ENSMUSG00000005374	ENSMUSG00000005374:I009	-0.897427	2.02359	0.463248	0.334313	-0.300022	0.714764	5.135157658.135158604	Tbl2	protein_coding
ENSMUSG00000028420:Io002	ENSMUSG00000028420	ENSMUSG00000028420:Io002	-2.11446	3.74698	0.106638	0.141847	-0.299931	0.986938	4.53840783.53848866	Tmem38b	protein_coding
ENSMUSG00000033159:I005	ENSMUSG00000033159	ENSMUSG00000033159:I005	2.20619	4.52207	0.0841966	0.135813	0.29963	1.09368	1.75139679.75139821	Cnppd1	protein_coding
ENSMUSG00000041351:I024	ENSMUSG00000041351	ENSMUSG00000041351:I024	-2.31239	3.21444	0.0979424	0.129388	-0.299196	1.04864	4.137721957.137723746	Rap1gap	protein_coding
ENSMUSG00000020381:I009	ENSMUSG00000020381	ENSMUSG00000020381:I009	1.39417	4.93292	0.222805	0.214427	0.298947	0.821489	11.50197092.50197619	Mrnip	protein_coding
ENSMUSG00000044072:I016	ENSMUSG00000044072	ENSMUSG00000044072:I016	-1.30894	3.09293	0.279316	0.228362	-0.298912	0.980256	11.29759107.29760022	Eml6	protein_coding
ENSMUSG00000058446:I005	ENSMUSG00000058446	ENSMUSG00000058446:I005	-1.75678	5.10232	0.138124	0.170021	-0.29869	0.934124	6.54878454.54884765	Znrf2	protein_coding
ENSMUSG00000062151:I030	ENSMUSG00000062151	ENSMUSG00000062151:I030	2.28042	6.97676	0.0567232	0.130742	0.298146	0.897016	9.73812390.73812951	Unc13c	protein_coding
ENSMUSG00000039372:I001	ENSMUSG00000039372	ENSMUSG00000039372:I001	-1.36011	3.25401	0.260363	0.21907	-0.297961	0.823909	1.72429009.72447156	2022-03-04	protein_coding
ENSMUSG00000022843:E042	ENSMUSG00000022843	ENSMUSG00000022843:E042	-2.92576	3.37593	0.0529513	0.101763	-0.297734	1.34461	16.20712549.20712654	Clcn2	protein_coding
ENSMUSG00000057897:Io026	ENSMUSG00000057897	ENSMUSG00000057897:Io026	2.42938	4.44066	0.0657437	0.122501	0.297601	0.761761	11.5982758.5988101	Camk2b	protein_coding
ENSMUSG00000034813:Io008	ENSMUSG00000034813	ENSMUSG00000034813:Io008	-1.4383	3.74557	0.228352	0.206736	-0.297348	0.705357	10.119978607.119986332	Grip1	protein_coding
ENSMUSG00000053510:I008	ENSMUSG00000053510	ENSMUSG00000053510:I008	1.45405	4.98929	0.205799	0.204095	0.296764	0.796523	4.109019111.109024204	Nrd1	protein_coding
ENSMUSG00000075318:I011	ENSMUSG00000075318	ENSMUSG00000075318:I011	1.88107	5.45441	0.113865	0.157746	0.296731	0.856438	2.65683943.65686784	Scn2a	protein_coding
ENSMUSG00000097431:I011	ENSMUSG00000097431	ENSMUSG00000097431:I011	1.59117	5.0121	0.172304	0.1863	0.296435	1.06279	14.50878734.50880037	Gm26782	antisense
ENSMUSG00000003812:I005	ENSMUSG00000003812	ENSMUSG00000003812:I005	2.53382	6.84273	0.0397547	0.116979	0.296405	1.0048	8.84909335.84909526	Dnase2a	protein_coding
ENSMUSG00000002342:I015	ENSMUSG00000002342	ENSMUSG00000002342:I015	2.60477	4.45924	0.0536307	0.113748	0.296288	1.09238	8.70180599.70180706	Tmem161a	protein_coding
ENSMUSG00000005698:Io008	ENSMUSG00000005698	ENSMUSG00000005698:Io008	3.0522	6.20279	0.0215276	0.0970567	0.296236	1.14151	8.105677350.105680074	Ctcf	protein_coding
ENSMUSG00000049122:I014	ENSMUSG00000049122	ENSMUSG00000049122:I014	1.50017	6.66936	0.179341	0.197181	0.295806	0.764536	4.74187769.74201989	Frmd3	protein_coding
ENSMUSG00000055639:I008	ENSMUSG00000055639	ENSMUSG00000055639:I008	-1.37349	3.16095	0.258917	0.215261	-0.295659	0.911059	14.97915969.97916393	Dach1	protein_coding
ENSMUSG00000032637:Io022	ENSMUSG00000032637	ENSMUSG00000032637:Io022	-1.28762	3.01491	0.287815	0.229076	-0.294962	1.06279	7.126501458.126502900	Atxn2l	protein_coding
ENSMUSG00000026958:Io004	ENSMUSG00000026958	ENSMUSG00000026958:Io004	-2.01815	3.71021	0.119215	0.146001	-0.294653	1	2.25353516.25354233	Dpp7	protein_coding
ENSMUSG00000028525:I021	ENSMUSG00000028525	ENSMUSG00000028525:I021	-1.83105	3.02514	0.163733	0.160784	-0.294403	0.964836	4.102596112.102597459	Pde4b	protein_coding
ENSMUSG00000042249:Io005	ENSMUSG00000042249	ENSMUSG00000042249:Io005	1.6807	5.45148	0.148786	0.174708	0.293631	0.986938	5.112924044.112925396	Grk3	protein_coding
ENSMUSG00000028059:I029	ENSMUSG00000028059	ENSMUSG00000028059:I029	2.00931	4.00523	0.114798	0.146026	0.293412	0.809185	3.88636103.88638271	Arhgef2	protein_coding
ENSMUSG00000066877:Io002	ENSMUSG00000066877	ENSMUSG00000066877:Io002	-1.33816	3.11787	0.270069	0.219084	-0.29317	0.845098	1.43509783.43533552	Nck2	protein_coding
ENSMUSG00000022197:I010	ENSMUSG00000022197	ENSMUSG00000022197:I010	1.23277	3.01153	0.305155	0.237802	0.293155	0.717855	15.12388578.12389968	Pdzd2	protein_coding
ENSMUSG00000026617:Io006	ENSMUSG00000026617	ENSMUSG00000026617:Io006	-2.70604	3.08133	0.0713021	0.108312	-0.293095	0.78612	1.185348835.185352182	Bpnt1	protein_coding
ENSMUSG00000060510:I005	ENSMUSG00000060510	ENSMUSG00000060510:I005	1.60401	4.04467	0.183195	0.182482	0.292703	0.814149	9.20506065.20506728	Zfp266	protein_coding
ENSMUSG00000026319:I030	ENSMUSG00000026319	ENSMUSG00000026319:I030	2.70333	6.55774	0.0324615	0.108268	0.292684	1.17178	1.105736022.105740435	Relch	protein_coding
ENSMUSG00000033871:I001	ENSMUSG00000033871	ENSMUSG00000033871:I001	1.68817	4.41394	0.159909	0.17336	0.29266	0.840478	18.61298783.61299586	Ppargc1b	protein_coding
ENSMUSG00000031256:Io018	ENSMUSG00000031256	ENSMUSG00000031256:Io018	-3.04746	6.2089	0.0216348	0.0958718	-0.292166	1.0472	X.134072764.134073214	Cstf2	protein_coding
ENSMUSG00000041235:I049	ENSMUSG00000041235	ENSMUSG00000041235:I049	1.68504	4.60386	0.157815	0.173383	0.292157	1.01112	4.8850885.8851254	Chd7	protein_coding
ENSMUSG00000037531:I007	ENSMUSG00000037531	ENSMUSG00000037531:I007	-1.23119	3	0.30597	0.237111	-0.291929	0.711651	3.32734259.32736642	Mrpl47	protein_coding
ENSMUSG00000048758:Io005	ENSMUSG00000048758	ENSMUSG00000048758:Io005	-7.27416	3.88726	0.00211737	0.0401295	-0.291908	0.702175	9.106429639.106429970	Rpl29	protein_coding
ENSMUSG00000030451:I037	ENSMUSG00000030451	ENSMUSG00000030451:I037	1.63536	4.07524	0.175999	0.178473	0.291869	0.801632	7.56138970.56145764	Herc2	protein_coding
ENSMUSG00000034156:I038	ENSMUSG00000034156	ENSMUSG00000034156:I038	-1.34927	3.59991	0.255853	0.215645	-0.290964	0.801632	11.87782710.87784736	Tspoap1	protein_coding
ENSMUSG00000022946:Io044	ENSMUSG00000022946	ENSMUSG00000022946:Io044	2.79026	6.26578	0.0301581	0.104278	0.290963	0.922745	16.93803590.93806405	Dopey2	protein_coding
ENSMUSG00000025278:I027	ENSMUSG00000025278	ENSMUSG00000025278:I027	1.59803	4.03742	0.184622	0.181794	0.290512	0.761761	14.7913122.7915261	Flnb	protein_coding
ENSMUSG00000025231:I012	ENSMUSG00000025231	ENSMUSG00000025231:I012	1.61428	6.98462	0.150596	0.179854	0.290333	0.738898	19.46473706.46475508	Sufu	protein_coding
ENSMUSG00000020224:Io002	ENSMUSG00000020224	ENSMUSG00000020224:Io002	-1.61888	3.21549	0.197816	0.179325	-0.290306	0.770033	10.120228203.120231203	Llph	protein_coding
ENSMUSG00000058979:I006	ENSMUSG00000058979	ENSMUSG00000058979:I006	2.84172	6.80939	0.0257256	0.10209	0.290111	0.97347	6.120521306.120523406	Hdhd5	protein_coding
ENSMUSG00000026860:Io007	ENSMUSG00000026860	ENSMUSG00000026860:Io007	3.30402	6.38237	0.0149153	0.0878014	0.290098	1.48404	2.30348617.30350288	Sh3glb2	protein_coding
ENSMUSG00000051586:I024	ENSMUSG00000051586	ENSMUSG00000051586:I024	-1.95459	4.26516	0.117893	0.148417	-0.290093	1.07784	6.120982727.121001608	Mical3	protein_coding
ENSMUSG00000028920:I009	ENSMUSG00000028920	ENSMUSG00000028920:I009	-1.20741	3	0.313786	0.239748	-0.289474	0.81661	4.141197579.141198042	Fbxo42	protein_coding
ENSMUSG00000031918:E025	ENSMUSG00000031918	ENSMUSG00000031918:E025	-1.2403	3.20323	0.297959	0.233233	-0.289279	0.793946	9.13799335.13799876	Mtmr2	protein_coding
ENSMUSG00000070565:Io018	ENSMUSG00000070565	ENSMUSG00000070565:Io018	-3.01075	4.92269	0.0303217	0.096057	-0.289204	1.12614	1.157158837.157161125	Rasal2	protein_coding
ENSMUSG00000028164:I008	ENSMUSG00000028164	ENSMUSG00000028164:I008	-1.31853	3.09588	0.276386	0.219065	-0.288843	1.10646	3.135518026.135522992	Manba	protein_coding
ENSMUSG00000030093:I004	ENSMUSG00000030093	ENSMUSG00000030093:I004	1.61381	4	0.181866	0.178976	0.288835	1.02348	6.91394680.91408672	Wnt7a	protein_coding
ENSMUSG00000050105:Io001	ENSMUSG00000050105	ENSMUSG00000050105:Io001	2.14102	4.26395	0.094716	0.134599	0.28818	0.959571	4.134252258.134254030	Grrp1	protein_coding
ENSMUSG00000024949:Io014	ENSMUSG00000024949	ENSMUSG00000024949:Io014	2.29089	3.28844	0.0981276	0.125703	0.287973	0.956026	19.6374898.6376296	Sf1	protein_coding
ENSMUSG00000078485:I014	ENSMUSG00000078485	ENSMUSG00000078485:I014	2.32363	5.41726	0.06376	0.123829	0.287733	0.865301	4.156224838.156224917	Plekhn1	protein_coding
ENSMUSG00000028465:I048	ENSMUSG00000028465	ENSMUSG00000028465:I048	1.46706	4.10391	0.214511	0.196	0.287543	1.00797	4.43549831.43549938	Tln1	protein_coding
ENSMUSG00000042328:I013	ENSMUSG00000042328	ENSMUSG00000042328:I013	1.70828	6.82788	0.132418	0.168246	0.287412	0.78348	5.112369551.112369946	Hps4	protein_coding
ENSMUSG00000031561:I014	ENSMUSG00000031561	ENSMUSG00000031561:I014	1.59469	4.0181	0.185691	0.180114	0.287225	0.726999	8.48293774.48298786	Tenm3	protein_coding
ENSMUSG00000070858:I006	ENSMUSG00000070858	ENSMUSG00000070858:I006	-1.27012	3.04117	0.292512	0.226117	-0.287195	1.09498	5.33984140.33984898	Gm1673	protein_coding
ENSMUSG00000053141:Io010	ENSMUSG00000053141	ENSMUSG00000053141:Io010	-3.50169	3.03744	0.0386702	0.0819606	-0.287001	0.840478	2.161560285.161564627	Ptprt	protein_coding
ENSMUSG00000061032:Io013	ENSMUSG00000061032	ENSMUSG00000061032:Io013	-1.26701	3.05829	0.293036	0.226511	-0.286991	0.84739	10.78411486.78412820	Rrp1	protein_coding
ENSMUSG00000002221:I010	ENSMUSG00000002221	ENSMUSG00000002221:I010	-1.24187	3.18601	0.297859	0.231023	-0.2869	0.873988	5.27758615.27759370	Paxip1	protein_coding
ENSMUSG00000000148:I008	ENSMUSG00000000148	ENSMUSG00000000148:I008	-1.47575	2.2394	0.265164	0.194162	-0.286534	0.90309	5.140713172.140714293	Brat1	protein_coding
ENSMUSG00000002396:E007	ENSMUSG00000002396	ENSMUSG00000002396:E007	1.51401	4.19173	0.201387	0.189138	0.286356	0.878266	8.71372802.71372946	Ocel1	protein_coding
ENSMUSG00000022843:E040	ENSMUSG00000022843	ENSMUSG00000022843:E040	1.62572	6.54846	0.150982	0.176131	0.28634	0.934124	16.20712390.20712472	Clcn2	protein_coding
ENSMUSG00000027963:I005	ENSMUSG00000027963	ENSMUSG00000027963:I005	-1.64117	4.56026	0.167291	0.174463	-0.286323	0.8867	3.116010696.116010837	Extl2	protein_coding
ENSMUSG00000001018:I002	ENSMUSG00000001018	ENSMUSG00000001018:I002	-1.30389	4.75758	0.251789	0.219486	-0.286186	0.956026	3.90490272.90490548	Snapin	protein_coding
ENSMUSG00000032306:I004	ENSMUSG00000032306	ENSMUSG00000032306:I004	-1.38609	4.50724	0.230363	0.206461	-0.286174	1.08583	9.57548710.57549037	Mpi	protein_coding
ENSMUSG00000030763:I011	ENSMUSG00000030763	ENSMUSG00000030763:I011	-1.20566	3.04307	0.313265	0.237275	-0.286073	0.806682	7.123418338.123421538	Lcmt1	protein_coding
ENSMUSG00000021495:I015	ENSMUSG00000021495	ENSMUSG00000021495:I015	1.46894	6.75809	0.186799	0.19466	0.285944	0.916941	13.55556225.55564520	Fam193b	protein_coding
ENSMUSG00000056763:I033	ENSMUSG00000056763	ENSMUSG00000056763:I033	1.16099	4.37414	0.305059	0.246249	0.285893	0.811674	1.10116084.10116614	Cspp1	protein_coding
ENSMUSG00000027433:I027	ENSMUSG00000027433	ENSMUSG00000027433:I027	-1.25266	3.14252	0.295443	0.228198	-0.285855	1.08318	2.147063360.147068792	Xrn2	protein_coding
ENSMUSG00000029227:I006	ENSMUSG00000029227	ENSMUSG00000029227:I006	-1.73119	3.21556	0.175675	0.165073	-0.285773	0.717855	5.74540989.74542009	Fip1l1	protein_coding
ENSMUSG00000025872:Io004	ENSMUSG00000025872	ENSMUSG00000025872:Io004	1.19003	3.00122	0.319596	0.23988	0.285464	0.711651	13.54466384.54467826	Thoc3	protein_coding
ENSMUSG00000025041:Io015	ENSMUSG00000025041	ENSMUSG00000025041:Io015	-2.43784	4.38778	0.0657901	0.117047	-0.285342	0.835808	19.46905092.46924262	Nt5c2	protein_coding
ENSMUSG00000008855:I041	ENSMUSG00000008855	ENSMUSG00000008855:I041	-1.81591	6.42951	0.116	0.157018	-0.285132	0.838149	11.102224955.102230005	Hdac5	protein_coding
ENSMUSG00000020661:I016	ENSMUSG00000020661	ENSMUSG00000020661:I016	1.97952	4.28953	0.114084	0.143979	0.28501	1.00161	12.3872878.3873282	Dnmt3a	protein_coding
ENSMUSG00000020198:E026	ENSMUSG00000020198	ENSMUSG00000020198:E026	-1.82546	2.22458	0.196545	0.156036	-0.284839	0.888783	10.80716619.80717699	Ap3d1	protein_coding
ENSMUSG00000034290:I001	ENSMUSG00000034290	ENSMUSG00000034290:I001	1.63882	4.05372	0.175649	0.173747	0.284741	0.758968	12.85301926.85303467	Nek9	protein_coding
ENSMUSG00000040584:I026	ENSMUSG00000040584	ENSMUSG00000040584:I026	2.75259	6.98377	0.0284631	0.1034	0.284617	0.952452	5.8738892.8740409	Abcb1a	protein_coding
ENSMUSG00000015095:I012	ENSMUSG00000015095	ENSMUSG00000015095:I012	1.50921	4.10059	0.204038	0.188487	0.284466	0.986938	2.25504327.25504417	Fbxw5	protein_coding
ENSMUSG00000026463:I018	ENSMUSG00000026463	ENSMUSG00000026463:I018	-1.32955	5.36086	0.237437	0.213682	-0.284099	0.995147	1.133735209.133736616	Atp2b4	protein_coding
ENSMUSG00000016128:Io008	ENSMUSG00000016128	ENSMUSG00000016128:Io008	4.83081	6.99968	0.00189794	0.0588085	0.284093	0.943385	5.151059618.151060748	Stard13	protein_coding
ENSMUSG00000026131:Io003	ENSMUSG00000026131	ENSMUSG00000026131:Io003	-4.37706	4.70235	0.00826257	0.0648464	-0.283836	1.10139	1.33968903.34006191	Dst	protein_coding
ENSMUSG00000030123:I009	ENSMUSG00000030123	ENSMUSG00000030123:I009	1.83168	6.73521	0.11134	0.154815	0.283571	0.991882	6.115960021.115960426	Plxnd1	protein_coding
ENSMUSG00000032462:I022	ENSMUSG00000032462	ENSMUSG00000032462:I022	-1.73984	3.00988	0.179964	0.162786	-0.283222	0.981936	9.99101400.99105531	Pik3cb	protein_coding
ENSMUSG00000022983:Io011	ENSMUSG00000022983	ENSMUSG00000022983:Io011	-1.46453	3.39596	0.228983	0.19338	-0.28321	1.0048	16.90249712.90250057	Scaf4	protein_coding
ENSMUSG00000037174:Io005	ENSMUSG00000037174	ENSMUSG00000037174:Io005	1.52182	4.2231	0.199005	0.186031	0.283106	1.00797	3.51265042.51266753	Elf2	protein_coding
ENSMUSG00000004347:I024	ENSMUSG00000004347	ENSMUSG00000004347:I024	2.44672	6.94133	0.0446058	0.115673	0.283019	1.24988	6.56345152.56361745	Pde1c	protein_coding
ENSMUSG00000026944:I018	ENSMUSG00000026944	ENSMUSG00000026944:I018	-1.36349	3.42725	0.255398	0.207416	-0.282811	1.07514	2.25438662.25438801	Abca2	protein_coding
ENSMUSG00000025533:I009	ENSMUSG00000025533	ENSMUSG00000025533:I009	-1.84375	2.0581	0.202949	0.153118	-0.28231	0.833454	5.130014025.130014679	Asl	protein_coding
ENSMUSG00000020827:I024	ENSMUSG00000020827	ENSMUSG00000020827:I024	2.69989	5.65401	0.0377532	0.104559	0.282298	0.96831	11.70608699.70608840	Mink1	protein_coding
ENSMUSG00000024924:I019	ENSMUSG00000024924	ENSMUSG00000024924:I019	-6.03121	5.94337	0.000971924	0.0467951	-0.282231	0.924662	19.27243897.27244199	Vldlr	protein_coding
ENSMUSG00000029056:I016	ENSMUSG00000029056	ENSMUSG00000029056:I016	-1.17595	3	0.324439	0.23985	-0.282051	0.809185	4.154978442.154978921	Pank4	protein_coding
ENSMUSG00000034771:I019	ENSMUSG00000034771	ENSMUSG00000034771:I019	1.94471	6.99247	0.0929331	0.144846	0.281683	1.20812	10.81584089.81584603	Tle2	protein_coding
ENSMUSG00000039747:I006	ENSMUSG00000039747	ENSMUSG00000039747:I006	2.51949	5.4367	0.0493772	0.1118	0.28168	1.09108	5.136168474.136170538	Orai2	protein_coding
ENSMUSG00000007570:I009	ENSMUSG00000007570	ENSMUSG00000007570:I009	2.24716	4.9014	0.0756146	0.125305	0.28158	1.22855	17.28318156.28318329	Fance	protein_coding
ENSMUSG00000030801:I006	ENSMUSG00000030801	ENSMUSG00000030801:I006	-1.17409	3.00746	0.32489	0.239801	-0.281549	0.84739	7.127920586.127922159	Kat8	protein_coding
ENSMUSG00000041415:I012	ENSMUSG00000041415	ENSMUSG00000041415:I012	4.52393	5.10222	0.00596033	0.0622167	0.281464	0.90309	12.104706366.104706551	Dicer1	protein_coding
ENSMUSG00000033316:I012	ENSMUSG00000033316	ENSMUSG00000033316:I012	1.6056	4.23632	0.179665	0.175196	0.281295	0.873988	5.110619332.110620508	Galnt9	protein_coding
ENSMUSG00000054717:I004	ENSMUSG00000054717	ENSMUSG00000054717:I004	-2.91094	3.09097	0.0597378	0.0963464	-0.280459	0.714764	8.57513207.57513290	Hmgb2	protein_coding
ENSMUSG00000030270:I011	ENSMUSG00000030270	ENSMUSG00000030270:I011	-1.19233	3.06867	0.317115	0.235168	-0.280398	0.937852	6.113290048.113290167	Cpne9	protein_coding
ENSMUSG00000022687:I004	ENSMUSG00000022687	ENSMUSG00000022687:I004	1.93816	6.24328	0.098816	0.144666	0.280385	0.998389	16.44487852.44488510	Boc	protein_coding
ENSMUSG00000083282:E037	ENSMUSG00000083282	ENSMUSG00000083282:E037	2.67386	6.99983	0.031822	0.104774	0.28015	1.19395	19.4859666.4859758	Ctsf	protein_coding
ENSMUSG00000058174:I007	ENSMUSG00000058174	ENSMUSG00000058174:I007	2.25896	5.47578	0.0688437	0.123952	0.280003	1.08583	3.37722981.37724203	Gm5148	protein_coding
ENSMUSG00000027162:I003	ENSMUSG00000027162	ENSMUSG00000027162:I003	1.56594	4.05688	0.191434	0.17879	0.279975	0.978569	2.109895179.109896236	Lin7c	protein_coding
ENSMUSG00000015335:I003	ENSMUSG00000015335	ENSMUSG00000015335:I003	1.18497	3.83592	0.304212	0.236226	0.279919	0.753328	2.30092065.30092405	Zdhhc12	protein_coding
ENSMUSG00000038024:I010	ENSMUSG00000038024	ENSMUSG00000038024:I010	5.47241	6.99342	0.000936419	0.0511232	0.279767	1.24533	4.86795297.86798044	Dennd4c	protein_coding
ENSMUSG00000017978:Io001	ENSMUSG00000017978	ENSMUSG00000017978:Io001	5.33221	4.92041	0.0032623	0.052358	0.279184	1.50263	6.23263716.23269246	Cadps2	protein_coding
ENSMUSG00000024232:I002	ENSMUSG00000024232	ENSMUSG00000024232:I002	-1.16881	3.08728	0.324752	0.238808	-0.279121	0.747613	18.3511544.3511982	Bambi	protein_coding
ENSMUSG00000002900:I032	ENSMUSG00000002900	ENSMUSG00000002900:I032	-1.2137	3.08816	0.309462	0.229942	-0.27908	0.985277	12.31326709.31327645	Lamb1	protein_coding
ENSMUSG00000048445:I001	ENSMUSG00000048445	ENSMUSG00000048445:I001	1.54632	4.11947	0.194888	0.180427	0.278998	0.69897	11.120826924.120860401	Ccdc57	protein_coding
ENSMUSG00000031385:Io001	ENSMUSG00000031385	ENSMUSG00000031385:Io001	1.83792	4.14513	0.137425	0.151676	0.278769	0.867489	X.73757150.73759894	Plxnb3	protein_coding
ENSMUSG00000063415:Io008	ENSMUSG00000063415	ENSMUSG00000063415:Io008	2.26764	5.75883	0.0657038	0.122851	0.278583	0.947034	6.84588193.84593789	Cyp26b1	protein_coding
ENSMUSG00000020781:I009	ENSMUSG00000020781	ENSMUSG00000020781:I009	1.4543	4.02994	0.219035	0.19146	0.27844	0.88039	11.115821007.115821656	Tsen54	protein_coding
ENSMUSG00000056493:Io002	ENSMUSG00000056493	ENSMUSG00000056493:Io002	2.99632	6.5027	0.0218846	0.0928902	0.278329	0.806682	5.142402041.142435141	Foxk1	protein_coding
ENSMUSG00000049336:I005	ENSMUSG00000049336	ENSMUSG00000049336:I005	1.94073	4.029	0.123762	0.143406	0.278311	0.775462	11.36039942.36041509	Tenm2	protein_coding
ENSMUSG00000020628:I009	ENSMUSG00000020628	ENSMUSG00000020628:I009	1.98898	4.69299	0.107115	0.139828	0.278115	0.869666	12.28711984.28721052	Trappc12	protein_coding
ENSMUSG00000024683:I003	ENSMUSG00000024683	ENSMUSG00000024683:I003	2.19089	5.81463	0.0724208	0.126826	0.277863	0.932248	19.11773023.11774148	Mrpl16	protein_coding
ENSMUSG00000045813:I019	ENSMUSG00000045813	ENSMUSG00000045813:I019	-1.12832	3.91661	0.32352	0.246227	-0.277823	0.772756	7.62203095.62203324	Gm9801	lincRNA
ENSMUSG00000053799:I024	ENSMUSG00000053799	ENSMUSG00000053799:I024	1.51655	4	0.203972	0.183074	0.277641	0.819056	19.37681772.37682846	Exoc6	protein_coding
ENSMUSG00000024527:I016	ENSMUSG00000024527	ENSMUSG00000024527:I016	1.28956	5.25413	0.25105	0.215065	0.27734	0.730004	18.67442850.67448888	Afg3l2	protein_coding
ENSMUSG00000003038:I001	ENSMUSG00000003038	ENSMUSG00000003038:I001	1.45119	4	0.220352	0.191011	0.277193	0.735954	4.133965573.133965951	Hmgn2	protein_coding
ENSMUSG00000057406:I005	ENSMUSG00000057406	ENSMUSG00000057406:I005	1.43889	4.12408	0.22152	0.192625	0.277166	0.772756	5.33846267.33854610	Nsd2	protein_coding
ENSMUSG00000002068:I001	ENSMUSG00000002068	ENSMUSG00000002068:I001	1.58185	4.35463	0.183063	0.175159	0.277074	0.791353	7.38098637.38098992	Ccne1	protein_coding
ENSMUSG00000006574:I006	ENSMUSG00000006574	ENSMUSG00000006574:I006	-1.22356	3.01881	0.307965	0.226416	-0.277034	0.99024	11.102353913.102354266	Slc4a1	protein_coding
ENSMUSG00000042105:Io022	ENSMUSG00000042105	ENSMUSG00000042105:Io022	1.60049	4.15338	0.18212	0.173079	0.277011	0.738898	7.128687607.128690627	Inpp5f	protein_coding
ENSMUSG00000036560:I009	ENSMUSG00000036560	ENSMUSG00000036560:I009	1.77823	4.85589	0.137239	0.155671	0.276819	0.819056	7.31067259.31067343	Lgi4	protein_coding
ENSMUSG00000029624:I002	ENSMUSG00000029624	ENSMUSG00000029624:I002	1.4566	4.04053	0.218259	0.189858	0.276547	0.888783	5.145151468.145152118	Ptcd1	protein_coding
ENSMUSG00000042063:Io002	ENSMUSG00000042063	ENSMUSG00000042063:Io002	3.81177	6.93245	0.00673449	0.0725439	0.27652	1.18036	12.116054848.116058905	Zfp386	protein_coding
ENSMUSG00000027167:I004	ENSMUSG00000027167	ENSMUSG00000027167:I004	-1.27792	3.9556	0.27112	0.216255	-0.276356	0.90309	2.105794625.105809266	Elp4	protein_coding
ENSMUSG00000029826:I011	ENSMUSG00000029826	ENSMUSG00000029826:I011	-1.26615	3.5957	0.281271	0.218186	-0.276256	0.823909	6.38333188.38336412	Zc3hav1	protein_coding
ENSMUSG00000041235:I035	ENSMUSG00000041235	ENSMUSG00000041235:I035	1.77743	4.02455	0.149695	0.155364	0.276149	0.89905	4.8839620.8840389	Chd7	protein_coding
ENSMUSG00000023938:I018	ENSMUSG00000023938	ENSMUSG00000023938:I018	1.64973	4.25031	0.170132	0.167387	0.276143	0.840478	17.45518660.45518855	Aars2	protein_coding
ENSMUSG00000028243:I002	ENSMUSG00000028243	ENSMUSG00000028243:I002	1.4378	4.01109	0.22368	0.191985	0.276035	0.730004	4.6196514.6202292	Ubxn2b	protein_coding
ENSMUSG00000097375:I001	ENSMUSG00000097375	ENSMUSG00000097375:I001	1.43641	4.26404	0.21999	0.192169	0.276034	0.828708	13.48538351.48546350	6720427I07Rik	lincRNA
ENSMUSG00000026207:I051	ENSMUSG00000026207	ENSMUSG00000026207:I051	-1.60776	3.65249	0.189867	0.171651	-0.275975	1.38752	1.75428471.75429060	Speg	protein_coding
ENSMUSG00000004896:Io007	ENSMUSG00000004896	ENSMUSG00000004896:Io007	1.26241	6.59838	0.249585	0.218541	0.275888	0.884607	3.87927715.87927924	Rrnad1	protein_coding
ENSMUSG00000032582:I005	ENSMUSG00000032582	ENSMUSG00000032582:I005	-1.14631	3.01004	0.33456	0.240665	-0.275878	0.780824	9.107782864.107783690	Rbm6	protein_coding
ENSMUSG00000030780:I013	ENSMUSG00000030780	ENSMUSG00000030780:I013	1.52781	4.90518	0.188207	0.180443	0.275683	0.957802	7.128288491.128290590	BC017158	protein_coding
ENSMUSG00000039262:I018	ENSMUSG00000039262	ENSMUSG00000039262:I018	2.17442	4.5152	0.0875471	0.126721	0.275545	0.920819	2.32214947.32216046	Prrc2b	protein_coding
ENSMUSG00000052911:I020	ENSMUSG00000052911	ENSMUSG00000052911:I020	2.0649	4.34299	0.102332	0.133409	0.275476	0.863102	9.108485313.108485498	Lamb2	protein_coding
ENSMUSG00000036948:Io011	ENSMUSG00000036948	ENSMUSG00000036948:Io011	2.21484	5.80081	0.0702144	0.124347	0.27541	1.0048	5.138260989.138261802	BC037034	protein_coding
ENSMUSG00000028857:Io006	ENSMUSG00000028857	ENSMUSG00000028857:Io006	2.55536	4.13017	0.0610301	0.107764	0.275375	0.840478	4.133268505.133270963	Tmem222	protein_coding
ENSMUSG00000020527:I005	ENSMUSG00000020527	ENSMUSG00000020527:I005	-1.25139	3.5862	0.286204	0.219911	-0.275196	0.705357	11.84885819.84888054	Myo19	protein_coding
ENSMUSG00000028059:I030	ENSMUSG00000028059	ENSMUSG00000028059:I030	-1.13256	3	0.339736	0.242813	-0.275	0.81661	3.88638347.88639323	Arhgef2	protein_coding
ENSMUSG00000006021:I010	ENSMUSG00000006021	ENSMUSG00000006021:I010	1.40599	4.28457	0.227938	0.195517	0.274895	0.772756	7.16124792.16125713	Kptn	protein_coding
ENSMUSG00000034532:Io007	ENSMUSG00000034532	ENSMUSG00000034532:Io007	1.81716	4.96982	0.129235	0.15124	0.274826	0.738898	14.65303202.65321234	Fbxo16	protein_coding
ENSMUSG00000028601:I020	ENSMUSG00000028601	ENSMUSG00000028601:I020	-3.3232	4.75333	0.0225898	0.0826775	-0.274754	1.13801	4.108178418.108178907	Echdc2	protein_coding
ENSMUSG00000038930:I015	ENSMUSG00000038930	ENSMUSG00000038930:I015	2.09258	5.37807	0.0866803	0.131289	0.274734	0.804165	7.80321343.80323750	Rccd1	protein_coding
ENSMUSG00000004677:Io014	ENSMUSG00000004677	ENSMUSG00000004677:Io014	2.0916	4.98321	0.0909036	0.131194	0.274404	1.17716	8.71334394.71338907	Myo9b	protein_coding
ENSMUSG00000036591:I017	ENSMUSG00000036591	ENSMUSG00000036591:I017	1.37427	6.53855	0.214607	0.19967	0.2744	1.01112	2.20861110.20861186	Arhgap21	protein_coding
ENSMUSG00000037353:Io010	ENSMUSG00000037353	ENSMUSG00000037353:Io010	1.84382	4.40855	0.132319	0.148811	0.274382	0.876132	15.100469836.100472549	Letmd1	protein_coding
ENSMUSG00000059981:I019	ENSMUSG00000059981	ENSMUSG00000059981:I019	-1.26262	3.15767	0.291913	0.217183	-0.27422	1.04139	7.126880319.126880497	Taok2	protein_coding
ENSMUSG00000027193:I004	ENSMUSG00000027193	ENSMUSG00000027193:I004	-1.12833	3	0.341264	0.243008	-0.274194	0.854194	2.94421042.94421433	Api5	protein_coding
ENSMUSG00000071649:Io005	ENSMUSG00000071649	ENSMUSG00000071649:Io005	-3.24369	6.28656	0.016481	0.0845101	-0.274124	1.40306	19.8921980.8925704	B3gat3	protein_coding
ENSMUSG00000025377:I005	ENSMUSG00000025377	ENSMUSG00000025377:I005	-1.13141	3	0.340151	0.242243	-0.274076	0.858671	11.120093865.120094114	Tepsin	protein_coding
ENSMUSG00000024833:E021	ENSMUSG00000024833	ENSMUSG00000024833:E021	1.5087	6.83951	0.176104	0.181603	0.273984	0.720925	19.5950488.5951142	Pola2	protein_coding
ENSMUSG00000020534:I007	ENSMUSG00000020534	ENSMUSG00000020534:I007	1.80002	4.63786	0.136309	0.152014	0.273628	0.730004	11.60794952.60797525	Shmt1	protein_coding
ENSMUSG00000001120:I008	ENSMUSG00000001120	ENSMUSG00000001120:I008	-3.8993	4.77438	0.0124898	0.0701546	-0.273554	1.16633	10.76771039.76781832	Pcbp3	protein_coding
ENSMUSG00000042992:Io003	ENSMUSG00000042992	ENSMUSG00000042992:Io003	1.49453	4.1332	0.207108	0.182859	0.273288	0.939704	6.134686121.134710044	Borcs5	protein_coding
ENSMUSG00000027309:I012	ENSMUSG00000027309	ENSMUSG00000027309:I012	-1.92859	4.22025	0.1223	0.141587	-0.273063	0.894972	2.130730914.130731053	4930402H24Rik	protein_coding
ENSMUSG00000020083:I001	ENSMUSG00000020083	ENSMUSG00000020083:I001	-1.04176	3.27459	0.368242	0.261801	-0.272734	0.845098	10.62109123.62109884	Fam241b	protein_coding
ENSMUSG00000039671:I020	ENSMUSG00000039671	ENSMUSG00000039671:I020	-1	2	0.42265	0.272727	-0.272727	0.744727	2.165837336.165838812	Zmynd8	protein_coding
ENSMUSG00000031295:I029	ENSMUSG00000031295	ENSMUSG00000031295:I029	1.48266	4.00569	0.212207	0.183893	0.272651	1.16303	X.160577846.160577948	Phka2	protein_coding
ENSMUSG00000091586:I006	ENSMUSG00000091586	ENSMUSG00000091586:I006	-1.15929	3.31964	0.322879	0.235177	-0.272637	0.761761	17.32518038.32520363	Cyp4f17	protein_coding
ENSMUSG00000117310:Io002	ENSMUSG00000117310	ENSMUSG00000117310:Io002	1.52455	4.06885	0.200871	0.178726	0.272477	0.747613	1.30946636.30949549	Ptp4a1	protein_coding
ENSMUSG00000060073:Io002	ENSMUSG00000060073	ENSMUSG00000060073:Io002	-5.37974	6.49336	0.00131641	0.050645	-0.272457	0.761761	12.70978815.70983319	Psma3	protein_coding
ENSMUSG00000027332:I011	ENSMUSG00000027332	ENSMUSG00000027332:I011	1.48131	4.01025	0.212468	0.183915	0.272436	0.88039	2.118876409.118876888	Ivd	protein_coding
ENSMUSG00000066440:I010	ENSMUSG00000066440	ENSMUSG00000066440:I010	1.33337	4.35194	0.247929	0.204219	0.2723	0.897016	12.79239045.79239857	Zfyve26	protein_coding
ENSMUSG00000032633:I013	ENSMUSG00000032633	ENSMUSG00000032633:I013	-2.78966	4.52149	0.0429891	0.0975422	-0.272109	1.10646	11.59804791.59807800	Flcn	protein_coding
ENSMUSG00000036180:I002	ENSMUSG00000036180	ENSMUSG00000036180:I002	1.96736	5.77327	0.0985881	0.138154	0.271799	1.31215	8.69911869.69912164	Gatad2a	protein_coding
ENSMUSG00000020457:I006	ENSMUSG00000020457	ENSMUSG00000020457:I006	3.50087	4.36758	0.0215521	0.0776347	0.271789	1.1541	11.3256712.3259306	Drg1	protein_coding
ENSMUSG00000028959:Io020	ENSMUSG00000028959	ENSMUSG00000028959:Io020	-1.37456	3.95854	0.241948	0.197695	-0.271743	1.0472	5.24444258.24444375	Fastk	protein_coding
ENSMUSG00000028467:I007	ENSMUSG00000028467	ENSMUSG00000028467:I007	1.75313	4.97277	0.140277	0.154845	0.271464	1.06279	4.43568993.43569181	Gba2	protein_coding
ENSMUSG00000029505:I054	ENSMUSG00000029505	ENSMUSG00000029505:I054	-1.65568	4.58268	0.163991	0.163892	-0.271353	1.01424	5.110739681.110740182	Ep400	protein_coding
ENSMUSG00000014867:I006	ENSMUSG00000014867	ENSMUSG00000014867:I006	1.46717	4.08634	0.214772	0.184881	0.271251	0.69897	2.26926955.26933275	Surf4	protein_coding
ENSMUSG00000020329:E024	ENSMUSG00000020329	ENSMUSG00000020329:E024	-1.96449	4.47363	0.113405	0.138017	-0.271132	1.13093	10.79737713.79737800	Polrmt	protein_coding
ENSMUSG00000034908:Io014	ENSMUSG00000034908	ENSMUSG00000034908:Io014	3.54741	4.25248	0.0215449	0.0763291	0.270771	0.988592	9.45945784.45946745	Sidt2	protein_coding
ENSMUSG00000048930:Io012	ENSMUSG00000048930	ENSMUSG00000048930:Io012	-2.23782	5.65374	0.069255	0.120973	-0.270716	0.84739	6.113372564.113376892	Tada3	protein_coding
ENSMUSG00000027371:I005	ENSMUSG00000027371	ENSMUSG00000027371:I005	1.76983	6.97697	0.120206	0.152726	0.2703	1.11886	2.127438569.127440386	Fahd2a	protein_coding
ENSMUSG00000073418:I012	ENSMUSG00000073418	ENSMUSG00000073418:I012	-1.75887	3.39512	0.166056	0.153617	-0.270191	0.945213	17.34732891.34732973	C4b	protein_coding
ENSMUSG00000038256:I005	ENSMUSG00000038256	ENSMUSG00000038256:I005	-1.20192	3.35232	0.307369	0.224783	-0.270171	0.747613	3.97213874.97215112	Bcl9	protein_coding
ENSMUSG00000040462:I005	ENSMUSG00000040462	ENSMUSG00000040462:I005	-1.34222	3.0797	0.269898	0.201052	-0.269855	0.976876	10.127098121.127098341	Os9	protein_coding
ENSMUSG00000028700:Io004	ENSMUSG00000028700	ENSMUSG00000028700:Io004	1.41227	4.51037	0.222998	0.191061	0.26983	0.778151	4.116151243.116151820	Pomgnt1	protein_coding
ENSMUSG00000030272:I009	ENSMUSG00000030272	ENSMUSG00000030272:I009	1.99875	4.24288	0.112238	0.134997	0.269825	1.18668	6.113339581.113340292	Camk1	protein_coding
ENSMUSG00000014402:Io014	ENSMUSG00000014402	ENSMUSG00000014402:Io014	2.58264	5.29684	0.0466725	0.104428	0.269699	1.15747	7.46908991.46910745	Tsg101	protein_coding
ENSMUSG00000004100:E009	ENSMUSG00000004100	ENSMUSG00000004100:E009	-1.25795	3.71846	0.281606	0.214369	-0.269666	0.878266	9.20888577.20889338	Ppan	protein_coding
ENSMUSG00000026490:Io042	ENSMUSG00000026490	ENSMUSG00000026490:Io042	2.15988	4.50328	0.0892451	0.124842	0.269645	1.1213	1.180117743.180134297	Cdc42bpa	protein_coding
ENSMUSG00000021458:Io014	ENSMUSG00000021458	ENSMUSG00000021458:Io014	2.01521	6.12977	0.089494	0.133802	0.269639	0.954243	13.63282258.63296858	2010111I01Rik	protein_coding
ENSMUSG00000021713:I009	ENSMUSG00000021713	ENSMUSG00000021713:I009	2.74587	6.99637	0.028689	0.0981607	0.269536	1.03846	13.104223192.104225350	Ppwd1	protein_coding
ENSMUSG00000033253:I058	ENSMUSG00000033253	ENSMUSG00000033253:I058	2.30686	5.09422	0.0682127	0.116768	0.269368	1.06557	4.118390136.118390482	Szt2	protein_coding
ENSMUSG00000054021:Io009	ENSMUSG00000054021	ENSMUSG00000054021:Io009	1.65388	4	0.173495	0.162825	0.269293	0.775462	13.43385613.43394737	Sirt5	protein_coding
ENSMUSG00000009418:Io032	ENSMUSG00000009418	ENSMUSG00000009418:Io032	-2.06209	3.03927	0.130055	0.130592	-0.269293	0.791353	1.135455330.135458656	Nav1	protein_coding
ENSMUSG00000020544:I001	ENSMUSG00000020544	ENSMUSG00000020544:I001	-1.16515	3.5264	0.316676	0.231082	-0.269245	0.764536	11.90638552.90640377	Cox11	protein_coding
ENSMUSG00000025702:E022	ENSMUSG00000025702	ENSMUSG00000025702:E022	2.09684	6.86221	0.075012	0.128371	0.269174	1.16743	6.116401122.116401337	2022-03-08	protein_coding
ENSMUSG00000034729:I011	ENSMUSG00000034729	ENSMUSG00000034729:I011	-1.39459	3.17534	0.252735	0.19301	-0.269169	0.806682	17.47372645.47374973	Mrps10	protein_coding
ENSMUSG00000035232:I002	ENSMUSG00000035232	ENSMUSG00000035232:I002	-1.29814	3.06259	0.283353	0.207317	-0.269126	0.708515	X.93769028.93777309	Pdk3	protein_coding
ENSMUSG00000040648:I005	ENSMUSG00000040648	ENSMUSG00000040648:I005	1.29101	6.53687	0.240475	0.208284	0.268897	0.961333	1.97716604.97717442	Ppip5k2	protein_coding
ENSMUSG00000020366:Io012	ENSMUSG00000020366	ENSMUSG00000020366:Io012	5.35786	5.45006	0.00233907	0.0501843	0.26888	1.10771	11.49872899.49874264	Mapk9	protein_coding
ENSMUSG00000020092:I013	ENSMUSG00000020092	ENSMUSG00000020092:I013	-1.43804	3.71263	0.22906	0.186878	-0.268739	1.00797	10.61347574.61348308	Pald1	protein_coding
ENSMUSG00000070509:I005	ENSMUSG00000070509	ENSMUSG00000070509:I005	1.49952	4.15739	0.205482	0.178806	0.268122	0.947034	7.73409749.73417317	Rgma	protein_coding
ENSMUSG00000023927:I013	ENSMUSG00000023927	ENSMUSG00000023927:I013	-1.63427	5.3211	0.159597	0.164033	-0.268073	1.10897	17.51805373.51809043	Satb1	protein_coding
ENSMUSG00000055485:I009	ENSMUSG00000055485	ENSMUSG00000055485:I009	-1.15323	3.10037	0.329917	0.232418	-0.268031	0.995147	2.157030623.157030788	Soga1	protein_coding
ENSMUSG00000058799:I015	ENSMUSG00000058799	ENSMUSG00000058799:I015	-1.62494	3.18182	0.197449	0.164946	-0.268026	0.838149	10.111495375.111496040	Nap1l1	protein_coding
ENSMUSG00000028700:I030	ENSMUSG00000028700	ENSMUSG00000028700:I030	-1.62765	3.56445	0.18754	0.164505	-0.267757	1.25883	4.116158558.116158983	Pomgnt1	protein_coding
ENSMUSG00000044795:I005	ENSMUSG00000044795	ENSMUSG00000044795:I005	1.5492	5.51924	0.176559	0.172828	0.267745	0.932248	11.69394846.69394972	Cyb5d1	protein_coding
ENSMUSG00000054263:I025	ENSMUSG00000054263	ENSMUSG00000054263:I025	-1.09815	3.00296	0.352303	0.243429	-0.267322	0.892919	15.7190193.7190546	Lifr	protein_coding
ENSMUSG00000038963:I011	ENSMUSG00000038963	ENSMUSG00000038963:I011	-1.33719	2.0092	0.312444	0.19982	-0.267197	0.84739	2.180472570.180472661	Slco4a1	protein_coding
ENSMUSG00000028952:I005	ENSMUSG00000028952	ENSMUSG00000028952:I005	-2.10165	3.32618	0.117435	0.127087	-0.267092	1.20713	4.152020708.152020779	Zbtb48	protein_coding
ENSMUSG00000015653:Io002	ENSMUSG00000015653	ENSMUSG00000015653:Io002	-1.19107	3.04601	0.318108	0.224183	-0.267017	1.29045	5.5676005.5677317	Steap2	protein_coding
ENSMUSG00000058638:I006	ENSMUSG00000058638	ENSMUSG00000058638:I006	3.23148	5.33403	0.0211223	0.0825833	0.266866	1.17823	7.12837184.12844432	Zfp110	protein_coding
ENSMUSG00000002320:Io001	ENSMUSG00000002320	ENSMUSG00000002320:Io001	-1.77591	2.50028	0.191863	0.150245	-0.266823	0.890856	14.55638132.55640385	Tm9sf1	protein_coding
ENSMUSG00000022211:Io035	ENSMUSG00000022211	ENSMUSG00000022211:Io035	-1.3598	3.45743	0.25579	0.196194	-0.266785	1.09498	14.55505466.55505570	Carmil3	protein_coding
ENSMUSG00000073481:I002	ENSMUSG00000073481	ENSMUSG00000073481:I002	1.37199	4	0.241982	0.194365	0.266667	0.823909	1.184819347.184822335	2022-03-02	protein_coding
ENSMUSG00000019494:I007	ENSMUSG00000019494	ENSMUSG00000019494:I007	-1.08866	3	0.35594	0.244949	-0.266667	0.840478	5.138162782.138163130	Cops6	protein_coding
ENSMUSG00000058997:I010	ENSMUSG00000058997	ENSMUSG00000058997:I010	-1.13266	3.21638	0.334671	0.235039	-0.266219	0.826315	14.78937209.78947141	Vwa8	protein_coding
ENSMUSG00000028528:I022	ENSMUSG00000028528	ENSMUSG00000028528:I022	3.12575	6.77194	0.017439	0.0851091	0.26603	1.0472	4.101639442.101640472	Dnajc6	protein_coding
ENSMUSG00000037300:I005	ENSMUSG00000037300	ENSMUSG00000037300:I005	-2.54333	3	0.0844331	0.104597	-0.266026	0.723972	8.124675357.124676341	Ttc13	protein_coding
ENSMUSG00000031189:I014	ENSMUSG00000031189	ENSMUSG00000031189:I014	-2.72536	3.42649	0.0623978	0.0975822	-0.265947	1.00161	X.69849197.69849770	Aff2	protein_coding
ENSMUSG00000002343:I002	ENSMUSG00000002343	ENSMUSG00000002343:I002	1.72112	4.60597	0.150846	0.154493	0.265901	1.01734	8.70222243.70222518	Armc6	protein_coding
ENSMUSG00000024169:I032	ENSMUSG00000024169	ENSMUSG00000024169:I032	-1.08555	3	0.357118	0.244866	-0.265814	0.720925	17.25092980.25093063	Ift140	protein_coding
ENSMUSG00000000804:I016	ENSMUSG00000000804	ENSMUSG00000000804:I016	1.32686	4.39198	0.249343	0.200258	0.265714	0.796523	11.85026881.85027101	Usp32	protein_coding
ENSMUSG00000021488:I029	ENSMUSG00000021488	ENSMUSG00000021488:I029	-2.32446	3	0.102666	0.114277	-0.265632	1.07784	13.55299960.55301727	Nsd1	protein_coding
ENSMUSG00000021375:I006	ENSMUSG00000021375	ENSMUSG00000021375:I006	1.42152	4.03862	0.22757	0.186863	0.265629	0.96831	13.46760767.46761273	Kif13a	protein_coding
ENSMUSG00000040811:I014	ENSMUSG00000040811	ENSMUSG00000040811:I014	-2.10807	3.2816	0.117792	0.125995	-0.265607	0.860892	7.19186171.19186261	Eml2	protein_coding
ENSMUSG00000026207:E012	ENSMUSG00000026207	ENSMUSG00000026207:E012	3.61363	4	0.0224839	0.0734928	0.265576	0.964836	1.75384745.75384828	Speg	protein_coding
ENSMUSG00000021066:I008	ENSMUSG00000021066	ENSMUSG00000021066:I008	2.82465	4.0778	0.0465569	0.0939454	0.265363	0.905096	12.69946305.69947447	Atl1	protein_coding
ENSMUSG00000063450:I119	ENSMUSG00000063450	ENSMUSG00000063450:I119	2.11295	6.94368	0.0727919	0.12549	0.265153	1.06	12.76103949.76104965	Syne2	protein_coding
ENSMUSG00000040524:I002	ENSMUSG00000040524	ENSMUSG00000040524:I002	-1.18496	3.39996	0.3122	0.223718	-0.265097	0.842794	9.65696221.65697032	Zfp609	protein_coding
ENSMUSG00000057342:I005	ENSMUSG00000057342	ENSMUSG00000057342:I005	1.36201	5.60372	0.225395	0.19461	0.265061	0.89905	7.45712605.45713260	Sphk2	protein_coding
ENSMUSG00000038181:I005	ENSMUSG00000038181	ENSMUSG00000038181:I005	-1.49041	4.23826	0.206458	0.177777	-0.264961	1.05294	5.24588300.24589097	Chpf2	protein_coding
ENSMUSG00000005774:I017	ENSMUSG00000005774	ENSMUSG00000005774:I017	1.51203	4.31089	0.200014	0.175164	0.264854	1.08052	3.94956391.94956487	Rfx5	protein_coding
ENSMUSG00000060279:Io028	ENSMUSG00000060279	ENSMUSG00000060279:Io028	2.49267	6.95914	0.0416274	0.106252	0.264851	1.09368	7.44923915.44929280	Ap2a1	protein_coding
ENSMUSG00000052632:I020	ENSMUSG00000052632	ENSMUSG00000052632:I020	1.42417	4.09901	0.225859	0.185804	0.264617	0.78348	12.21218257.21224305	Asap2	protein_coding
ENSMUSG00000078490:I015	ENSMUSG00000078490	ENSMUSG00000078490:I015	1.33272	4.04772	0.252696	0.198513	0.264563	0.796523	4.155434058.155434292	Cfap74	protein_coding
ENSMUSG00000001507:Io026	ENSMUSG00000001507	ENSMUSG00000001507:Io026	-2.27055	5.18656	0.0704883	0.116501	-0.264522	1.01579	11.95045763.95046921	Itga3	protein_coding
ENSMUSG00000056091:I003	ENSMUSG00000056091	ENSMUSG00000056091:I003	2.34549	6.99652	0.0514456	0.112731	0.26441	1.02803	6.72115379.72128264	St3gal5	protein_coding
ENSMUSG00000021282:Io015	ENSMUSG00000021282	ENSMUSG00000021282:Io015	2.76013	3.6508	0.0562857	0.0957819	0.26437	0.897016	12.111539687.111540130	Eif5	protein_coding
ENSMUSG00000020691:I008	ENSMUSG00000020691	ENSMUSG00000020691:I008	-1.86474	2.0078	0.202731	0.141726	-0.264281	0.735954	11.105135444.105137719	Mettl2	protein_coding
ENSMUSG00000020717:I001	ENSMUSG00000020717	ENSMUSG00000020717:I001	-1.97875	3.23059	0.135658	0.13352	-0.264203	0.778151	11.106655162.106662002	Pecam1	protein_coding
ENSMUSG00000001761:I006	ENSMUSG00000001761	ENSMUSG00000001761:I006	1.50921	5.07107	0.190818	0.175047	0.264184	0.831087	6.29755606.29756781	Smo	protein_coding
ENSMUSG00000054555:I002	ENSMUSG00000054555	ENSMUSG00000054555:I002	-1.0924	3.01608	0.354149	0.241823	-0.264167	0.854194	7.133890304.133907504	Adam12	protein_coding
ENSMUSG00000041415:I009	ENSMUSG00000041415	ENSMUSG00000041415:I009	-1.16351	3.11055	0.326048	0.227037	-0.26416	0.84967	12.104704241.104704719	Dicer1	protein_coding
ENSMUSG00000030287:I043	ENSMUSG00000030287	ENSMUSG00000030287:I043	1.39049	4	0.236747	0.189924	0.264087	0.918884	6.146359487.146371253	Itpr2	protein_coding
ENSMUSG00000037458:I015	ENSMUSG00000037458	ENSMUSG00000037458:I015	-1.25652	3.12725	0.294592	0.21014	-0.264046	0.948847	15.38507346.38514473	Azin1	protein_coding
ENSMUSG00000035125:I003	ENSMUSG00000035125	ENSMUSG00000035125:I003	-1.09445	3.03047	0.353034	0.241252	-0.264038	0.871832	6.81930892.81932814	Gcfc2	protein_coding
ENSMUSG00000035469:I030	ENSMUSG00000035469	ENSMUSG00000035469:I030	-1.04438	2.33745	0.392128	0.252773	-0.26399	0.75048	14.59230540.59235219	Rcbtb1	protein_coding
ENSMUSG00000029674:I013	ENSMUSG00000029674	ENSMUSG00000029674:I013	1.62227	4.32443	0.17471	0.162676	0.263906	0.957802	5.134665293.134665830	Limk1	protein_coding
ENSMUSG00000056724:E023	ENSMUSG00000056724	ENSMUSG00000056724:E023	1.39501	4.19951	0.232274	0.189104	0.263804	0.84967	9.110629240.110629570	Nbeal2	protein_coding
ENSMUSG00000021241:I005	ENSMUSG00000021241	ENSMUSG00000021241:I005	-1.71291	3.19361	0.179676	0.153954	-0.263708	1.19292	12.84773908.84774543	Isca2	protein_coding
ENSMUSG00000024660:E019	ENSMUSG00000024660	ENSMUSG00000024660:E019	1.40639	4.60017	0.223431	0.187465	0.263649	0.747613	19.9883833.9883905	Incenp	protein_coding
ENSMUSG00000028300:I002	ENSMUSG00000028300	ENSMUSG00000028300:I002	-1.0726	3	0.362057	0.245791	-0.263636	0.916941	4.35193294.35194137	C9orf72	protein_coding
ENSMUSG00000024422:I018	ENSMUSG00000024422	ENSMUSG00000024422:I018	-1.26446	3.84076	0.277351	0.208277	-0.263357	0.858671	17.35889360.35889439	Dhx16	protein_coding
ENSMUSG00000031782:I001	ENSMUSG00000031782	ENSMUSG00000031782:I001	1.79209	6.57981	0.118939	0.14695	0.263347	1.02042	8.94838497.94842618	Coq9	protein_coding
ENSMUSG00000015396:I003	ENSMUSG00000015396	ENSMUSG00000015396:I003	1.44495	4.26965	0.217641	0.182218	0.263296	0.851937	13.43797728.43799602	Cd83	protein_coding
ENSMUSG00000000305:Io015	ENSMUSG00000000305	ENSMUSG00000000305:Io015	1.45947	4.28734	0.213578	0.180369	0.263242	0.780824	2.179894192.179895712	Cdh4	protein_coding
ENSMUSG00000022489:E022	ENSMUSG00000022489	ENSMUSG00000022489:E022	-0.979615	3.5419	0.389353	0.268523	-0.263049	0.985277	15.103527675.103528222	Pde1b	protein_coding
ENSMUSG00000037395:I001	ENSMUSG00000037395	ENSMUSG00000037395:I001	-1.36575	3.09112	0.262908	0.192405	-0.262776	1.07649	1.192101155.192101626	Rcor3	protein_coding
ENSMUSG00000041258:I028	ENSMUSG00000041258	ENSMUSG00000041258:I028	-1.10451	3.01601	0.349619	0.237866	-0.262724	0.8867	18.82657177.82658003	Zfp236	protein_coding
ENSMUSG00000031732:I002	ENSMUSG00000031732	ENSMUSG00000031732:I002	-1.58088	3.11775	0.208642	0.166094	-0.262574	0.723972	8.109877083.109895508	Phlpp2	protein_coding
ENSMUSG00000022211:I023	ENSMUSG00000022211	ENSMUSG00000022211:I023	-1.24255	3.68683	0.287203	0.211075	-0.262272	1.09238	14.55497207.55497664	Carmil3	protein_coding
ENSMUSG00000002870:I004	ENSMUSG00000002870	ENSMUSG00000002870:I004	-1.09461	3.09381	0.351507	0.23949	-0.262147	1.05151	6.88886095.88886961	Mcm2	protein_coding
ENSMUSG00000029843:I009	ENSMUSG00000029843	ENSMUSG00000029843:I009	-1.3098	3.80549	0.263735	0.200079	-0.262062	0.873988	6.35280496.35283239	Slc13a4	protein_coding
ENSMUSG00000030761:I006	ENSMUSG00000030761	ENSMUSG00000030761:I006	1.39309	4.02009	0.235686	0.188085	0.262019	0.831087	7.98054528.98054608	Myo7a	protein_coding
ENSMUSG00000075590:I017	ENSMUSG00000075590	ENSMUSG00000075590:I017	1.74941	6.95672	0.123966	0.149737	0.261951	0.869666	15.76090739.76090808	Nrbp2	protein_coding
ENSMUSG00000030655:I018	ENSMUSG00000030655	ENSMUSG00000030655:I018	-1.06341	3	0.365604	0.246288	-0.261905	0.711651	7.118154750.118155926	Smg1	protein_coding
ENSMUSG00000040843:Io006	ENSMUSG00000040843	ENSMUSG00000040843:Io006	1.54058	4.17089	0.195387	0.169947	0.261817	0.961333	1.165228447.165236730	Tiprl	protein_coding
ENSMUSG00000038668:Io011	ENSMUSG00000038668	ENSMUSG00000038668:Io011	-1.22002	3.29424	0.30254	0.214132	-0.261246	0.996771	4.58504781.58553101	Lpar1	protein_coding
ENSMUSG00000040339:I004	ENSMUSG00000040339	ENSMUSG00000040339:I004	3.42958	6.91365	0.0112046	0.0761594	0.261195	1.05719	3.108980294.108981144	Fam102b	protein_coding
ENSMUSG00000020743:Io006	ENSMUSG00000020743	ENSMUSG00000020743:Io006	2.09165	4.69495	0.0943347	0.124856	0.261154	0.948847	11.115612034.115612785	Mif4gd	protein_coding
ENSMUSG00000049792:I001	ENSMUSG00000049792	ENSMUSG00000049792:I001	1.27778	4.40379	0.264531	0.20438	0.261153	0.69897	12.111711412.111712585	Bag5	protein_coding
ENSMUSG00000023030:I012	ENSMUSG00000023030	ENSMUSG00000023030:I012	1.31123	4.0936	0.258495	0.19908	0.261039	0.809185	15.100406386.100408101	Slc11a2	protein_coding
ENSMUSG00000031398:I029	ENSMUSG00000031398	ENSMUSG00000031398:I029	-1.18866	3.33464	0.312281	0.219493	-0.260902	0.876132	X.74339625.74339775	Plxna3	protein_coding
ENSMUSG00000024097:Io012	ENSMUSG00000024097	ENSMUSG00000024097:Io012	-1.46359	3.59582	0.224815	0.178183	-0.260786	1.07784	17.80201602.80202691	Srsf7	protein_coding
ENSMUSG00000024566:I017	ENSMUSG00000024566	ENSMUSG00000024566:I017	3.20006	4.03742	0.0324676	0.0813904	0.260454	0.796523	18.80762957.80765023	Atp9b	protein_coding
ENSMUSG00000036026:I023	ENSMUSG00000036026	ENSMUSG00000036026:I023	-2.62923	6.5689	0.0359567	0.0990574	-0.260445	1.28962	17.45679316.45679532	Tmem63b	protein_coding
ENSMUSG00000021911:I009	ENSMUSG00000021911	ENSMUSG00000021911:I009	-1.19015	3.65693	0.30547	0.218757	-0.260354	0.941548	14.32210638.32214324	Parg	protein_coding
ENSMUSG00000025511:E014	ENSMUSG00000025511	ENSMUSG00000025511:E014	2.86671	6.98783	0.0241503	0.090781	0.260243	1.27107	7.141491673.141491774	Tspan4	protein_coding
ENSMUSG00000064302:Io045	ENSMUSG00000064302	ENSMUSG00000064302:Io045	1.82344	4.25249	0.138042	0.142668	0.260146	0.851937	1.118521934.118525297	Clasp1	protein_coding
ENSMUSG00000025409:I013	ENSMUSG00000025409	ENSMUSG00000025409:I013	1.16449	3.04413	0.32731	0.223364	0.260105	0.791353	10.127285356.127285532	Mbd6	protein_coding
ENSMUSG00000037851:I009	ENSMUSG00000037851	ENSMUSG00000037851:I009	1.71611	4.64021	0.151325	0.151476	0.259949	0.819056	13.49701931.49702488	Iars	protein_coding
ENSMUSG00000040713:I006	ENSMUSG00000040713	ENSMUSG00000040713:I006	1.3583	6.38533	0.220398	0.191236	0.259757	0.793946	1.165770816.165773844	Creg1	protein_coding
ENSMUSG00000053646:I014	ENSMUSG00000053646	ENSMUSG00000053646:I014	1.07744	5.10214	0.329569	0.241058	0.259725	0.714764	9.109105408.109105591	Plxnb1	protein_coding
ENSMUSG00000034640:I005	ENSMUSG00000034640	ENSMUSG00000034640:I005	-1.34644	3.39003	0.26112	0.192811	-0.259609	1.11022	3.65547685.65552536	Tiparp	protein_coding
ENSMUSG00000022789:I016	ENSMUSG00000022789	ENSMUSG00000022789:I016	-1.05059	3	0.370607	0.246998	-0.259494	0.952452	16.16333949.16336853	Dnm1l	protein_coding
ENSMUSG00000056666:I005	ENSMUSG00000056666	ENSMUSG00000056666:I005	1.37205	4.50543	0.23441	0.189128	0.259493	0.793946	6.72601717.72602655	Retsat	protein_coding
ENSMUSG00000041702:I002	ENSMUSG00000041702	ENSMUSG00000041702:I002	1.39938	4.00825	0.234134	0.185426	0.259481	1.00639	12.102788384.102790705	Btbd7	protein_coding
ENSMUSG00000022664:Io006	ENSMUSG00000022664	ENSMUSG00000022664:Io006	-1.51891	3.64638	0.210123	0.170807	-0.259441	1.06	16.45157646.45158382	Slc35a5	protein_coding
ENSMUSG00000029775:I008	ENSMUSG00000029775	ENSMUSG00000029775:I008	-1.4024	3.146	0.251378	0.184855	-0.259242	0.876132	6.30441931.30444427	Klhdc10	protein_coding
ENSMUSG00000038056:I062	ENSMUSG00000038056	ENSMUSG00000038056:I062	1.96764	4.54457	0.111977	0.131706	0.259149	1.0697	5.25404388.25405371	Kmt2c	protein_coding
ENSMUSG00000042328:I014	ENSMUSG00000042328	ENSMUSG00000042328:I014	-1.39946	3.30368	0.248233	0.184987	-0.258881	1.26148	5.112370744.112374880	Hps4	protein_coding
ENSMUSG00000033055:I007	ENSMUSG00000033055	ENSMUSG00000033055:I007	1.21466	5.36719	0.275215	0.212865	0.258559	1.10393	15.79055542.79056014	Ankrd54	protein_coding
ENSMUSG00000071648:I002	ENSMUSG00000071648	ENSMUSG00000071648:I002	1.55915	5.77231	0.171907	0.165679	0.258319	0.801632	19.8928224.8928584	Rom1	protein_coding
ENSMUSG00000021488:I030	ENSMUSG00000021488	ENSMUSG00000021488:I030	-2.36428	3.12181	0.0956242	0.109184	-0.258142	0.845098	13.55301843.55302839	Nsd1	protein_coding
ENSMUSG00000037470:I013	ENSMUSG00000037470	ENSMUSG00000037470:I013	2.39983	6.95643	0.0476947	0.107544	0.258088	0.84967	1.36163410.36164444	Uggt1	protein_coding
ENSMUSG00000056724:E034	ENSMUSG00000056724	ENSMUSG00000056724:E034	1.04299	3	0.373607	0.247429	0.258065	0.823909	9.110631769.110631858	Nbeal2	protein_coding
ENSMUSG00000029538:I005	ENSMUSG00000029538	ENSMUSG00000029538:I005	2.75764	6.28505	0.0314217	0.0935596	0.258003	1.01112	5.115330658.115331450	Srsf9	protein_coding
ENSMUSG00000024194:E015	ENSMUSG00000024194	ENSMUSG00000024194:E015	-2.52546	5.91891	0.0454853	0.102137	-0.257944	0.966576	17.26938649.26938727	Cuta	protein_coding
ENSMUSG00000029505:I017	ENSMUSG00000029505	ENSMUSG00000029505:I017	-1.42612	5.23964	0.210595	0.180843	-0.257904	1.13448	5.110683377.110683846	Ep400	protein_coding
ENSMUSG00000030498:I013	ENSMUSG00000030498	ENSMUSG00000030498:I013	1.04164	3	0.374139	0.247505	0.257812	0.738898	7.51926544.51931364	Gas2	protein_coding
ENSMUSG00000021983:I020	ENSMUSG00000021983	ENSMUSG00000021983:I020	1.43945	4.05615	0.222485	0.179077	0.257773	0.775462	14.60016871.60017560	Atp8a2	protein_coding
ENSMUSG00000045962:I034	ENSMUSG00000045962	ENSMUSG00000045962:I034	-2.04978	6.33908	0.0837534	0.125737	-0.257733	1.24166	6.119963632.119965665	Wnk1	protein_coding
ENSMUSG00000022521:Io012	ENSMUSG00000022521	ENSMUSG00000022521:Io012	1.87809	4.92759	0.120022	0.137199	0.257672	1.37209	16.4101638.4107428	Crebbp	protein_coding
ENSMUSG00000030691:Io009	ENSMUSG00000030691	ENSMUSG00000030691:Io009	-1.1403	3.0848	0.334899	0.225839	-0.257524	0.723972	7.101198609.101233872	Fchsd2	protein_coding
ENSMUSG00000033335:Io023	ENSMUSG00000033335	ENSMUSG00000033335:Io023	-3.73844	5.45962	0.0114566	0.0688778	-0.257496	1.37617	9.21505715.21506336	Dnm2	protein_coding
ENSMUSG00000036686:I027	ENSMUSG00000036686	ENSMUSG00000036686:I027	2.20092	4.13172	0.0903957	0.116852	0.257181	0.726999	8.84143742.84143958	Cc2d1a	protein_coding
ENSMUSG00000039781:I029	ENSMUSG00000039781	ENSMUSG00000039781:I029	-1.09517	3.11055	0.350914	0.234287	-0.256584	0.705357	11.120077040.120077327	Cep131	protein_coding
ENSMUSG00000001833:E034	ENSMUSG00000001833	ENSMUSG00000001833:E034	-1.34258	4.95128	0.237671	0.191087	-0.256549	0.831087	9.25306265.25307513	2022-09-07	protein_coding
ENSMUSG00000031256:Io014	ENSMUSG00000031256	ENSMUSG00000031256:Io014	-1.49044	3.43094	0.221714	0.172073	-0.256465	1.18668	X.134069907.134073136	Cstf2	protein_coding
ENSMUSG00000025538:I012	ENSMUSG00000025538	ENSMUSG00000025538:I012	-1.05066	3.02064	0.370106	0.244066	-0.256429	0.966576	5.129859921.129860070	Sumf2	protein_coding
ENSMUSG00000005534:I009	ENSMUSG00000005534	ENSMUSG00000005534:I009	-1.03418	3	0.377111	0.247937	-0.25641	1.04576	8.3165585.3167502	Insr	protein_coding
ENSMUSG00000021027:Io041	ENSMUSG00000021027	ENSMUSG00000021027:Io041	-2.72948	3.71733	0.0568414	0.0939218	-0.256357	1.51607	12.55604268.55612073	Ralgapa1	protein_coding
ENSMUSG00000029165:I025	ENSMUSG00000029165	ENSMUSG00000029165:I025	1.89996	4.18997	0.127006	0.134667	0.255862	0.772756	5.30905761.30906116	Agbl5	protein_coding
ENSMUSG00000031285:I003	ENSMUSG00000031285	ENSMUSG00000031285:I003	-1.03053	3	0.378572	0.24815	-0.255725	1.0472	X.143870704.143875755	Dcx	protein_coding
ENSMUSG00000022263:I043	ENSMUSG00000022263	ENSMUSG00000022263:I043	-6.03057	4.96853	0.00184465	0.0423946	-0.255664	1.23981	15.27841842.27844810	Trio	protein_coding
ENSMUSG00000022571:I002	ENSMUSG00000022571	ENSMUSG00000022571:I002	1.32494	5.74547	0.235445	0.19287	0.25554	0.717855	15.75917329.75918252	Pycrl	protein_coding
ENSMUSG00000060519:Io002	ENSMUSG00000060519	ENSMUSG00000060519:Io002	-1.04381	3.00558	0.373153	0.244809	-0.255534	0.907093	1.156656596.156666599	Tor3a	protein_coding
ENSMUSG00000038453:I024	ENSMUSG00000038453	ENSMUSG00000038453:I024	2.2034	5.49294	0.0739114	0.115942	0.255468	1.14498	11.97548978.97551677	Srcin1	protein_coding
ENSMUSG00000021577:I007	ENSMUSG00000021577	ENSMUSG00000021577:I007	-1.1085	3.07493	0.346743	0.23042	-0.255421	0.954243	13.74327358.74328297	Sdha	protein_coding
ENSMUSG00000040532:I004	ENSMUSG00000040532	ENSMUSG00000040532:I004	-1.05706	3.01564	0.367709	0.241491	-0.255271	1.01889	5.135010117.135010887	Abhd11	protein_coding
ENSMUSG00000028104:I005	ENSMUSG00000028104	ENSMUSG00000028104:I005	-2.16622	4.43979	0.0894404	0.117828	-0.255241	1.0472	3.96580903.96581644	Polr3gl	protein_coding
ENSMUSG00000030102:I026	ENSMUSG00000030102	ENSMUSG00000030102:I026	1.73818	4.52621	0.148787	0.146805	0.255174	1.20812	6.108388365.108389367	Itpr1	protein_coding
ENSMUSG00000038481:Io004	ENSMUSG00000038481	ENSMUSG00000038481:Io004	1.6409	5.78443	0.153769	0.155441	0.255063	0.761761	10.40436212.40466638	Cdk19	protein_coding
ENSMUSG00000078619:E005	ENSMUSG00000078619	ENSMUSG00000078619:E005	-4.15873	6.90571	0.00437671	0.0613278	-0.255046	0.932248	11.106264119.106264195	Smarcd2	protein_coding
ENSMUSG00000041544:I015	ENSMUSG00000041544	ENSMUSG00000041544:I015	-1.70336	3.39059	0.176421	0.149653	-0.254913	1.15184	4.148258838.148259830	Disp3	protein_coding
ENSMUSG00000036980:I015	ENSMUSG00000036980	ENSMUSG00000036980:I015	1.34766	4	0.24904	0.189096	0.254836	0.851937	5.138183925.138184332	Taf6	protein_coding
ENSMUSG00000063550:I003	ENSMUSG00000063550	ENSMUSG00000063550:I003	1.81072	4	0.144426	0.140639	0.254658	0.723972	7.102123692.102124153	Nup98	protein_coding
ENSMUSG00000026307:I007	ENSMUSG00000026307	ENSMUSG00000026307:I007	1.32494	4	0.255811	0.192198	0.254651	0.819056	1.91300640.91302769	Scly	protein_coding
ENSMUSG00000087260:I001	ENSMUSG00000087260	ENSMUSG00000087260:I001	-1.03999	3.02185	0.374295	0.244708	-0.254494	0.804165	3.107279113.107279870	Lamtor5	protein_coding
ENSMUSG00000040488:I024	ENSMUSG00000040488	ENSMUSG00000040488:I024	1.25424	4.30243	0.273576	0.202846	0.254419	0.890856	7.27326823.27327261	Ltbp4	protein_coding
ENSMUSG00000003208:I002	ENSMUSG00000003208	ENSMUSG00000003208:I002	1.34828	4.99541	0.235474	0.18852	0.254177	0.871832	17.55960813.55962019	Yju2	protein_coding
ENSMUSG00000031333:I006	ENSMUSG00000031333	ENSMUSG00000031333:I006	-1.16757	3.3741	0.318816	0.217554	-0.254009	0.821489	X.104300213.104300771	Abcb7	protein_coding
ENSMUSG00000039841:Io010	ENSMUSG00000039841	ENSMUSG00000039841:Io010	-5.10045	3.60737	0.00916553	0.0497494	-0.253744	1.22665	6.28260836.28261768	Zfp800	protein_coding
ENSMUSG00000020312:I007	ENSMUSG00000020312	ENSMUSG00000020312:I007	-1.02501	3.00163	0.380751	0.247539	-0.253731	0.764536	10.79626926.79627020	Shc2	protein_coding
ENSMUSG00000037851:I008	ENSMUSG00000037851	ENSMUSG00000037851:I008	-1.13915	3.39172	0.328651	0.222695	-0.253683	0.809185	13.49693171.49701844	Iars	protein_coding
ENSMUSG00000024074:I014	ENSMUSG00000024074	ENSMUSG00000024074:I014	1.04755	3.10614	0.369419	0.242049	0.253559	0.831087	17.78344506.78345861	Crim1	protein_coding
ENSMUSG00000018433:I006	ENSMUSG00000018433	ENSMUSG00000018433:I006	1.0229	3.00136	0.381611	0.247739	0.253412	0.770033	11.107173461.107173604	Nol11	protein_coding
ENSMUSG00000004677:I031	ENSMUSG00000004677	ENSMUSG00000004677:I031	3.56142	5.73355	0.0128525	0.0711517	0.253401	1.15522	8.71352345.71353742	Myo9b	protein_coding
ENSMUSG00000045103:I009	ENSMUSG00000045103	ENSMUSG00000045103:I009	-1.03783	3.03798	0.374793	0.244138	-0.253372	0.831087	X.83627446.83628567	Dmd	protein_coding
ENSMUSG00000040688:E013	ENSMUSG00000040688	ENSMUSG00000040688:E013	1.30129	4.51152	0.25564	0.194599	0.25323	0.856438	17.24702375.24702476	Tbl3	protein_coding
ENSMUSG00000036775:I013	ENSMUSG00000036775	ENSMUSG00000036775:I013	-2.97038	3	0.0590501	0.0851826	-0.253025	0.741823	17.26088997.26089964	Decr2	protein_coding
ENSMUSG00000018736:I003	ENSMUSG00000018736	ENSMUSG00000018736:I003	-1.17273	3.49838	0.314524	0.215684	-0.252939	0.838149	11.68826204.68829915	Ndel1	protein_coding
ENSMUSG00000020740:E005	ENSMUSG00000020740	ENSMUSG00000020740:E005	-1.80401	6.06843	0.120721	0.140074	-0.252695	0.913029	11.115585840.115586086	Gga3	protein_coding
ENSMUSG00000009894:I002	ENSMUSG00000009894	ENSMUSG00000009894:I002	-5.46759	2.01732	0.0312623	0.0461727	-0.252453	1.07106	11.59407810.59421525	Snap47	protein_coding
ENSMUSG00000031398:I016	ENSMUSG00000031398	ENSMUSG00000031398:I016	-2.49243	3.34671	0.0795578	0.101288	-0.252453	0.964836	X.74336422.74336492	Plxna3	protein_coding
ENSMUSG00000022096:I021	ENSMUSG00000022096	ENSMUSG00000022096:I021	2.60088	4	0.0599924	0.0970085	0.252308	0.753328	14.70571542.70571908	Hr	protein_coding
ENSMUSG00000040022:I003	ENSMUSG00000040022	ENSMUSG00000040022:I003	1.34505	4.04212	0.249119	0.187542	0.252254	0.890856	19.59913448.59935606	Rab11fip2	protein_coding
ENSMUSG00000025375:I007	ENSMUSG00000025375	ENSMUSG00000025375:I007	1.94616	5.7559	0.101632	0.129491	0.252009	0.884607	11.120013569.120013650	Aatk	protein_coding
ENSMUSG00000046603:Io012	ENSMUSG00000046603	ENSMUSG00000046603:Io012	-1.04884	3.17163	0.367508	0.240206	-0.251939	0.778151	9.122814588.122818850	Tcaim	protein_coding
ENSMUSG00000093674:Io003	ENSMUSG00000093674	ENSMUSG00000093674:Io003	-1.11842	3.87966	0.327815	0.225152	-0.251814	0.998389	10.128548971.128549088	Rpl41	protein_coding
ENSMUSG00000046532:I002	ENSMUSG00000046532	ENSMUSG00000046532:I002	1.38992	4.27502	0.232563	0.180792	0.251285	0.888783	X.98251837.98286589	Ar	protein_coding
ENSMUSG00000036529:I046	ENSMUSG00000036529	ENSMUSG00000036529:I046	-1.02069	3.01769	0.382137	0.245946	-0.251034	0.811674	15.89308159.89308485	Sbf1	protein_coding
ENSMUSG00000024120:E039	ENSMUSG00000024120	ENSMUSG00000024120:E039	-1.02159	3.00828	0.381982	0.245659	-0.250964	0.882503	17.84770105.84770354	Lrpprc	protein_coding
ENSMUSG00000042594:I004	ENSMUSG00000042594	ENSMUSG00000042594:I004	-1.22299	3.32137	0.300957	0.20501	-0.250726	1.06557	5.121818387.121818465	Sh2b3	protein_coding
ENSMUSG00000064254:I004	ENSMUSG00000064254	ENSMUSG00000064254:I004	-1.0152	3.00341	0.384687	0.246917	-0.250671	0.799085	7.24595148.24606205	Ethe1	protein_coding
ENSMUSG00000005871:I019	ENSMUSG00000005871	ENSMUSG00000005871:I019	-1.03752	3.01966	0.37533	0.241407	-0.250464	0.856438	18.34298801.34299966	Apc	protein_coding
ENSMUSG00000037712:Io017	ENSMUSG00000037712	ENSMUSG00000037712:Io017	-1.33043	4.42453	0.247815	0.188253	-0.250456	0.922745	14.45476450.45482432	Fermt2	protein_coding
ENSMUSG00000004264:I001	ENSMUSG00000004264	ENSMUSG00000004264:I001	2.15318	6.88782	0.0689237	0.116316	0.250449	1.0614	6.124712563.124712704	Phb2	protein_coding
ENSMUSG00000037210:I009	ENSMUSG00000037210	ENSMUSG00000037210:I009	-1.25281	3.52072	0.28703	0.199886	-0.250419	0.806682	5.34440233.34440348	Fam193a	protein_coding
ENSMUSG00000021493:E016	ENSMUSG00000021493	ENSMUSG00000021493:E016	1.4534	4.23961	0.215883	0.172029	0.250028	1.26236	13.55507366.55507488	Pdlim7	protein_coding
ENSMUSG00000037890:I034	ENSMUSG00000037890	ENSMUSG00000037890:I034	-1.05791	3.02596	0.367141	0.236318	-0.250003	1.00161	5.65257125.65257736	Wdr19	protein_coding
ENSMUSG00000026235:I009	ENSMUSG00000026235	ENSMUSG00000026235:I009	-1	3	0.391002	0.25	-0.25	0.814149	1.77387982.77388473	Epha4	protein_coding
ENSMUSG00000004947:I007	ENSMUSG00000004947	ENSMUSG00000004947:I007	-1	3	0.391002	0.25	-0.25	0.995147	5.136010356.136012011	Dtx2	protein_coding
ENSMUSG00000033769:I003	ENSMUSG00000033769	ENSMUSG00000033769:I003	1	3	0.391002	0.25	0.25	0.723972	6.84746974.84791241	Exoc6b	protein_coding
ENSMUSG00000030098:I015	ENSMUSG00000030098	ENSMUSG00000030098:I015	-1	3	0.391002	0.25	-0.25	0.744727	6.91782459.91782783	Grip2	protein_coding
ENSMUSG00000038365:I005	ENSMUSG00000038365	ENSMUSG00000038365:I005	-1	3	0.391002	0.25	-0.25	0.838149	8.13924017.13926948	Fbxo25	protein_coding
ENSMUSG00000034863:I004	ENSMUSG00000034863	ENSMUSG00000034863:I004	-1	3	0.391002	0.25	-0.25	0.761761	8.71479342.71480436	Ano8	protein_coding
ENSMUSG00000021508:I004	ENSMUSG00000021508	ENSMUSG00000021508:I004	-1	3	0.391002	0.25	-0.25	1.05151	13.56295931.56296110	Cxcl14	protein_coding
ENSMUSG00000022533:I004	ENSMUSG00000022533	ENSMUSG00000022533:I004	-1	3	0.391002	0.25	-0.25	0.804165	16.30322952.30328956	Atp13a3	protein_coding
ENSMUSG00000032228:Io021	ENSMUSG00000032228	ENSMUSG00000032228:Io021	-1	2	0.42265	0.25	-0.25	0.726999	9.71885288.71895930	Tcf12	protein_coding
ENSMUSG00000019802:Io018	ENSMUSG00000019802	ENSMUSG00000019802:Io018	-1	3	0.391002	0.25	-0.25	0.897016	10.42816469.42823881	Sec63	protein_coding
ENSMUSG00000022544:Io006	ENSMUSG00000022544	ENSMUSG00000022544:Io006	-1	3	0.391002	0.25	-0.25	0.819056	16.5250555.5253025	Eef2kmt	protein_coding
ENSMUSG00000033149:Io008	ENSMUSG00000033149	ENSMUSG00000033149:Io008	-1.03053	3.24395	0.373378	0.2425	-0.249903	0.764536	16.45772275.45774944	Phldb2	protein_coding
ENSMUSG00000020070:I008	ENSMUSG00000020070	ENSMUSG00000020070:I008	-2.98538	6.92724	0.0206103	0.0836747	-0.249801	0.959571	10.62994041.62994705	Rufy2	protein_coding
ENSMUSG00000038685:E034	ENSMUSG00000038685	ENSMUSG00000038685:E034	2.1696	5.46736	0.07752	0.115003	0.24951	0.831087	2.181349709.181349895	Rtel1	protein_coding
ENSMUSG00000028053:I021	ENSMUSG00000028053	ENSMUSG00000028053:I021	-1.25424	3.25849	0.292188	0.198911	-0.249482	0.833454	3.89067241.89068987	Ash1l	protein_coding
ENSMUSG00000026211:I021	ENSMUSG00000026211	ENSMUSG00000026211:I021	1.07868	3.16754	0.355938	0.23123	0.249424	0.871832	1.75502255.75502913	Obsl1	protein_coding
ENSMUSG00000032582:I007	ENSMUSG00000032582	ENSMUSG00000032582:I007	-1.75686	3.4409	0.165314	0.141929	-0.249349	1.10012	9.107787398.107787779	Rbm6	protein_coding
ENSMUSG00000018707:I032	ENSMUSG00000018707	ENSMUSG00000018707:I032	-1.03276	3.07435	0.376014	0.241227	-0.249129	0.819056	12.110636538.110637106	Dync1h1	protein_coding
ENSMUSG00000038685:I036	ENSMUSG00000038685	ENSMUSG00000038685:I036	-1.93228	4.84616	0.112994	0.128928	-0.249125	0.821489	2.181355125.181355310	Rtel1	protein_coding
ENSMUSG00000024054:I028	ENSMUSG00000024054	ENSMUSG00000024054:I028	1.88966	5.42891	0.112819	0.13183	0.249115	1.21307	17.71398689.71400059	Smchd1	protein_coding
ENSMUSG00000032135:I021	ENSMUSG00000032135	ENSMUSG00000032135:I021	2.0369	6.97348	0.0812372	0.122242	0.248994	1.24988	9.44141392.44141784	Mcam	protein_coding
ENSMUSG00000041235:I059	ENSMUSG00000041235	ENSMUSG00000041235:I059	4.65769	6.0306	0.00343009	0.0534403	0.248908	0.985277	4.8854293.8854525	Chd7	protein_coding
ENSMUSG00000050989:I011	ENSMUSG00000050989	ENSMUSG00000050989:I011	1.34391	4.42128	0.243809	0.185171	0.248852	0.854194	4.134551534.134551937	Selenon	protein_coding
ENSMUSG00000013419:I008	ENSMUSG00000013419	ENSMUSG00000013419:I008	-1.07616	3.31618	0.353842	0.231019	-0.248614	0.84739	9.121767383.121767495	Zfp651	protein_coding
ENSMUSG00000037851:I028	ENSMUSG00000037851	ENSMUSG00000037851:I028	-1.01533	3.04988	0.383606	0.244858	-0.248611	0.778151	13.49722772.49722993	Iars	protein_coding
ENSMUSG00000020752:I005	ENSMUSG00000020752	ENSMUSG00000020752:I005	-1.64181	3.40555	0.188253	0.151327	-0.248451	0.911059	11.115894718.115894996	Recql5	protein_coding
ENSMUSG00000035722:I025	ENSMUSG00000035722	ENSMUSG00000035722:I025	1.57896	6.40151	0.162331	0.157283	0.248343	0.952452	10.80006922.80007136	Abca7	protein_coding
ENSMUSG00000018476:I010	ENSMUSG00000018476	ENSMUSG00000018476:I010	1.31796	4.063	0.256912	0.188422	0.248333	0.720925	11.69402281.69403578	Kdm6b	protein_coding
ENSMUSG00000027254:I001	ENSMUSG00000027254	ENSMUSG00000027254:I001	1.57495	4.33234	0.184949	0.157673	0.248326	0.986938	2.121289872.121290720	Map1a	protein_coding
ENSMUSG00000042744:I063	ENSMUSG00000042744	ENSMUSG00000042744:I063	2.11567	6.61292	0.0744858	0.117357	0.248288	1.3666	5.121343223.121343479	Hectd4	protein_coding
ENSMUSG00000072294:I001	ENSMUSG00000072294	ENSMUSG00000072294:I001	-3.12228	6.96906	0.016886	0.0794507	-0.248067	0.840478	14.99875314.99900082	Klf12	protein_coding
ENSMUSG00000055866:I022	ENSMUSG00000055866	ENSMUSG00000055866:I022	-1.02356	3.08441	0.379507	0.242147	-0.247852	0.884607	1.91449878.91450605	Per2	protein_coding
ENSMUSG00000042104:Io012	ENSMUSG00000042104	ENSMUSG00000042104:Io012	4.09053	6.29917	0.00579395	0.0605828	0.247816	1.35539	14.119019625.119026422	Uggt2	protein_coding
ENSMUSG00000019235:Io004	ENSMUSG00000019235	ENSMUSG00000019235:Io004	-1.94733	3.36808	0.136548	0.127207	-0.247714	0.8867	12.85138742.85139078	Rps6kl1	protein_coding
ENSMUSG00000036893:I020	ENSMUSG00000036893	ENSMUSG00000036893:I020	-1.00784	3.01592	0.38742	0.245561	-0.247485	1.04285	2.24839756.24840636	Ehmt1	protein_coding
ENSMUSG00000004677:I032	ENSMUSG00000004677	ENSMUSG00000004677:I032	1.45439	4.23688	0.215667	0.170041	0.247306	0.809185	8.71353840.71353962	Myo9b	protein_coding
ENSMUSG00000024539:Io007	ENSMUSG00000024539	ENSMUSG00000024539:Io007	1.34056	5.74327	0.230652	0.184445	0.247259	0.764536	18.67688989.67695624	Ptpn2	protein_coding
ENSMUSG00000028082:Io003	ENSMUSG00000028082	ENSMUSG00000028082:Io003	2.28005	4.14934	0.0823905	0.108443	0.247255	0.732989	3.86075188.86080395	Sh3d19	protein_coding
ENSMUSG00000032855:I017	ENSMUSG00000032855	ENSMUSG00000032855:I017	-1.19165	3.46943	0.308486	0.207484	-0.247248	0.924662	17.24576587.24577519	Pkd1	protein_coding
ENSMUSG00000038170:I029	ENSMUSG00000038170	ENSMUSG00000038170:I029	-1.49743	3.99083	0.208791	0.165076	-0.24719	0.907093	3.97730915.97741318	Pde4dip	protein_coding
ENSMUSG00000032727:Io003	ENSMUSG00000032727	ENSMUSG00000032727:Io003	-1.02146	3.2837	0.376301	0.241931	-0.247121	1.01112	13.111703763.111705222	Mier3	protein_coding
ENSMUSG00000032217:I014	ENSMUSG00000032217	ENSMUSG00000032217:I014	-2.23847	3.04624	0.109768	0.110322	-0.246953	1.1507	9.70469481.70475776	Rnf111	protein_coding
ENSMUSG00000001127:I011	ENSMUSG00000001127	ENSMUSG00000001127:I011	1.36315	6.51885	0.218041	0.181091	0.246854	1.23045	X.20853587.20853677	Araf	protein_coding
ENSMUSG00000042303:I022	ENSMUSG00000042303	ENSMUSG00000042303:I022	1.14813	3.99769	0.314945	0.214984	0.246829	0.730004	15.81010278.81010410	Sgsm3	protein_coding
ENSMUSG00000047098:I013	ENSMUSG00000047098	ENSMUSG00000047098:I013	1.9282	6.11854	0.10116	0.127971	0.246755	1.15747	14.55596858.55598638	Rnf31	protein_coding
ENSMUSG00000026389:I002	ENSMUSG00000026389	ENSMUSG00000026389:I002	-0.986579	3.00107	0.396566	0.250022	-0.246667	0.835808	1.120227928.120234242	Steap3	protein_coding
ENSMUSG00000031807:I006	ENSMUSG00000031807	ENSMUSG00000031807:I006	1.5454	6.63067	0.168527	0.159553	0.246574	0.764536	8.71595201.71596057	Pgls	protein_coding
ENSMUSG00000002949:I004	ENSMUSG00000002949	ENSMUSG00000002949:I004	-1.68352	3.72061	0.1729	0.146444	-0.246542	1.0048	8.4265276.4266556	Timm44	protein_coding
ENSMUSG00000000282:I002	ENSMUSG00000000282	ENSMUSG00000000282:I002	1.52853	4.45552	0.193907	0.161253	0.246479	0.957802	11.74836948.74837431	Mnt	protein_coding
ENSMUSG00000078622:I010	ENSMUSG00000078622	ENSMUSG00000078622:I010	3.55308	4.31313	0.0209289	0.069369	0.246474	0.971757	11.106208316.106210288	Ccdc47	protein_coding
ENSMUSG00000027286:Io008	ENSMUSG00000027286	ENSMUSG00000027286:Io008	-1.01518	3.04539	0.383765	0.242749	-0.246434	0.922745	2.120609023.120609281	Lrrc57	protein_coding
ENSMUSG00000028790:I011	ENSMUSG00000028790	ENSMUSG00000028790:I011	1.96125	4.66108	0.111283	0.125606	0.246344	1.20912	4.129730325.129741779	Khdrbs1	protein_coding
ENSMUSG00000002205:I019	ENSMUSG00000002205	ENSMUSG00000002205:I019	-1.63835	3.9604	0.177402	0.150347	-0.246321	1.05294	7.44769653.44770864	Vrk3	protein_coding
ENSMUSG00000023286:I007	ENSMUSG00000023286	ENSMUSG00000023286:I007	-1.35673	3.01057	0.267636	0.181118	-0.245729	1.03698	4.155946417.155949007	Ube2j2	protein_coding
ENSMUSG00000040797:I013	ENSMUSG00000040797	ENSMUSG00000040797:I013	-1.94015	3.65503	0.131034	0.126638	-0.245696	0.897016	6.121413616.121428297	Iqsec3	protein_coding
ENSMUSG00000031706:I007	ENSMUSG00000031706	ENSMUSG00000031706:I007	-1.65719	3.7345	0.177865	0.148234	-0.245652	0.922745	8.84084174.84085573	Rfx1	protein_coding
ENSMUSG00000078161:Io006	ENSMUSG00000078161	ENSMUSG00000078161:Io006	1.2945	4.00234	0.265129	0.189762	0.245646	0.930364	3.154709851.154713874	Erich3	protein_coding
ENSMUSG00000020642:I003	ENSMUSG00000020642	ENSMUSG00000020642:I003	-0.987016	3.00734	0.396245	0.248772	-0.245542	0.823909	12.26310789.26314020	Rnf144a	protein_coding
ENSMUSG00000034194:I001	ENSMUSG00000034194	ENSMUSG00000034194:I001	2.47783	6.99946	0.0423473	0.0990793	0.245501	1.26499	14.69697602.69698584	R3hcc1	protein_coding
ENSMUSG00000038271:I014	ENSMUSG00000038271	ENSMUSG00000038271:I014	-1.25518	3.39	0.288969	0.195575	-0.245482	0.90908	6.125153502.125159062	Iffo1	protein_coding
ENSMUSG00000008305:I019	ENSMUSG00000008305	ENSMUSG00000008305:I019	2.53606	4.46889	0.057853	0.0967904	0.245467	1.36173	4.72157479.72158213	Tle1	protein_coding
ENSMUSG00000029629:I016	ENSMUSG00000029629	ENSMUSG00000029629:I016	-0.981226	3.00208	0.398793	0.250043	-0.245349	0.941548	6.11997194.12006811	Phf14	protein_coding
ENSMUSG00000024260:I022	ENSMUSG00000024260	ENSMUSG00000024260:I022	-3.37166	6.98586	0.0119293	0.0726379	-0.24491	0.957802	18.31711446.31711609	Sap130	protein_coding
ENSMUSG00000040136:I024	ENSMUSG00000040136	ENSMUSG00000040136:I024	1.7126	6.90603	0.131099	0.142982	0.244871	1.02195	7.46122942.46123893	Abcc8	protein_coding
ENSMUSG00000026203:I011	ENSMUSG00000026203	ENSMUSG00000026203:I011	-1.08403	3.07889	0.355855	0.22584	-0.244817	1.2021	1.75241273.75241409	Dnajb2	protein_coding
ENSMUSG00000028138:E007	ENSMUSG00000028138	ENSMUSG00000028138:E007	2.80104	4.06264	0.0479061	0.0873006	0.244532	0.723972	3.138443570.138445290	Adh5	protein_coding
ENSMUSG00000019139:E021	ENSMUSG00000019139	ENSMUSG00000019139:E021	-2.46203	5.84996	0.050012	0.0992852	-0.244443	1.08318	8.70596412.70596496	Isyna1	protein_coding
ENSMUSG00000032575:Io002	ENSMUSG00000032575	ENSMUSG00000032575:Io002	2.10027	5.08436	0.0887989	0.116261	0.244179	0.717855	9.106870272.106890161	Manf	protein_coding
ENSMUSG00000010505:Io029	ENSMUSG00000010505	ENSMUSG00000010505:Io029	3.62296	6.17136	0.0105318	0.0673711	0.244083	1.31837	2.181811227.181815049	Myt1	protein_coding
ENSMUSG00000024827:I012	ENSMUSG00000024827	ENSMUSG00000024827:I012	-1.03105	3.09232	0.376308	0.236686	-0.244036	0.791353	19.30133521.30133695	Gldc	protein_coding
ENSMUSG00000048271:I020	ENSMUSG00000048271	ENSMUSG00000048271:I020	1.63375	4.22928	0.173781	0.149343	0.243989	0.796523	5.28413375.28413568	Rbm33	protein_coding
ENSMUSG00000014856:Io004	ENSMUSG00000014856	ENSMUSG00000014856:Io004	1.90848	5.81705	0.106456	0.127844	0.243988	1.07514	8.105328458.105328608	Tmem208	protein_coding
ENSMUSG00000034801:I024	ENSMUSG00000034801	ENSMUSG00000034801:I024	-1.08471	3.1027	0.355056	0.22487	-0.24392	0.831087	12.69658078.69681515	Sos2	protein_coding
ENSMUSG00000020238:I007	ENSMUSG00000020238	ENSMUSG00000020238:I007	1.03249	5.2922	0.346698	0.236188	0.243862	0.732989	10.81488466.81488549	Ncln	protein_coding
ENSMUSG00000025876:I009	ENSMUSG00000025876	ENSMUSG00000025876:I009	1.65284	6.18836	0.147942	0.147498	0.24379	1.18248	13.54998080.54999336	Unc5a	protein_coding
ENSMUSG00000030780:I015	ENSMUSG00000030780	ENSMUSG00000030780:I015	2.98015	5.29162	0.0287105	0.081786	0.243735	1.10646	7.128290635.128297462	BC017158	protein_coding
ENSMUSG00000003299:Io003	ENSMUSG00000003299	ENSMUSG00000003299:Io003	-1.00971	4.0992	0.368465	0.241347	-0.24369	0.833454	9.21003404.21006134	Mrpl4	protein_coding
ENSMUSG00000018707:I030	ENSMUSG00000018707	ENSMUSG00000018707:I030	-3.50791	4.07693	0.0239614	0.0694107	-0.243487	1.1597	12.110635744.110635895	Dync1h1	protein_coding
ENSMUSG00000005102:I034	ENSMUSG00000005102	ENSMUSG00000005102:I034	-1.39798	3.29527	0.248838	0.174117	-0.243411	0.890856	2.118462771.118463946	Eif2ak4	protein_coding
ENSMUSG00000040420:Io014	ENSMUSG00000040420	ENSMUSG00000040420:Io014	-2.57476	6.6347	0.0384888	0.0945233	-0.243375	1.27875	15.23446095.23460422	Cdh18	protein_coding
ENSMUSG00000067028:I019	ENSMUSG00000067028	ENSMUSG00000067028:I019	-1.09125	4.30054	0.332493	0.222924	-0.243265	0.833454	1.100370228.100379051	Cntnap5b	protein_coding
ENSMUSG00000078794:I003	ENSMUSG00000078794	ENSMUSG00000078794:I003	1.24127	5.10798	0.268465	0.195862	0.243117	0.801632	7.16883510.16885081	Dact3	protein_coding
ENSMUSG00000074093:I003	ENSMUSG00000074093	ENSMUSG00000074093:I003	3.09235	4.95785	0.0273931	0.0786085	0.243085	0.741823	7.52003985.52005543	Svip	protein_coding
ENSMUSG00000031399:I010	ENSMUSG00000031399	ENSMUSG00000031399:I010	-2.05533	3.04519	0.130733	0.118161	-0.242861	1.20512	X.74390497.74390991	Fam3a	protein_coding
ENSMUSG00000038506:I008	ENSMUSG00000038506	ENSMUSG00000038506:I008	-1.07605	4.08697	0.341279	0.225626	-0.242786	0.831087	8.13278685.13280909	Dcun1d2	protein_coding
ENSMUSG00000022338:I009	ENSMUSG00000022338	ENSMUSG00000022338:I009	1.32184	5.65479	0.237175	0.183669	0.24278	0.828708	15.44433973.44435612	Eny2	protein_coding
ENSMUSG00000021180:I001	ENSMUSG00000021180	ENSMUSG00000021180:I001	2.53029	6.07605	0.0441793	0.0959281	0.242726	1.09884	12.100551683.100553001	Rps6ka5	protein_coding
ENSMUSG00000041638:I057	ENSMUSG00000041638	ENSMUSG00000041638:I057	-0.969945	3.00527	0.403504	0.25011	-0.242593	0.911059	5.115616748.115619297	Gcn1l1	protein_coding
ENSMUSG00000033088:Io002	ENSMUSG00000033088	ENSMUSG00000033088:Io002	1.49547	5.93786	0.18593	0.162037	0.24232	0.775462	15.78948338.78950904	Triobp	protein_coding
ENSMUSG00000039740:Io004	ENSMUSG00000039740	ENSMUSG00000039740:Io004	-1.6905	6.16993	0.140522	0.143326	-0.242293	1.0472	4.47472385.47473939	Alg2	protein_coding
ENSMUSG00000023960:E009	ENSMUSG00000023960	ENSMUSG00000023960:E009	-1.98746	5.93187	0.0945958	0.121891	-0.242254	1.47443	17.44082920.44085205	Enpp5	protein_coding
ENSMUSG00000022562:I016	ENSMUSG00000022562	ENSMUSG00000022562:I016	-1.00052	3.04728	0.389752	0.242046	-0.242171	0.930364	15.76301194.76301287	Oplah	protein_coding
ENSMUSG00000027865:I012	ENSMUSG00000027865	ENSMUSG00000027865:I012	1.38868	5.28169	0.220647	0.174333	0.242093	0.845098	3.100191703.100194490	Gdap2	protein_coding
ENSMUSG00000042918:I003	ENSMUSG00000042918	ENSMUSG00000042918:I003	1.69199	3.33136	0.180071	0.143073	0.242078	0.897016	7.45641816.45642325	Mamstr	protein_coding
ENSMUSG00000032078:I014	ENSMUSG00000032078	ENSMUSG00000032078:I014	2.24738	3	0.110205	0.107687	0.242013	0.723972	9.46278414.46279669	Zpr1	protein_coding
ENSMUSG00000079197:I010	ENSMUSG00000079197	ENSMUSG00000079197:I010	2.19735	4	0.0929273	0.110104	0.241935	0.730004	14.55590527.55590842	Psme2	protein_coding
ENSMUSG00000028799:I003	ENSMUSG00000028799	ENSMUSG00000028799:I003	-1.23635	3.49663	0.292879	0.19568	-0.24193	0.884607	4.128777446.128785970	Zfp362	protein_coding
ENSMUSG00000021819:I009	ENSMUSG00000021819	ENSMUSG00000021819:I009	-2.58039	3.19854	0.0766299	0.0937351	-0.241873	0.730004	14.20713177.20713330	Zswim8	protein_coding
ENSMUSG00000072623:E005	ENSMUSG00000072623	ENSMUSG00000072623:E005	-1.15173	3.20181	0.328118	0.209935	-0.241789	0.711651	6.118466920.118467239	Zfp9	protein_coding
ENSMUSG00000055305:I001	ENSMUSG00000055305	ENSMUSG00000055305:I001	-1.22608	3.74356	0.291658	0.1971	-0.24166	0.99024	7.24270681.24271613	Zfp93	protein_coding
ENSMUSG00000027411:I011	ENSMUSG00000027411	ENSMUSG00000027411:I011	1.24231	4.05195	0.281172	0.19441	0.241518	0.711651	2.130439101.130439436	Vps16	protein_coding
ENSMUSG00000029017:I007	ENSMUSG00000029017	ENSMUSG00000029017:I007	-1.01003	3.14834	0.383689	0.239083	-0.241482	0.708515	5.21743458.21745978	Pmpcb	protein_coding
ENSMUSG00000089917:Io008	ENSMUSG00000089917	ENSMUSG00000089917:Io008	2.35421	4.12411	0.0761977	0.102486	0.241273	1.32906	2.181570598.181572470	Uckl1	protein_coding
ENSMUSG00000022517:Io015	ENSMUSG00000022517	ENSMUSG00000022517:Io015	-1.104	3.15521	0.3466	0.218526	-0.241253	1.09238	16.4932298.4936896	Mgrn1	protein_coding
ENSMUSG00000005682:I025	ENSMUSG00000005682	ENSMUSG00000005682:I025	2.14456	4.11081	0.0967293	0.112429	0.241111	0.780824	10.128316521.128317634	Pan2	protein_coding
ENSMUSG00000028514:I027	ENSMUSG00000028514	ENSMUSG00000028514:I027	1.23319	4.89047	0.273469	0.195514	0.241106	0.814149	4.106377619.106379039	Usp24	protein_coding
ENSMUSG00000025871:I013	ENSMUSG00000025871	ENSMUSG00000025871:I013	-0.987109	3.03155	0.395681	0.244243	-0.241094	1.00955	13.54564621.54565182	4833439L19Rik	protein_coding
ENSMUSG00000041353:Io001	ENSMUSG00000041353	ENSMUSG00000041353:Io001	-1.5124	2	0.26958	0.159311	-0.240943	0.711651	X.150398916.150420342	Tmem29	protein_coding
ENSMUSG00000041268:Io045	ENSMUSG00000041268	ENSMUSG00000041268:Io045	-0.979909	3.01562	0.399054	0.245809	-0.240871	0.873988	9.54396367.54398047	Dmxl2	protein_coding
ENSMUSG00000034377:I015	ENSMUSG00000034377	ENSMUSG00000034377:I015	1.46129	4.91845	0.204716	0.164825	0.240857	0.911059	17.6185298.6198672	Tulp4	protein_coding
ENSMUSG00000028964:Io002	ENSMUSG00000028964	ENSMUSG00000028964:Io002	-1.43353	3.15453	0.242908	0.167961	-0.240776	0.873988	4.150901094.150903815	Park7	protein_coding
ENSMUSG00000020063:Io005	ENSMUSG00000020063	ENSMUSG00000020063:Io005	2.45488	4.26445	0.0661753	0.098079	0.240772	0.971757	10.63326186.63331745	Sirt1	protein_coding
ENSMUSG00000020694:I007	ENSMUSG00000020694	ENSMUSG00000020694:I007	-0.970217	3.01081	0.403269	0.247934	-0.240549	1.08715	11.105207451.105208852	Tlk2	protein_coding
ENSMUSG00000031570:Io007	ENSMUSG00000031570	ENSMUSG00000031570:Io007	2.298	5.4576	0.0655661	0.104592	0.240352	0.952452	8.25720335.25720555	Plpp5	protein_coding
ENSMUSG00000038807:I017	ENSMUSG00000038807	ENSMUSG00000038807:I017	-0.959913	3.00929	0.407714	0.250193	-0.240164	0.788744	11.74425235.74425912	Rap1gap2	protein_coding
ENSMUSG00000117679:I008	ENSMUSG00000117679	ENSMUSG00000117679:I008	1.23771	4	0.283511	0.193907	0.24	0.78348	18.36676255.36676363	NA	NA
ENSMUSG00000014418:I008	ENSMUSG00000014418	ENSMUSG00000014418:I008	-1.69683	4.26131	0.160564	0.141439	-0.239998	1.12974	7.46768152.46768937	Hps5	protein_coding
ENSMUSG00000039844:I003	ENSMUSG00000039844	ENSMUSG00000039844:I003	1.43445	4.35267	0.219197	0.167259	0.239923	0.88039	2.29679269.29679737	Rapgef1	protein_coding
ENSMUSG00000031402:I013	ENSMUSG00000031402	ENSMUSG00000031402:I013	1.2458	4	0.280823	0.192378	0.239665	0.791353	X.75121503.75123896	Mpp1	protein_coding
ENSMUSG00000029587:Io004	ENSMUSG00000029587	ENSMUSG00000029587:Io004	1.20665	3.28274	0.307272	0.198517	0.23954	0.821489	5.143240080.143240320	Zfp12	protein_coding
ENSMUSG00000024242:Io035	ENSMUSG00000024242	ENSMUSG00000024242:Io035	1.29256	5.62139	0.246745	0.185322	0.239539	0.84739	17.80593159.80597553	Map4k3	protein_coding
ENSMUSG00000027327:Io007	ENSMUSG00000027327	ENSMUSG00000027327:Io007	-1.711	3.17789	0.180466	0.139999	-0.239537	0.78612	2.131148294.131151618	1700037H04Rik	protein_coding
ENSMUSG00000047036:I006	ENSMUSG00000047036	ENSMUSG00000047036:I006	-3.10983	5.96816	0.0209993	0.0770234	-0.23953	1.37346	9.122857161.122857470	Zfp445	protein_coding
ENSMUSG00000004561:I013	ENSMUSG00000004561	ENSMUSG00000004561:I013	1.79569	6.39164	0.119656	0.133279	0.239328	1.05577	14.51889635.51889863	Mettl17	protein_coding
ENSMUSG00000026427:I005	ENSMUSG00000026427	ENSMUSG00000026427:I005	1.30313	4.13781	0.260316	0.183623	0.239285	1.06	1.131155723.131158192	Eif2d	protein_coding
ENSMUSG00000015488:I006	ENSMUSG00000015488	ENSMUSG00000015488:I006	-1.79389	3.65561	0.153999	0.133381	-0.239271	1.05151	2.27015609.27015943	Cacfd1	protein_coding
ENSMUSG00000047146:Io001	ENSMUSG00000047146	ENSMUSG00000047146:Io001	1.02745	3.74079	0.365996	0.232802	0.239192	0.741823	10.62813412.62813578	Tet1	protein_coding
ENSMUSG00000031865:Io023	ENSMUSG00000031865	ENSMUSG00000031865:Io023	1.75595	4.83331	0.141467	0.136163	0.239096	0.926571	6.83196107.83197491	Dctn1	protein_coding
ENSMUSG00000040940:I008	ENSMUSG00000040940	ENSMUSG00000040940:I008	-0.990557	3.01666	0.39456	0.241281	-0.239003	1.05008	7.24908424.24912057	Arhgef1	protein_coding
ENSMUSG00000062044:I007	ENSMUSG00000062044	ENSMUSG00000062044:I007	2.9912	6.3382	0.0227249	0.0798965	0.238986	1.24073	7.45787470.45787646	Lmtk3	protein_coding
ENSMUSG00000020593:I001	ENSMUSG00000020593	ENSMUSG00000020593:I001	1.06542	3.41691	0.356109	0.224301	0.238975	0.744727	12.16538572.16540914	Lpin1	protein_coding
ENSMUSG00000028889:I003	ENSMUSG00000028889	ENSMUSG00000028889:I003	1.50848	6.99354	0.175208	0.158342	0.238855	1.14382	4.124852019.124853874	Yrdc	protein_coding
ENSMUSG00000026159:Io018	ENSMUSG00000026159	ENSMUSG00000026159:Io018	1.56912	6.95948	0.160857	0.15216	0.238758	0.854194	1.82882437.82883244	Agfg1	protein_coding
ENSMUSG00000022517:I011	ENSMUSG00000022517	ENSMUSG00000022517:I011	-1.36003	3.74209	0.24998	0.175522	-0.238715	0.744727	16.4918913.4920313	Mgrn1	protein_coding
ENSMUSG00000033253:I071	ENSMUSG00000033253	ENSMUSG00000033253:I071	1.3021	5.30762	0.246524	0.183285	0.238656	0.845098	4.118402573.118402821	Szt2	protein_coding
ENSMUSG00000040701:I002	ENSMUSG00000040701	ENSMUSG00000040701:I002	-1.0539	3.33316	0.362252	0.226427	-0.238631	1.09238	14.55099338.55099702	Ap1g2	protein_coding
ENSMUSG00000046329:Io011	ENSMUSG00000046329	ENSMUSG00000046329:Io011	-2.31102	6.75333	0.0554302	0.103242	-0.238594	1.11022	17.57052840.57053241	Slc25a23	protein_coding
ENSMUSG00000068015:Io026	ENSMUSG00000068015	ENSMUSG00000068015:Io026	-1.08152	3.48633	0.348534	0.220537	-0.238516	0.842794	14.74793231.74795297	Lrch1	protein_coding
ENSMUSG00000022761:Io007	ENSMUSG00000022761	ENSMUSG00000022761:Io007	-2.20628	3.49938	0.101688	0.108106	-0.238513	1.10519	16.17518574.17519387	Lztr1	protein_coding
ENSMUSG00000042487:I002	ENSMUSG00000042487	ENSMUSG00000042487:I002	1.25954	4.15151	0.273998	0.189358	0.238504	0.961333	9.75445993.75447102	Leo1	protein_coding
ENSMUSG00000032872:I013	ENSMUSG00000032872	ENSMUSG00000032872:I013	-2.26463	3.58068	0.0940566	0.105232	-0.238311	1.1597	9.87057294.87058925	Cyb5r4	protein_coding
ENSMUSG00000038178:I017	ENSMUSG00000038178	ENSMUSG00000038178:I017	-1.00709	3.08543	0.386218	0.236628	-0.238305	0.845098	11.75567117.75568361	Slc43a2	protein_coding
ENSMUSG00000033653:Io049	ENSMUSG00000033653	ENSMUSG00000033653:Io049	-0.951888	3.01329	0.411098	0.250277	-0.238235	1.11146	16.21640759.21644121	Vps8	protein_coding
ENSMUSG00000038256:E011	ENSMUSG00000038256	ENSMUSG00000038256:E011	1.02021	3.18644	0.378735	0.233465	0.238182	0.835808	3.97215428.97216313	Bcl9	protein_coding
ENSMUSG00000041607:I013	ENSMUSG00000041607	ENSMUSG00000041607:I013	2.58049	4.30945	0.0569805	0.0922822	0.238133	1.21406	18.82575207.82575535	Mbp	protein_coding
ENSMUSG00000026924:I015	ENSMUSG00000026924	ENSMUSG00000026924:I015	-4.03209	6.27724	0.00624943	0.0590408	-0.238058	0.907093	2.26422253.26423454	Sec16a	protein_coding
ENSMUSG00000038416:I011	ENSMUSG00000038416	ENSMUSG00000038416:I011	1.24059	4.02579	0.282148	0.191704	0.237826	0.882503	8.13764702.13766418	Cdc16	protein_coding
ENSMUSG00000034729:I012	ENSMUSG00000034729	ENSMUSG00000034729:I012	1.73263	4	0.158196	0.13724	0.237787	0.738898	17.47375109.47375934	Mrps10	protein_coding
ENSMUSG00000001036:I007	ENSMUSG00000001036	ENSMUSG00000001036:I007	-1.38433	5.98105	0.215693	0.171694	-0.237682	1.14728	11.61533681.61534578	Epn2	protein_coding
ENSMUSG00000030847:I002	ENSMUSG00000030847	ENSMUSG00000030847:I002	-0.949278	3.01474	0.412201	0.250307	-0.237611	1.03993	7.128540311.128541807	Bag3	protein_coding
ENSMUSG00000029034:I008	ENSMUSG00000029034	ENSMUSG00000029034:I008	-1.65829	4.65575	0.162466	0.143253	-0.237554	1.25258	4.155885196.155885287	Ints11	protein_coding
ENSMUSG00000039656:I006	ENSMUSG00000039656	ENSMUSG00000039656:I006	2.43592	5.14633	0.0575378	0.0974612	0.237408	0.956026	17.34035826.34036325	Rxrb	protein_coding
ENSMUSG00000037935:I003	ENSMUSG00000037935	ENSMUSG00000037935:I003	2.69627	6.49994	0.0330646	0.0879985	0.237268	0.913029	11.99214135.99215114	Smarce1	protein_coding
ENSMUSG00000039801:I026	ENSMUSG00000039801	ENSMUSG00000039801:I026	-0.947701	3.01565	0.412869	0.250326	-0.237234	0.916941	15.8216599.8218423	Cplane1	protein_coding
ENSMUSG00000048490:I006	ENSMUSG00000048490	ENSMUSG00000048490:I006	1.22132	4	0.289025	0.194083	0.237037	0.804165	16.76352549.76372872	Nrip1	protein_coding
ENSMUSG00000017843:I016	ENSMUSG00000017843	ENSMUSG00000017843:I016	5.43421	6.06519	0.0015559	0.0436133	0.237004	1.21406	12.110570768.110574745	Ppp2r5c	protein_coding
ENSMUSG00000051855:I018	ENSMUSG00000051855	ENSMUSG00000051855:I018	2.46354	6.98619	0.0433062	0.0961998	0.236993	0.924662	6.30744394.30744862	Mest	protein_coding
ENSMUSG00000025780:I003	ENSMUSG00000025780	ENSMUSG00000025780:I003	-1.61993	4.01445	0.180305	0.146245	-0.236907	1.16192	2.10185682.10186955	Itih5	protein_coding
ENSMUSG00000074227:Io006	ENSMUSG00000074227	ENSMUSG00000074227:Io006	-1.77547	3.2896	0.165764	0.133421	-0.236885	0.98361	7.29260430.29281512	Spint2	protein_coding
ENSMUSG00000021993:I025	ENSMUSG00000021993	ENSMUSG00000021993:I025	1.00654	3.41554	0.380045	0.23521	0.236748	0.96831	14.60904478.60905171	Mipep	protein_coding
ENSMUSG00000004113:I008	ENSMUSG00000004113	ENSMUSG00000004113:I008	2.16156	4.04359	0.0959818	0.109497	0.236685	0.775462	2.24616946.24617674	Cacna1b	protein_coding
ENSMUSG00000028649:I038	ENSMUSG00000028649	ENSMUSG00000028649:I038	2.81263	6.40701	0.028576	0.0841326	0.236634	1.32755	4.123385686.123386549	Macf1	protein_coding
ENSMUSG00000000134:E028	ENSMUSG00000000134	ENSMUSG00000000134:E028	1.33228	6.71895	0.226176	0.177547	0.236543	1.17286	X.7769547.7770774	Tfe3	protein_coding
ENSMUSG00000020220:I061	ENSMUSG00000020220	ENSMUSG00000020220:I061	1.26004	4.04217	0.275494	0.187719	0.236534	1.08185	4.145163831.145164556	Vps13d	protein_coding
ENSMUSG00000030271:Io002	ENSMUSG00000030271	ENSMUSG00000030271:Io002	1.07308	6.97708	0.31894	0.220349	0.236452	0.926571	6.113328612.113329229	Ogg1	protein_coding
ENSMUSG00000042500:I010	ENSMUSG00000042500	ENSMUSG00000042500:I010	-0.718017	2.08388	0.544667	0.329296	-0.23644	0.840478	4.126512118.126512520	Ago4	protein_coding
ENSMUSG00000029059:I002	ENSMUSG00000029059	ENSMUSG00000029059:I002	1.23041	6.49675	0.261224	0.192134	0.236404	1.07379	4.154896597.154897040	Fam213b	protein_coding
ENSMUSG00000034902:I019	ENSMUSG00000034902	ENSMUSG00000034902:I019	-3.79681	3.08206	0.0305946	0.0622496	-0.23635	1.19703	10.81314093.81314992	Pip5k1c	protein_coding
ENSMUSG00000038762:I020	ENSMUSG00000038762	ENSMUSG00000038762:I020	2.39366	4.34395	0.0697902	0.0987197	0.236302	0.90908	17.35964046.35964254	Abcf1	protein_coding
ENSMUSG00000030272:I004	ENSMUSG00000030272	ENSMUSG00000030272:I004	-1.51781	3.01995	0.225767	0.155581	-0.236143	0.90309	6.113336436.113337193	Camk1	protein_coding
ENSMUSG00000042628:I004	ENSMUSG00000042628	ENSMUSG00000042628:I004	1.22633	4.1694	0.284788	0.19251	0.236082	0.851937	12.83552546.83554943	Zfyve1	protein_coding
ENSMUSG00000042246:I001	ENSMUSG00000042246	ENSMUSG00000042246:I001	1.22024	4.40481	0.283647	0.193375	0.235964	0.720925	7.118538217.118539415	Tmc7	protein_coding
ENSMUSG00000037487:I009	ENSMUSG00000037487	ENSMUSG00000037487:I009	-1.0509	3.37621	0.36263	0.224495	-0.235921	0.799085	15.37978082.37979790	Ubr5	protein_coding
ENSMUSG00000042138:Io009	ENSMUSG00000042138	ENSMUSG00000042138:Io009	2.64117	6.89854	0.0338107	0.0892931	0.235838	0.964836	9.37489833.37513614	Msantd2	protein_coding
ENSMUSG00000033712:I010	ENSMUSG00000033712	ENSMUSG00000033712:I010	1.51359	6.98569	0.173984	0.155805	0.235824	0.804165	14.70142531.70142925	Ccar2	protein_coding
ENSMUSG00000024400:I002	ENSMUSG00000024400	ENSMUSG00000024400:I002	1.67348	6.95079	0.138451	0.140891	0.235778	1.12974	18.31827488.31829232	Wdr33	protein_coding
ENSMUSG00000074794:I004	ENSMUSG00000074794	ENSMUSG00000074794:I004	-3.56852	3.77507	0.0257817	0.0660673	-0.235762	1.13801	13.80889236.80890096	Arrdc3	protein_coding
ENSMUSG00000034850:I001	ENSMUSG00000034850	ENSMUSG00000034850:I001	2.25519	6.31643	0.0627833	0.104522	0.235717	1.54269	2.127248084.127248492	Tmem127	protein_coding
ENSMUSG00000029426:I004	ENSMUSG00000029426	ENSMUSG00000029426:I004	-0.980748	3.35683	0.392004	0.240188	-0.235564	0.831087	5.92449944.92451347	Scarb2	protein_coding
ENSMUSG00000111533:I003	ENSMUSG00000111533	ENSMUSG00000111533:I003	1.22831	4	0.286661	0.191679	0.235441	0.767293	9.120675860.120680449	Gm39458	processed_transcript
ENSMUSG00000020238:I004	ENSMUSG00000020238	ENSMUSG00000020238:I004	-1.82989	3.09076	0.161981	0.128616	-0.235352	0.801632	10.81487900.81488195	Ncln	protein_coding
ENSMUSG00000030805:I009	ENSMUSG00000030805	ENSMUSG00000030805:I009	1.83715	4	0.140061	0.128107	0.235352	0.845098	7.127843642.127846020	Stx4a	protein_coding
ENSMUSG00000023932:I011	ENSMUSG00000023932	ENSMUSG00000023932:I011	-0.953958	3.04071	0.409627	0.246551	-0.235199	0.851937	17.45415741.45416945	Cdc5l	protein_coding
ENSMUSG00000022816:I009	ENSMUSG00000022816	ENSMUSG00000022816:I009	-0.942464	3.01305	0.415211	0.249542	-0.235185	0.930364	16.37821188.37822601	Fstl1	protein_coding
ENSMUSG00000031376:I006	ENSMUSG00000031376	ENSMUSG00000031376:I006	-3.00025	6.73093	0.0208863	0.0783104	-0.234951	1.02803	X.73530422.73533885	Atp2b3	protein_coding
ENSMUSG00000041245:I019	ENSMUSG00000041245	ENSMUSG00000041245:I019	-2.77402	4.92625	0.0398167	0.0846796	-0.234903	1.23795	X.151287206.151293810	Wnk3	protein_coding
ENSMUSG00000024101:E019	ENSMUSG00000024101	ENSMUSG00000024101:E019	1.22401	4	0.288112	0.19189	0.234875	0.858671	17.66116396.66116629	Washc1	protein_coding
ENSMUSG00000048264:I032	ENSMUSG00000048264	ENSMUSG00000048264:I032	2.35394	4.25866	0.0742304	0.099767	0.234846	1.09238	13.9610898.9614347	Dip2c	protein_coding
ENSMUSG00000032064:I013	ENSMUSG00000032064	ENSMUSG00000032064:I013	-1.09701	3.26714	0.346838	0.214029	-0.234793	1.07784	9.50688656.50689860	Dixdc1	protein_coding
ENSMUSG00000027242:Io009	ENSMUSG00000027242	ENSMUSG00000027242:Io009	-0.960847	3.02447	0.406991	0.244254	-0.234691	0.869666	2.121531441.121534108	Wdr76	protein_coding
ENSMUSG00000026319:I024	ENSMUSG00000026319	ENSMUSG00000026319:I024	2.06081	6.9678	0.0784566	0.113844	0.234611	1.09755	1.105721415.105725649	Relch	protein_coding
ENSMUSG00000023977:I004	ENSMUSG00000023977	ENSMUSG00000023977:I004	-2.34529	3.2874	0.0931044	0.100002	-0.234534	1.43433	17.46934245.46935434	Ubr2	protein_coding
ENSMUSG00000026842:I011	ENSMUSG00000026842	ENSMUSG00000026842:I011	-1.07622	3.52416	0.349924	0.217874	-0.234479	0.991882	2.31779216.31784507	Abl1	protein_coding
ENSMUSG00000030451:I072	ENSMUSG00000030451	ENSMUSG00000030451:I072	-0.979774	3.02776	0.39885	0.239278	-0.234438	0.778151	7.56194401.56197056	Herc2	protein_coding
ENSMUSG00000001138:I001	ENSMUSG00000001138	ENSMUSG00000001138:I001	3.33216	5.99293	0.015792	0.070333	0.234361	1.38288	1.36513153.36518952	Cnnm3	protein_coding
ENSMUSG00000030711:I007	ENSMUSG00000030711	ENSMUSG00000030711:I007	1.2287	4.04261	0.285872	0.190736	0.234357	0.730004	7.126675353.126675444	Sult1a1	protein_coding
ENSMUSG00000024906:I009	ENSMUSG00000024906	ENSMUSG00000024906:I009	3.0081	6.78873	0.0204502	0.0779054	0.234347	0.986938	19.5484229.5484859	Mus81	protein_coding
ENSMUSG00000026958:I001	ENSMUSG00000026958	ENSMUSG00000026958:I001	1.98903	6.75744	0.0884863	0.117769	0.234246	1.12614	2.25352566.25352686	Dpp7	protein_coding
ENSMUSG00000002100:I004	ENSMUSG00000002100	ENSMUSG00000002100:I004	-1.1623	3.42228	0.319709	0.201514	-0.23422	0.747613	2.91120076.91120156	Mybpc3	protein_coding
ENSMUSG00000032478:I013	ENSMUSG00000032478	ENSMUSG00000032478:I013	-4.22113	6.68062	0.00436605	0.0554863	-0.234215	0.996771	9.109842087.109842452	Nme6	protein_coding
ENSMUSG00000049252:I036	ENSMUSG00000049252	ENSMUSG00000049252:I036	-0.940776	3.04825	0.415226	0.248931	-0.234188	0.730004	2.40821734.40822507	Lrp1b	protein_coding
ENSMUSG00000041180:I022	ENSMUSG00000041180	ENSMUSG00000041180:I022	1.20509	4	0.294585	0.194297	0.234146	0.81661	19.36611438.36612144	Hectd2	protein_coding
ENSMUSG00000056486:Io005	ENSMUSG00000056486	ENSMUSG00000056486:Io005	1.57377	4	0.190653	0.148742	0.234086	0.842794	2.73625050.73631746	Chn1	protein_coding
ENSMUSG00000032601:I007	ENSMUSG00000032601	ENSMUSG00000032601:I007	2.9483	4.29041	0.0385464	0.0793962	0.234084	0.826315	9.108733263.108740435	Prkar2a	protein_coding
ENSMUSG00000021814:Io012	ENSMUSG00000021814	ENSMUSG00000021814:Io012	1.21862	4	0.289943	0.192005	0.233981	0.819056	14.20473329.20479895	Anxa7	protein_coding
ENSMUSG00000033253:E006	ENSMUSG00000033253	ENSMUSG00000033253:E006	2.20416	6.85802	0.0641277	0.106125	0.233917	0.876132	4.118364718.118364840	Szt2	protein_coding
ENSMUSG00000022185:Io010	ENSMUSG00000022185	ENSMUSG00000022185:Io010	3.39696	4.07665	0.026558	0.0688247	0.233795	1.16192	14.54648130.54651717	Acin1	protein_coding
ENSMUSG00000029518:I005	ENSMUSG00000029518	ENSMUSG00000029518:I005	-3.13803	6.99901	0.0164273	0.0744057	-0.233488	0.914989	5.115643492.115643575	Rab35	protein_coding
ENSMUSG00000028524:I013	ENSMUSG00000028524	ENSMUSG00000028524:I013	2.33038	6.98169	0.0526782	0.100153	0.233396	1.29536	4.102869808.102870549	Sgip1	protein_coding
ENSMUSG00000028782:I014	ENSMUSG00000028782	ENSMUSG00000028782:I014	-1.41352	4.62657	0.221117	0.165075	-0.233337	0.897016	4.130009762.130010058	Adgrb2	protein_coding
ENSMUSG00000035437:Io001	ENSMUSG00000035437	ENSMUSG00000035437:Io001	-1.0144	3.80186	0.370531	0.229996	-0.233308	0.84967	2.37443456.37469377	Rabgap1	protein_coding
ENSMUSG00000040260:I017	ENSMUSG00000040260	ENSMUSG00000040260:I017	1.25073	4.53404	0.271694	0.186458	0.233207	0.711651	17.49485494.49486444	Daam2	protein_coding
ENSMUSG00000053510:I037	ENSMUSG00000053510	ENSMUSG00000053510:I037	1.84734	6.72567	0.108908	0.126184	0.233103	1.38222	4.109059862.109060069	Nrd1	protein_coding
ENSMUSG00000025041:I004	ENSMUSG00000025041	ENSMUSG00000025041:I004	1.62259	6.74736	0.150308	0.143601	0.233005	0.878266	19.46890297.46891509	Nt5c2	protein_coding
ENSMUSG00000031385:I010	ENSMUSG00000031385	ENSMUSG00000031385:I010	-1.19458	3.04574	0.316925	0.194941	-0.232872	1.01579	X.73762824.73762908	Plxnb3	protein_coding
ENSMUSG00000026924:I021	ENSMUSG00000026924	ENSMUSG00000026924:I021	-0.929246	3.02823	0.420725	0.250587	-0.232857	0.819056	2.26425884.26426080	Sec16a	protein_coding
ENSMUSG00000038914:I006	ENSMUSG00000038914	ENSMUSG00000038914:I006	-0.955759	3.02971	0.409076	0.24357	-0.232794	0.920819	2.180672418.180673231	Dido1	protein_coding
ENSMUSG00000063796:I004	ENSMUSG00000063796	ENSMUSG00000063796:I004	2.74088	5.50902	0.0367983	0.0849335	0.232792	1.27621	19.8593292.8593883	Slc22a8	protein_coding
ENSMUSG00000040415:I007	ENSMUSG00000040415	ENSMUSG00000040415:I007	0.928828	3.02854	0.420904	0.250594	0.232759	0.730004	10.127193803.127194410	Dtx3	protein_coding
ENSMUSG00000060716:I013	ENSMUSG00000060716	ENSMUSG00000060716:I013	-1.07383	3.26092	0.355856	0.216703	-0.232702	0.780824	12.79064575.79065661	Plekhh1	protein_coding
ENSMUSG00000038175:I004	ENSMUSG00000038175	ENSMUSG00000038175:I004	-1.26252	3.02456	0.295324	0.184298	-0.23268	0.890856	13.45404585.45405893	Mylip	protein_coding
ENSMUSG00000036606:I007	ENSMUSG00000036606	ENSMUSG00000036606:I007	1.19608	4	0.297716	0.194433	0.232558	0.78348	15.89157795.89157901	Plxnb2	protein_coding
ENSMUSG00000021488:I026	ENSMUSG00000021488	ENSMUSG00000021488:I026	1.41562	4.53411	0.221757	0.164277	0.232554	1.08846	13.55293714.55295987	Nsd1	protein_coding
ENSMUSG00000035621:I005	ENSMUSG00000035621	ENSMUSG00000035621:I005	-1.08999	3.30579	0.348721	0.213299	-0.232494	1.13093	10.80151465.80151661	Midn	protein_coding
ENSMUSG00000049659:Io009	ENSMUSG00000049659	ENSMUSG00000049659:Io009	4.85823	4.64799	0.00562953	0.0478467	0.23245	1.18353	11.20692588.20698313	Aftph	protein_coding
ENSMUSG00000030870:I005	ENSMUSG00000030870	ENSMUSG00000030870:I005	-0.982073	3.24372	0.393518	0.2365	-0.23226	0.890856	7.122071767.122071910	Ubfd1	protein_coding
ENSMUSG00000047976:E004	ENSMUSG00000047976	ENSMUSG00000047976:E004	1.91398	5.90445	0.104917	0.121265	0.232099	1.17394	6.126643886.126644256	Kcna1	protein_coding
ENSMUSG00000021313:I081	ENSMUSG00000021313	ENSMUSG00000021313:I081	0.995948	5.64407	0.360038	0.232997	0.232053	0.819056	13.11761435.11769852	Ryr2	protein_coding
ENSMUSG00000068740:I013	ENSMUSG00000068740	ENSMUSG00000068740:I013	-1.08902	3.1605	0.352138	0.213056	-0.232022	0.970037	3.108396633.108396719	Celsr2	protein_coding
ENSMUSG00000037646:I065	ENSMUSG00000037646	ENSMUSG00000037646:I065	1.3262	6.92587	0.226834	0.174948	0.232016	1.13566	15.35925406.35926041	Vps13b	protein_coding
ENSMUSG00000018476:I006	ENSMUSG00000018476	ENSMUSG00000018476:I006	1.45158	5.68922	0.199434	0.159821	0.231994	0.932248	11.69401377.69401515	Kdm6b	protein_coding
ENSMUSG00000026627:I003	ENSMUSG00000026627	ENSMUSG00000026627:I003	3.33459	4.53475	0.0239684	0.0695486	0.231916	1.25706	1.191338991.191340727	Tmem206	protein_coding
ENSMUSG00000020811:I012	ENSMUSG00000020811	ENSMUSG00000020811:I012	-4.30269	4.64619	0.0090734	0.0538989	-0.23191	0.858671	11.71787918.71788669	Wscd1	protein_coding
ENSMUSG00000070738:I015	ENSMUSG00000070738	ENSMUSG00000070738:I015	3.73024	6.65492	0.00806221	0.0621601	0.231872	1.85307	1.87926324.87926866	Dgkd	protein_coding
ENSMUSG00000031154:I005	ENSMUSG00000031154	ENSMUSG00000031154:I005	1.37105	4.75541	0.23152	0.169114	0.231863	0.952452	X.7856397.7867515	Otud5	protein_coding
ENSMUSG00000020196:Io042	ENSMUSG00000020196	ENSMUSG00000020196:Io042	1.58765	5.8478	0.164743	0.145919	0.231669	0.865301	10.75725385.75725549	Cabin1	protein_coding
ENSMUSG00000041420:Io015	ENSMUSG00000041420	ENSMUSG00000041420:Io015	1.30102	5.29558	0.246983	0.177979	0.231555	0.892919	7.16185517.16186057	Meis3	protein_coding
ENSMUSG00000026755:I006	ENSMUSG00000026755	ENSMUSG00000026755:I006	1.77067	6.86041	0.120788	0.130706	0.231437	1.25795	2.39013187.39013723	Arpc5l	protein_coding
ENSMUSG00000015023:I010	ENSMUSG00000015023	ENSMUSG00000015023:I010	1.8345	6.09224	0.115518	0.126114	0.231356	0.882503	8.110990527.110993057	Ddx19a	protein_coding
ENSMUSG00000025261:I064	ENSMUSG00000025261	ENSMUSG00000025261:I064	-0.694895	2.0625	0.557092	0.332794	-0.231257	0.796523	X.151896708.151897187	Huwe1	protein_coding
ENSMUSG00000036672:E023	ENSMUSG00000036672	ENSMUSG00000036672:E023	3.07058	5.58797	0.0240258	0.0752879	0.231178	1.39987	8.105849323.105849425	Cenpt	protein_coding
ENSMUSG00000015377:Io019	ENSMUSG00000015377	ENSMUSG00000015377:Io019	1.92366	4.9312	0.113205	0.120094	0.231021	0.753328	15.89191028.89196219	Dennd6b	protein_coding
ENSMUSG00000027067:I012	ENSMUSG00000027067	ENSMUSG00000027067:I012	-2.01898	3.07857	0.134455	0.114268	-0.230704	1.21991	2.85042315.85042693	Ssrp1	protein_coding
ENSMUSG00000023951:I001	ENSMUSG00000023951	ENSMUSG00000023951:I001	1.88187	4.84258	0.120478	0.122591	0.2307	1.1213	17.46018879.46020991	Vegfa	protein_coding
ENSMUSG00000010110:Io002	ENSMUSG00000010110	ENSMUSG00000010110:Io002	1.42821	4.27282	0.222053	0.161521	0.230686	0.943385	19.8742497.8743080	Stx5a	protein_coding
ENSMUSG00000021809:I020	ENSMUSG00000021809	ENSMUSG00000021809:I020	1.04841	6.86277	0.329964	0.219993	0.230642	0.714764	14.20310733.20311471	Nudt13	protein_coding
ENSMUSG00000040818:I013	ENSMUSG00000040818	ENSMUSG00000040818:I013	-0.938323	3.08808	0.415504	0.245795	-0.230635	1.02652	14.26605938.26606905	Dennd6a	protein_coding
ENSMUSG00000026856:I011	ENSMUSG00000026856	ENSMUSG00000026856:I011	-1.12393	4.44164	0.318089	0.205075	-0.230489	0.950653	2.30397147.30397468	Dolpp1	protein_coding
ENSMUSG00000052551:I007	ENSMUSG00000052551	ENSMUSG00000052551:I007	1.73028	4.63335	0.148762	0.133181	0.23044	1.14267	13.8701731.8713600	Adarb2	protein_coding
ENSMUSG00000035168:I031	ENSMUSG00000035168	ENSMUSG00000035168:I031	1.27245	4.20636	0.269003	0.181082	0.230419	0.998389	2.59841085.59842010	Tanc1	protein_coding
ENSMUSG00000026062:I001	ENSMUSG00000026062	ENSMUSG00000026062:I001	-0.91976	3.02372	0.425045	0.250493	-0.230394	0.772756	1.40682165.40718595	Slc9a2	protein_coding
ENSMUSG00000021823:Io018	ENSMUSG00000021823	ENSMUSG00000021823:Io018	-1.08745	4.52493	0.331338	0.211777	-0.230297	1.01889	14.21024291.21029176	Vcl	protein_coding
ENSMUSG00000021357:I013	ENSMUSG00000021357	ENSMUSG00000021357:I013	1.1297	5.72805	0.303677	0.203794	0.230227	0.84739	13.30876852.30877243	Exoc2	protein_coding
ENSMUSG00000018581:I003	ENSMUSG00000018581	ENSMUSG00000018581:I003	1.0991	5.61714	0.316584	0.209436	0.230192	0.756157	12.117880564.117883362	Dnah11	protein_coding
ENSMUSG00000020605:Io001	ENSMUSG00000020605	ENSMUSG00000020605:Io001	1.26875	4.7495	0.263152	0.181405	0.230159	0.884607	12.8313497.8317785	Hs1bp3	protein_coding
ENSMUSG00000045237:I001	ENSMUSG00000045237	ENSMUSG00000045237:I001	-2.73014	6.66997	0.0307505	0.0840576	-0.229489	1.03993	X.70386151.70387894	1110012L19Rik	protein_coding
ENSMUSG00000056856:I012	ENSMUSG00000056856	ENSMUSG00000056856:I012	-0.960906	3.03926	0.406655	0.238825	-0.229488	0.804165	7.139025525.139026754	Jakmip3	protein_coding
ENSMUSG00000042712:I002	ENSMUSG00000042712	ENSMUSG00000042712:I002	1.22572	4.23725	0.284032	0.187133	0.229373	0.78348	X.136245766.136246336	Tceal9	protein_coding
ENSMUSG00000030616:I021	ENSMUSG00000030616	ENSMUSG00000030616:I021	1.21221	4.45673	0.285753	0.189062	0.229182	1.0355	7.90395282.90396474	Sytl2	protein_coding
ENSMUSG00000047714:I002	ENSMUSG00000047714	ENSMUSG00000047714:I002	1.59549	4.53107	0.177473	0.143628	0.229157	0.708515	16.31258504.31260574	Ppp1r2	protein_coding
ENSMUSG00000019254:I002	ENSMUSG00000019254	ENSMUSG00000019254:I002	2.03852	6.55333	0.0836429	0.11235	0.229028	1.44079	7.4482158.4482237	Ppp1r12c	protein_coding
ENSMUSG00000029121:I007	ENSMUSG00000029121	ENSMUSG00000029121:I007	1.34048	4.21505	0.247782	0.170823	0.228985	0.814149	5.37273511.37276277	Crmp1	protein_coding
ENSMUSG00000071369:I034	ENSMUSG00000071369	ENSMUSG00000071369:I034	1.26003	4.98463	0.263431	0.181561	0.228772	0.804165	10.20111798.20118145	Map3k5	protein_coding
ENSMUSG00000000959:I001	ENSMUSG00000000959	ENSMUSG00000000959:I001	1.36536	4.35354	0.238442	0.167465	0.228651	1.12854	14.54360917.54361322	Oxa1l	protein_coding
ENSMUSG00000052752:I001	ENSMUSG00000052752	ENSMUSG00000052752:I001	1.45695	6.95735	0.188734	0.156937	0.22865	0.747613	17.24509358.24509532	Traf7	protein_coding
ENSMUSG00000026305:I027	ENSMUSG00000026305	ENSMUSG00000026305:I027	-1.85217	3.26957	0.153444	0.123368	-0.228499	0.860892	1.91100612.91101185	Lrrfip1	protein_coding
ENSMUSG00000025854:I010	ENSMUSG00000025854	ENSMUSG00000025854:I010	1.29624	4.16277	0.26209	0.176248	0.228459	0.952452	5.138806387.138807251	Fam20c	protein_coding
ENSMUSG00000059498:I001	ENSMUSG00000059498	ENSMUSG00000059498:I001	-0.940027	2.18138	0.439267	0.243007	-0.228433	0.78348	1.171051852.171053939	Fcgr3	protein_coding
ENSMUSG00000034022:Io040	ENSMUSG00000034022	ENSMUSG00000034022:Io040	1.83092	6.92061	0.110283	0.124714	0.228341	1.19189	15.76595907.76596009	Cpsf1	protein_coding
ENSMUSG00000015143:I006	ENSMUSG00000015143	ENSMUSG00000015143:I006	1.37806	5.45714	0.222016	0.165692	0.228334	0.84739	12.80170766.80171729	Actn1	protein_coding
ENSMUSG00000020661:I025	ENSMUSG00000020661	ENSMUSG00000020661:I025	1.17067	4.08367	0.30548	0.195006	0.228288	0.918884	12.3896148.3896578	Dnmt3a	protein_coding
ENSMUSG00000024404:I004	ENSMUSG00000024404	ENSMUSG00000024404:I004	1.79946	4.39836	0.139808	0.126828	0.228222	0.69897	18.12137035.12137240	Riok3	protein_coding
ENSMUSG00000015222:I035	ENSMUSG00000015222	ENSMUSG00000015222:I035	-1.47364	5.19511	0.198437	0.154777	-0.228086	1.14151	1.66431619.66433514	Map2	protein_coding
ENSMUSG00000038759:I076	ENSMUSG00000038759	ENSMUSG00000038759:I076	-0.910882	3.00617	0.429392	0.250128	-0.227838	0.905096	6.35243985.35244697	Nup205	protein_coding
ENSMUSG00000032126:I007	ENSMUSG00000032126	ENSMUSG00000032126:I007	1.21636	4.96487	0.278491	0.187263	0.22778	0.732989	9.44339553.44339648	Hmbs	protein_coding
ENSMUSG00000026425:I027	ENSMUSG00000026425	ENSMUSG00000026425:I027	-0.982614	3.4517	0.389554	0.231794	-0.227764	0.865301	1.131411962.131436675	Srgap2	protein_coding
ENSMUSG00000040158:I002	ENSMUSG00000040158	ENSMUSG00000040158:I002	1.22204	4.18002	0.286095	0.186243	0.227597	0.735954	11.73180508.73180731	Tax1bp3	protein_coding
ENSMUSG00000037326:I020	ENSMUSG00000037326	ENSMUSG00000037326:I020	-1.76058	4.91661	0.139613	0.129213	-0.227489	1.17823	17.25965527.25973091	Capn15	protein_coding
ENSMUSG00000028483:I007	ENSMUSG00000028483	ENSMUSG00000028483:I007	-1.87825	5.53099	0.113554	0.121062	-0.227384	1.16743	4.83441969.83450071	Snapc3	protein_coding
ENSMUSG00000059981:I017	ENSMUSG00000059981	ENSMUSG00000059981:I017	-1.37803	3.36653	0.252667	0.164955	-0.227313	0.975176	7.126879452.126880052	Taok2	protein_coding
ENSMUSG00000063796:Io012	ENSMUSG00000063796	ENSMUSG00000063796:Io012	2.18411	6.87394	0.0659468	0.104075	0.227312	1.18773	19.8591456.8593213	Slc22a8	protein_coding
ENSMUSG00000033253:I057	ENSMUSG00000033253	ENSMUSG00000033253:I057	1.21785	3.32876	0.302508	0.18661	0.227263	0.75048	4.118389869.118390058	Szt2	protein_coding
ENSMUSG00000003234:I018	ENSMUSG00000003234	ENSMUSG00000003234:I018	1.60194	4.48486	0.176714	0.141821	0.227189	0.911059	16.20552630.20558560	Abcf3	protein_coding
ENSMUSG00000096054:I016	ENSMUSG00000096054	ENSMUSG00000096054:I016	1.76806	6.01047	0.12738	0.128435	0.22708	1.07649	10.5056527.5057780	Syne1	protein_coding
ENSMUSG00000028318:I014	ENSMUSG00000028318	ENSMUSG00000028318:I014	-1.74611	2.03517	0.220737	0.129966	-0.226936	0.888783	4.45028099.45029338	Polr1e	protein_coding
ENSMUSG00000036678:Io015	ENSMUSG00000036678	ENSMUSG00000036678:Io015	-6.01392	6.97524	0.000542078	0.0377308	-0.22691	1.19805	15.102345675.102346487	Aaas	protein_coding
ENSMUSG00000036646:I010	ENSMUSG00000036646	ENSMUSG00000036646:I010	-2.9849	3.61923	0.046023	0.076001	-0.226855	1.01889	2.25345594.25348036	Man1b1	protein_coding
ENSMUSG00000002885:I014	ENSMUSG00000002885	ENSMUSG00000002885:I014	-0.903078	3.05197	0.432019	0.251079	-0.226744	0.823909	8.83729525.83730111	Adgre5	protein_coding
ENSMUSG00000027881:Io007	ENSMUSG00000027881	ENSMUSG00000027881:Io007	1.53748	6.03741	0.174787	0.147424	0.226662	1.23422	3.108908404.108911164	Prpf38b	protein_coding
ENSMUSG00000028973:E029	ENSMUSG00000028973	ENSMUSG00000028973:E029	1.55421	5.55257	0.175066	0.145793	0.226593	1.24533	5.24406801.24407308	Abcb8	protein_coding
ENSMUSG00000026842:I010	ENSMUSG00000026842	ENSMUSG00000026842:I010	-1.24352	3.07224	0.300121	0.182186	-0.226553	0.888783	2.31778507.31778921	Abl1	protein_coding
ENSMUSG00000039307:I017	ENSMUSG00000039307	ENSMUSG00000039307:I017	1.21528	5.08326	0.277669	0.186269	0.22637	0.897016	11.121219923.121220864	Hexdc	protein_coding
ENSMUSG00000031575:E008	ENSMUSG00000031575	ENSMUSG00000031575:E008	1.65745	6.99834	0.141406	0.136531	0.226292	1.00161	8.25817508.25817604	Ash2l	protein_coding
ENSMUSG00000033032:I013	ENSMUSG00000033032	ENSMUSG00000033032:I013	1.20288	4.38745	0.289888	0.18806	0.226214	0.726999	18.61748875.61751666	Afap1l1	protein_coding
ENSMUSG00000053965:Io001	ENSMUSG00000053965	ENSMUSG00000053965:Io001	-0.97356	3.16643	0.398644	0.232347	-0.226203	0.89905	3.122729367.122747889	Pde5a	protein_coding
ENSMUSG00000022935:I018	ENSMUSG00000022935	ENSMUSG00000022935:I018	2.49358	6.28639	0.0451474	0.0907092	0.226191	0.726999	16.88006522.88009705	Grik1	protein_coding
ENSMUSG00000026950:I070	ENSMUSG00000026950	ENSMUSG00000026950:I070	-1.41398	4.28838	0.225684	0.159907	-0.226105	0.897016	2.52202011.52202509	Neb	protein_coding
ENSMUSG00000052911:I021	ENSMUSG00000052911	ENSMUSG00000052911:I021	1.15871	4	0.311039	0.19512	0.226087	0.778151	9.108485690.108485767	Lamb2	protein_coding
ENSMUSG00000036246:I002	ENSMUSG00000036246	ENSMUSG00000036246:I002	1.22759	4.2727	0.282905	0.184127	0.226032	0.78348	8.69809858.69810630	Gmip	protein_coding
ENSMUSG00000037369:I019	ENSMUSG00000037369	ENSMUSG00000037369:I019	2.02086	5.81658	0.0912872	0.111815	0.225963	1.30503	X.18249854.18250707	Kdm6a	protein_coding
ENSMUSG00000041236:I016	ENSMUSG00000041236	ENSMUSG00000041236:I016	1.19928	4.98647	0.284284	0.188392	0.225935	0.791353	13.18829338.18830737	Vps41	protein_coding
ENSMUSG00000037617:I020	ENSMUSG00000037617	ENSMUSG00000037617:I020	-2.35814	5.49478	0.0603047	0.0957898	-0.225885	1.01424	15.36233343.36234301	Spag1	protein_coding
ENSMUSG00000030612:I001	ENSMUSG00000030612	ENSMUSG00000030612:I001	1.19752	4.44059	0.29109	0.188567	0.225813	0.804165	7.78775725.78780438	Mrpl46	protein_coding
ENSMUSG00000038002:I013	ENSMUSG00000038002	ENSMUSG00000038002:I013	1.16805	4.1681	0.305228	0.193243	0.225717	0.714764	17.24984025.24984975	Cramp1l	protein_coding
ENSMUSG00000037526:I004	ENSMUSG00000037526	ENSMUSG00000037526:I004	-2.55018	3.10612	0.0810862	0.088406	-0.225451	1.06832	14.47547358.47548919	Atg14	protein_coding
ENSMUSG00000037526:I001	ENSMUSG00000037526	ENSMUSG00000037526:I001	1.15888	4	0.310978	0.194275	0.225141	0.947034	14.47543143.47545628	Atg14	protein_coding
ENSMUSG00000031392:I012	ENSMUSG00000031392	ENSMUSG00000031392:I012	-0.94482	3.41453	0.406687	0.238212	-0.225067	0.809185	X.74018366.74019900	Irak1	protein_coding
ENSMUSG00000054690:I001	ENSMUSG00000054690	ENSMUSG00000054690:I001	1.15493	4	0.312414	0.19485	0.225039	0.764536	3.137341312.137372728	Emcn	protein_coding
ENSMUSG00000033257:I008	ENSMUSG00000033257	ENSMUSG00000033257:I008	2.46469	5.30933	0.054049	0.0912702	0.224953	0.981936	1.74685443.74685860	Ttll4	protein_coding
ENSMUSG00000037300:E005	ENSMUSG00000037300	ENSMUSG00000037300:E005	-0.910349	3.05681	0.428623	0.247087	-0.224936	0.758968	8.124673527.124673657	Ttc13	protein_coding
ENSMUSG00000017491:I004	ENSMUSG00000017491	ENSMUSG00000017491:I004	1.8047	5.55043	0.125144	0.12463	0.224921	1.03103	14.16435258.16436734	Rarb	protein_coding
ENSMUSG00000050567:I005	ENSMUSG00000050567	ENSMUSG00000050567:I005	2.92029	4.34757	0.0390606	0.0770125	0.224899	0.770033	11.50267010.50291726	Maml1	protein_coding
ENSMUSG00000039501:I002	ENSMUSG00000039501	ENSMUSG00000039501:I002	-4.61264	3.43284	0.0141825	0.0486953	-0.224614	1.20412	2.167039872.167040159	Znfx1	protein_coding
ENSMUSG00000039201:I003	ENSMUSG00000039201	ENSMUSG00000039201:I003	1.21646	4.28069	0.286596	0.184636	0.224603	0.840478	X.8156778.8172738	Tbc1d25	protein_coding
ENSMUSG00000015120:Io008	ENSMUSG00000015120	ENSMUSG00000015120:Io008	-0.967903	3.54669	0.394362	0.231976	-0.22453	0.796523	17.25272765.25273321	Ube2i	protein_coding
ENSMUSG00000025402:Io007	ENSMUSG00000025402	ENSMUSG00000025402:Io007	-0.924198	3.40262	0.416141	0.242822	-0.224415	0.833454	10.127661779.127663132	Nab2	protein_coding
ENSMUSG00000050989:I004	ENSMUSG00000050989	ENSMUSG00000050989:I004	-3.58525	4.28975	0.0204882	0.0625686	-0.224324	1.14728	4.134542442.134542713	Selenon	protein_coding
ENSMUSG00000011589:I009	ENSMUSG00000011589	ENSMUSG00000011589:I009	-1.89578	4.02845	0.130371	0.118299	-0.224268	1.21797	17.55993941.55995357	Fsd1	protein_coding
ENSMUSG00000035311:I006	ENSMUSG00000035311	ENSMUSG00000035311:I006	-0.909779	3.07604	0.428505	0.246494	-0.224255	0.744727	10.88412035.88412605	Gnptab	protein_coding
ENSMUSG00000028868:I006	ENSMUSG00000028868	ENSMUSG00000028868:I006	-5.1232	5.78607	0.00241817	0.0437504	-0.224142	0.717855	4.133176612.133184969	Wasf2	protein_coding
ENSMUSG00000002968:I003	ENSMUSG00000002968	ENSMUSG00000002968:I003	-1.31394	3.22686	0.274471	0.170584	-0.224138	1.33505	7.44880104.44880252	Med25	protein_coding
ENSMUSG00000055805:I031	ENSMUSG00000055805	ENSMUSG00000055805:I031	2.71235	6.20987	0.0338199	0.0826311	0.224124	1.13093	11.103197778.103198135	Fmnl1	protein_coding
ENSMUSG00000031399:Io006	ENSMUSG00000031399	ENSMUSG00000031399:Io006	-1.31094	3.40414	0.271304	0.170924	-0.224072	0.914989	X.74387751.74390474	Fam3a	protein_coding
ENSMUSG00000015305:I007	ENSMUSG00000015305	ENSMUSG00000015305:I007	1.17112	4.06438	0.305599	0.191279	0.224011	0.996771	10.8741597.8742428	Sash1	protein_coding
ENSMUSG00000034275:I008	ENSMUSG00000034275	ENSMUSG00000034275:I008	-1.61921	4.47614	0.173109	0.138241	-0.223842	1.1127	9.27322315.27322617	Igsf9b	protein_coding
ENSMUSG00000004626:I013	ENSMUSG00000004626	ENSMUSG00000004626:I013	5.07514	5.03133	0.00378286	0.0440909	0.223768	1.42717	8.3634623.3635446	Stxbp2	protein_coding
ENSMUSG00000038286:I009	ENSMUSG00000038286	ENSMUSG00000038286:I009	1.76986	5.03954	0.136513	0.126318	0.223564	0.84967	13.34050434.34060434	Bphl	protein_coding
ENSMUSG00000036246:I001	ENSMUSG00000036246	ENSMUSG00000036246:I001	1.1964	4.29157	0.293424	0.186811	0.223502	0.711651	8.69808820.69809774	Gmip	protein_coding
ENSMUSG00000024982:Io017	ENSMUSG00000024982	ENSMUSG00000024982:Io017	-0.906241	3.10366	0.429581	0.24655	-0.223434	1.09498	19.55314772.55315796	Zdhhc6	protein_coding
ENSMUSG00000021357:I001	ENSMUSG00000021357	ENSMUSG00000021357:I001	1.20186	4.78301	0.285523	0.185892	0.223417	0.916941	13.30815391.30817998	Exoc2	protein_coding
ENSMUSG00000026975:I013	ENSMUSG00000026975	ENSMUSG00000026975:I013	-1.38699	3.54195	0.246324	0.160921	-0.223195	1.04139	2.24969115.24969506	Dph7	protein_coding
ENSMUSG00000020538:I007	ENSMUSG00000020538	ENSMUSG00000020538:I007	-0.949369	3.56842	0.402194	0.234845	-0.222954	0.954243	11.60202261.60202762	Srebf1	protein_coding
ENSMUSG00000031749:I010	ENSMUSG00000031749	ENSMUSG00000031749:I010	-1.34486	4.83389	0.238317	0.165761	-0.222926	0.840478	8.110969663.110970102	St3gal2	protein_coding
ENSMUSG00000021930:I001	ENSMUSG00000021930	ENSMUSG00000021930:I001	-2.14248	3	0.121568	0.104007	-0.222832	0.717855	14.61535241.61540137	Spryd7	protein_coding
ENSMUSG00000068740:I006	ENSMUSG00000068740	ENSMUSG00000068740:I006	-1.21571	3.34697	0.30283	0.183218	-0.22274	0.801632	3.108394024.108394213	Celsr2	protein_coding
ENSMUSG00000034575:I009	ENSMUSG00000034575	ENSMUSG00000034575:I009	-0.888562	3.03176	0.439068	0.25066	-0.222727	0.890856	13.69510727.69512890	Tent4a	protein_coding
ENSMUSG00000005481:I010	ENSMUSG00000005481	ENSMUSG00000005481:I010	0.989543	5.0967	0.36702	0.225062	0.222708	0.75048	8.83722361.83722449	Ddx39	protein_coding
ENSMUSG00000028393:I007	ENSMUSG00000028393	ENSMUSG00000028393:I007	3.10176	5.74488	0.0223012	0.0717823	0.222651	1.21011	4.62511785.62511887	Alad	protein_coding
ENSMUSG00000059316:I001	ENSMUSG00000059316	ENSMUSG00000059316:I001	4.81434	4.86913	0.0051706	0.0462283	0.222559	0.947034	2.29802960.29804160	Slc27a4	protein_coding
ENSMUSG00000029478:Io010	ENSMUSG00000029478	ENSMUSG00000029478:Io010	1.157	4.25742	0.308035	0.192348	0.222547	0.916941	5.125027217.125028621	Ncor2	protein_coding
ENSMUSG00000033510:Io002	ENSMUSG00000033510	ENSMUSG00000033510:Io002	-1.56798	3	0.214886	0.141913	-0.222516	0.806682	7.63615418.63649609	Otud7a	protein_coding
ENSMUSG00000031833:I026	ENSMUSG00000031833	ENSMUSG00000031833:I026	1.52875	4.09926	0.199359	0.145528	0.222476	0.939704	8.70789703.70789848	Mast3	protein_coding
ENSMUSG00000020124:I008	ENSMUSG00000020124	ENSMUSG00000020124:I008	-1.67874	3.05363	0.190193	0.132497	-0.222427	0.854194	10.123125927.123127678	Usp15	protein_coding
ENSMUSG00000026600:I003	ENSMUSG00000026600	ENSMUSG00000026600:I003	-0.915697	3.22223	0.423092	0.242867	-0.222392	0.775462	1.156432982.156434153	Soat1	protein_coding
ENSMUSG00000039515:Io016	ENSMUSG00000039515	ENSMUSG00000039515:Io016	2.42133	6.95892	0.0462047	0.0918279	0.222345	1.31136	2.30441978.30443290	Ptpa	protein_coding
ENSMUSG00000029673:Io002	ENSMUSG00000029673	ENSMUSG00000029673:Io002	-2.25056	3.23461	0.103432	0.0987732	-0.222295	0.991882	5.131443678.131445399	Auts2	protein_coding
ENSMUSG00000037773:I003	ENSMUSG00000037773	ENSMUSG00000037773:I003	-0.902022	3.02069	0.433116	0.246306	-0.222173	1.10139	2.130419890.130421890	Pced1a	protein_coding
ENSMUSG00000005142:I015	ENSMUSG00000005142	ENSMUSG00000005142:I015	1.90911	5.46323	0.109601	0.116304	0.222038	0.961333	8.85092181.85092832	Man2b1	protein_coding
ENSMUSG00000021340:I017	ENSMUSG00000021340	ENSMUSG00000021340:I017	1.77872	4.62556	0.140142	0.12479	0.221967	0.81661	13.24975785.24979379	Gpld1	protein_coding
ENSMUSG00000034744:I014	ENSMUSG00000034744	ENSMUSG00000034744:I014	1.038	3.2809	0.369631	0.213828	0.221953	0.747613	6.83801576.83802268	Nagk	protein_coding
ENSMUSG00000023830:Io016	ENSMUSG00000023830	ENSMUSG00000023830:Io016	1.96437	4.2615	0.116591	0.112952	0.221881	1.18877	17.12698644.12699180	Igf2r	protein_coding
ENSMUSG00000032177:I014	ENSMUSG00000032177	ENSMUSG00000032177:I014	1.15056	4.01689	0.313765	0.19278	0.221806	0.888783	9.21204423.21204970	Pde4a	protein_coding
ENSMUSG00000063808:I012	ENSMUSG00000063808	ENSMUSG00000063808:I012	-1.79006	4.56699	0.138983	0.123832	-0.221667	0.901075	7.35293833.35295255	Gpatch1	protein_coding
ENSMUSG00000023972:I013	ENSMUSG00000023972	ENSMUSG00000023972:I013	1.14611	4.44268	0.309707	0.193354	0.221604	0.90309	17.46579428.46579567	Ptk7	protein_coding
ENSMUSG00000052512:Io030	ENSMUSG00000052512	ENSMUSG00000052512:Io030	-1.31178	5.39175	0.242673	0.168933	-0.221602	1.05436	7.49575255.49575648	Nav2	protein_coding
ENSMUSG00000042790:E010	ENSMUSG00000042790	ENSMUSG00000042790:E010	2.91875	5.62418	0.0287635	0.0759199	0.221591	1.23234	9.45867051.45867500	Rnf214	protein_coding
ENSMUSG00000032782:I012	ENSMUSG00000032782	ENSMUSG00000032782:I012	1.1426	4.46536	0.310742	0.193898	0.221549	0.90309	11.69305629.69307943	Cntrob	protein_coding
ENSMUSG00000026869:I005	ENSMUSG00000026869	ENSMUSG00000026869:I005	1.31522	4.99217	0.245604	0.168367	0.221439	0.920819	2.34857829.34860632	Psmd5	protein_coding
ENSMUSG00000024613:Io007	ENSMUSG00000024613	ENSMUSG00000024613:Io007	1.43782	4.02359	0.223464	0.153979	0.221393	1.24258	18.60819610.60821643	Tcof1	protein_coding
ENSMUSG00000032306:I008	ENSMUSG00000032306	ENSMUSG00000032306:I008	1.22172	5.54079	0.271233	0.181148	0.221312	0.809185	9.57550773.57552147	Mpi	protein_coding
ENSMUSG00000055485:I005	ENSMUSG00000055485	ENSMUSG00000055485:I005	1.39849	4.49279	0.227063	0.158199	0.22124	0.90309	2.157022887.157023797	Soga1	protein_coding
ENSMUSG00000005886:I020	ENSMUSG00000005886	ENSMUSG00000005886:I020	-0.95414	3.30182	0.404517	0.231817	-0.221186	1.02195	1.13190190.13221307	Ncoa2	protein_coding
ENSMUSG00000040681:I006	ENSMUSG00000040681	ENSMUSG00000040681:I006	-1.80322	5.68566	0.12413	0.122565	-0.221012	1.13448	16.96127461.96127590	Hmgn1	protein_coding
ENSMUSG00000096054:I069	ENSMUSG00000096054	ENSMUSG00000096054:I069	3.18634	5.33326	0.0222683	0.0693617	0.22101	1.16852	10.5220504.5221863	Syne1	protein_coding
ENSMUSG00000037089:I004	ENSMUSG00000037089	ENSMUSG00000037089:I004	-2.46964	6.14398	0.0475495	0.0894909	-0.22101	1.20613	17.45564773.45564925	Slc35b2	protein_coding
ENSMUSG00000020758:I046	ENSMUSG00000020758	ENSMUSG00000020758:I046	-1.65924	3.40787	0.184653	0.133165	-0.220953	1.01268	11.116007865.116007961	Itgb4	protein_coding
ENSMUSG00000032119:I004	ENSMUSG00000032119	ENSMUSG00000032119:I004	1.31179	5.8965	0.238346	0.168436	0.220953	1.1597	9.44298244.44298334	Hinfp	protein_coding
ENSMUSG00000038056:I063	ENSMUSG00000038056	ENSMUSG00000038056:I063	2.10301	5.35736	0.0857004	0.105054	0.22093	0.892919	5.25405519.25409134	Kmt2c	protein_coding
ENSMUSG00000002413:I009	ENSMUSG00000002413	ENSMUSG00000002413:I009	-1.83943	3.36348	0.153105	0.12001	-0.22075	1.16192	6.39643217.39644238	Braf	protein_coding
ENSMUSG00000057335:I017	ENSMUSG00000057335	ENSMUSG00000057335:I017	-1.55007	4.96188	0.18226	0.142397	-0.220725	1.11641	1.176774910.176780261	Cep170	protein_coding
ENSMUSG00000040675:I011	ENSMUSG00000040675	ENSMUSG00000040675:I011	-0.964844	3.66299	0.393908	0.228311	-0.220285	0.871832	10.4018599.4028395	Mthfd1l	protein_coding
ENSMUSG00000010110:E034	ENSMUSG00000010110	ENSMUSG00000010110:E034	4.79274	6.85399	0.00210156	0.0459516	0.220234	0.991882	19.8748711.8748807	Stx5a	protein_coding
ENSMUSG00000023353:I019	ENSMUSG00000023353	ENSMUSG00000023353:I019	-1.90401	3.29971	0.144619	0.115659	-0.220216	0.84739	5.24498207.24499658	Agap3	protein_coding
ENSMUSG00000000568:Io001	ENSMUSG00000000568	ENSMUSG00000000568:Io001	2.26183	5.75678	0.0662365	0.0973355	0.220156	0.838149	5.99961333.99962515	Hnrnpd	protein_coding
ENSMUSG00000039477:I026	ENSMUSG00000039477	ENSMUSG00000039477:I026	-0.99415	4.14783	0.37455	0.221177	-0.219883	0.90309	5.142775975.142776176	Tnrc18	protein_coding
ENSMUSG00000032913:I009	ENSMUSG00000032913	ENSMUSG00000032913:I009	-2.96069	4.63779	0.034549	0.0742228	-0.21975	1.13684	3.104464308.104465487	Lrig2	protein_coding
ENSMUSG00000028820:I007	ENSMUSG00000028820	ENSMUSG00000028820:I007	-2.90138	3.08971	0.060244	0.0756951	-0.21962	1.04285	4.127026227.127026769	Sfpq	protein_coding
ENSMUSG00000022325:I001	ENSMUSG00000022325	ENSMUSG00000022325:I001	1.19135	4.1043	0.297821	0.184337	0.21961	0.75048	15.34495415.34499289	Pop1	protein_coding
ENSMUSG00000038388:I014	ENSMUSG00000038388	ENSMUSG00000038388:I014	-0.87479	3.03684	0.445367	0.250766	-0.219367	0.833454	6.50178520.50180176	Mpp6	protein_coding
ENSMUSG00000031161:I020	ENSMUSG00000031161	ENSMUSG00000031161:I020	1.11882	4	0.325865	0.196059	0.219355	0.732989	X.7941912.7942033	Hdac6	protein_coding
ENSMUSG00000024621:I006	ENSMUSG00000024621	ENSMUSG00000024621:I006	1.13691	4.71633	0.31002	0.192906	0.219316	0.916941	18.61109873.61110221	Csf1r	protein_coding
ENSMUSG00000053825:I022	ENSMUSG00000053825	ENSMUSG00000053825:I022	1.20501	4.97065	0.282417	0.181902	0.219193	0.950653	10.106865401.106869879	Ppfia2	protein_coding
ENSMUSG00000022416:I025	ENSMUSG00000022416	ENSMUSG00000022416:I025	4.26384	6.99859	0.00373059	0.0513895	0.219117	1.07918	15.80378348.80379000	Cacna1i	protein_coding
ENSMUSG00000042104:I016	ENSMUSG00000042104	ENSMUSG00000042104:I016	2.4495	4.0865	0.0691467	0.0894396	0.219083	0.914989	14.119018903.119019467	Uggt2	protein_coding
ENSMUSG00000045039:I029	ENSMUSG00000045039	ENSMUSG00000045039:I029	-1.19204	4.68195	0.29014	0.183722	-0.219003	1.18353	7.25349078.25349655	Megf8	protein_coding
ENSMUSG00000008690:I006	ENSMUSG00000008690	ENSMUSG00000008690:I006	1.55897	4.52252	0.185818	0.140476	0.218998	0.856438	15.89363486.89363605	Ncaph2	protein_coding
ENSMUSG00000078570:E006	ENSMUSG00000078570	ENSMUSG00000078570:E006	-1.77539	5.06503	0.135248	0.123326	-0.218952	1.24258	4.124849962.124850232	1110065P20Rik	protein_coding
ENSMUSG00000028798:I010	ENSMUSG00000028798	ENSMUSG00000028798:I010	1.11927	4	0.325696	0.195577	0.218903	0.838149	4.129596939.129598955	Eif3i	protein_coding
ENSMUSG00000024219:Io025	ENSMUSG00000024219	ENSMUSG00000024219:Io025	2.74995	5.33797	0.0376073	0.079585	0.218855	0.761761	17.27976717.27985066	Anks1	protein_coding
ENSMUSG00000036208:I001	ENSMUSG00000036208	ENSMUSG00000036208:I001	1.17615	4.07451	0.303646	0.18605	0.218824	0.838149	16.44724468.44727028	Nepro	protein_coding
ENSMUSG00000036435:I017	ENSMUSG00000036435	ENSMUSG00000036435:I017	-0.872063	3.14213	0.444699	0.25074	-0.218662	0.717855	5.76560406.76561292	Exoc1	protein_coding
ENSMUSG00000022335:Io003	ENSMUSG00000022335	ENSMUSG00000022335:Io003	1.33224	3.02427	0.274274	0.164111	0.218636	0.842794	15.68105079.68110477	Zfat	protein_coding
ENSMUSG00000068922:E022	ENSMUSG00000068922	ENSMUSG00000068922:E022	1.16802	6.93343	0.281389	0.187182	0.218632	1.12974	3.88912113.88912237	Msto1	protein_coding
ENSMUSG00000029178:I012	ENSMUSG00000029178	ENSMUSG00000029178:I012	-1.12868	3.29681	0.334411	0.193669	-0.218591	1.00321	5.64827270.64828977	Klf3	protein_coding
ENSMUSG00000034042:I005	ENSMUSG00000034042	ENSMUSG00000034042:I005	-1.72142	3.56153	0.169032	0.126942	-0.218521	0.711651	4.116573523.116574337	Gpbp1l1	protein_coding
ENSMUSG00000022211:I039	ENSMUSG00000022211	ENSMUSG00000022211:I039	2.39478	6.24049	0.0520882	0.0911191	0.21821	1.06832	14.55504152.55504468	Carmil3	protein_coding
ENSMUSG00000040537:Io039	ENSMUSG00000040537	ENSMUSG00000040537:Io039	2.70148	5.75905	0.0369862	0.080766	0.218188	1.48192	5.8082269.8091365	Adam22	protein_coding
ENSMUSG00000030754:Io003	ENSMUSG00000030754	ENSMUSG00000030754:Io003	2.44965	4.12879	0.0685039	0.0890409	0.218119	0.901075	7.114217711.114219526	Copb1	protein_coding
ENSMUSG00000031511:E010	ENSMUSG00000031511	ENSMUSG00000031511:E010	1.75618	6.23975	0.127676	0.124199	0.218115	0.950653	8.11781239.11782525	Arhgef7	protein_coding
ENSMUSG00000027472:Io004	ENSMUSG00000027472	ENSMUSG00000027472:Io004	-1.15229	3.09829	0.330296	0.189211	-0.218026	0.838149	2.153014085.153015234	Pdrg1	protein_coding
ENSMUSG00000027510:I008	ENSMUSG00000027510	ENSMUSG00000027510:I008	-1.01897	3.53447	0.372814	0.213864	-0.217923	0.796523	2.173023381.173033506	Rbm38	protein_coding
ENSMUSG00000025153:I025	ENSMUSG00000025153	ENSMUSG00000025153:I025	-1.62395	3.86991	0.182092	0.133946	-0.217521	1.08451	11.120815470.120815611	Fasn	protein_coding
ENSMUSG00000071064:I001	ENSMUSG00000071064	ENSMUSG00000071064:I001	1.9879	5.33699	0.099919	0.1094	0.217476	1.22855	8.79028729.79060250	Zfp827	protein_coding
ENSMUSG00000031207:I012	ENSMUSG00000031207	ENSMUSG00000031207:I012	1.25795	5.10244	0.262908	0.172864	0.217454	0.81661	X.96166149.96166470	Msn	protein_coding
ENSMUSG00000003234:I004	ENSMUSG00000003234	ENSMUSG00000003234:I004	1.13526	4.03625	0.319151	0.191514	0.217418	1.12734	16.20549314.20549744	Abcf3	protein_coding
ENSMUSG00000034930:I012	ENSMUSG00000034930	ENSMUSG00000034930:I012	-0.91228	3.45696	0.420706	0.238309	-0.217404	0.90908	6.83148315.83149464	Rtkn	protein_coding
ENSMUSG00000023033:Io024	ENSMUSG00000023033	ENSMUSG00000023033:Io024	3.82419	3.56873	0.0230695	0.0568407	0.21737	0.826315	15.101018524.101024261	Scn8a	protein_coding
ENSMUSG00000024172:I006	ENSMUSG00000024172	ENSMUSG00000024172:I006	3.43683	6.29926	0.0128328	0.0632345	0.217327	1.1333	17.55498406.55510141	St6gal2	protein_coding
ENSMUSG00000010755:I016	ENSMUSG00000010755	ENSMUSG00000010755:I016	1.27097	5.97268	0.250995	0.170946	0.217267	0.932248	7.143576006.143576586	Cars	protein_coding
ENSMUSG00000035392:I027	ENSMUSG00000035392	ENSMUSG00000035392:I027	-1.02491	3.00289	0.380766	0.211932	-0.21721	0.775462	2.38126648.38136926	Dennd1a	protein_coding
ENSMUSG00000008575:I003	ENSMUSG00000008575	ENSMUSG00000008575:I003	2.23293	4.21253	0.0859253	0.0972681	0.217193	1.10646	4.82310391.82320474	Nfib	protein_coding
ENSMUSG00000031753:I033	ENSMUSG00000031753	ENSMUSG00000031753:I033	-1.12916	3.7646	0.325604	0.192285	-0.21712	0.922745	8.110879725.110880595	Cog4	protein_coding
ENSMUSG00000021224:I003	ENSMUSG00000021224	ENSMUSG00000021224:I003	-1.82801	5.69896	0.119905	0.118687	-0.216961	0.971757	12.83797343.83799508	Numb	protein_coding
ENSMUSG00000063358:I011	ENSMUSG00000063358	ENSMUSG00000063358:I011	1.72123	5.68576	0.138725	0.126045	0.216952	0.81661	16.17035723.17038314	Mapk1	protein_coding
ENSMUSG00000028140:I005	ENSMUSG00000028140	ENSMUSG00000028140:I005	1.14632	4.11987	0.313849	0.189211	0.216896	1.05577	3.94446737.94447260	Mrpl9	protein_coding
ENSMUSG00000018372:I003	ENSMUSG00000018372	ENSMUSG00000018372:I003	-0.982834	5.65842	0.365826	0.220644	-0.216857	0.84967	11.106792584.106796123	Cep95	protein_coding
ENSMUSG00000024664:I004	ENSMUSG00000024664	ENSMUSG00000024664:I004	-0.923057	3.17577	0.420618	0.234781	-0.216716	0.856438	19.10053033.10054020	Fads3	protein_coding
ENSMUSG00000026288:I026	ENSMUSG00000026288	ENSMUSG00000026288:I026	1.10265	4	0.33206	0.196497	0.216667	0.835808	1.87711152.87712031	Inpp5d	protein_coding
ENSMUSG00000006442:I001	ENSMUSG00000006442	ENSMUSG00000006442:I001	2.7888	4.73831	0.0408491	0.0776871	0.216654	1.08977	4.148591786.148592044	Srm	protein_coding
ENSMUSG00000042605:I011	ENSMUSG00000042605	ENSMUSG00000042605:I011	1.10911	4.06992	0.328579	0.195298	0.216608	1.00955	5.121779596.121781333	Atxn2	protein_coding
ENSMUSG00000024542:I021	ENSMUSG00000024542	ENSMUSG00000024542:I021	2.25946	4	0.0867324	0.0958592	0.21659	0.741823	18.67843284.67847352	Cep192	protein_coding
ENSMUSG00000022568:I001	ENSMUSG00000022568	ENSMUSG00000022568:I001	-0.86819	3.07663	0.447716	0.24946	-0.216579	0.835808	15.76047537.76047621	Scrib	protein_coding
ENSMUSG00000028649:I040	ENSMUSG00000028649	ENSMUSG00000028649:I040	2.36164	5.19212	0.0627284	0.0916949	0.216551	1.23888	4.123386557.123387228	Macf1	protein_coding
ENSMUSG00000034126:I009	ENSMUSG00000034126	ENSMUSG00000034126:I009	1.12966	4.28824	0.317817	0.191653	0.216503	0.871832	12.87118090.87119572	Pomt2	protein_coding
ENSMUSG00000029502:I005	ENSMUSG00000029502	ENSMUSG00000029502:I005	-0.889471	3.03508	0.438585	0.243041	-0.216178	0.856438	5.110184607.110185786	Golga3	protein_coding
ENSMUSG00000026355:I006	ENSMUSG00000026355	ENSMUSG00000026355:I006	-0.858216	3.0897	0.4522	0.251859	-0.216149	0.854194	1.128339478.128341285	Mcm6	protein_coding
ENSMUSG00000024889:Io006	ENSMUSG00000024889	ENSMUSG00000024889:Io006	1.15137	4.13314	0.311801	0.187727	0.216142	0.796523	19.4625092.4625193	Rce1	protein_coding
ENSMUSG00000038312:I008	ENSMUSG00000038312	ENSMUSG00000038312:I008	-2.73619	6.87855	0.0295794	0.0789509	-0.216025	1.01579	2.155716221.155718264	Edem2	protein_coding
ENSMUSG00000074227:I001	ENSMUSG00000074227	ENSMUSG00000074227:I001	2.02427	4.87714	0.100258	0.106717	0.216023	0.916941	7.29256837.29258168	Spint2	protein_coding
ENSMUSG00000019338:I010	ENSMUSG00000019338	ENSMUSG00000019338:I010	1.12959	3.25723	0.334913	0.191162	0.215934	0.963088	3.95012476.95013833	Zfp687	protein_coding
ENSMUSG00000050821:I009	ENSMUSG00000050821	ENSMUSG00000050821:I009	1.21779	4.2413	0.286685	0.177234	0.215833	0.98361	16.20699450.20699629	Fam131a	protein_coding
ENSMUSG00000062867:E028	ENSMUSG00000062867	ENSMUSG00000062867:E028	1.33399	4.9171	0.240652	0.16179	0.215827	1.00955	9.108565245.108565327	Impdh2	protein_coding
ENSMUSG00000022515:I013	ENSMUSG00000022515	ENSMUSG00000022515:I013	-3.21601	6.99997	0.0147348	0.0671021	-0.215801	1.08451	16.4948363.4950613	Anks3	protein_coding
ENSMUSG00000003623:I006	ENSMUSG00000003623	ENSMUSG00000003623:I006	2.8992	4.19156	0.0417351	0.0744304	0.215788	0.939704	5.8973716.8973945	Crot	protein_coding
ENSMUSG00000026965:I012	ENSMUSG00000026965	ENSMUSG00000026965:I012	0.974587	6.49083	0.364675	0.221263	0.21564	0.747613	2.25284691.25284937	Anapc2	protein_coding
ENSMUSG00000022562:I022	ENSMUSG00000022562	ENSMUSG00000022562:I022	1.10429	4.07827	0.330323	0.195196	0.215552	0.966576	15.76302993.76303178	Oplah	protein_coding
ENSMUSG00000019433:I006	ENSMUSG00000019433	ENSMUSG00000019433:I006	1.10313	4.03646	0.331355	0.195275	0.215414	0.723972	8.83662140.83662235	Gipc1	protein_coding
ENSMUSG00000056666:I013	ENSMUSG00000056666	ENSMUSG00000056666:I013	1.76849	4.22704	0.147846	0.12179	0.215384	1.18036	6.72606739.72606874	Retsat	protein_coding
ENSMUSG00000025466:I004	ENSMUSG00000025466	ENSMUSG00000025466:I004	-1.13364	3.92665	0.321378	0.189894	-0.215271	1.13448	7.140099706.140099803	Fuom	protein_coding
ENSMUSG00000060924:I021	ENSMUSG00000060924	ENSMUSG00000060924:I021	-2.04117	3.73564	0.115744	0.105438	-0.215217	0.780824	8.15945178.15953698	Csmd1	protein_coding
ENSMUSG00000022309:I007	ENSMUSG00000022309	ENSMUSG00000022309:I007	-1.25887	3.94499	0.27742	0.170925	-0.215172	0.811674	15.42512405.42523504	Angpt1	protein_coding
ENSMUSG00000029404:I005	ENSMUSG00000029404	ENSMUSG00000029404:I005	-1.4632	4.96315	0.2037	0.146992	-0.215079	1.29618	5.124117388.124117830	Arl6ip4	protein_coding
ENSMUSG00000060212:I013	ENSMUSG00000060212	ENSMUSG00000060212:I013	-1.23211	3.31607	0.298064	0.174556	-0.215071	0.935992	8.125808108.125815661	Pcnx2	protein_coding
ENSMUSG00000027099:I002	ENSMUSG00000027099	ENSMUSG00000027099:I002	1.82611	6.37517	0.114723	0.117746	0.215018	0.871832	2.74847285.74848299	Mtx2	protein_coding
ENSMUSG00000018800:E042	ENSMUSG00000018800	ENSMUSG00000018800:E042	1.9378	3.06987	0.145937	0.110951	0.215002	0.88039	11.110326721.110327732	Abca5	protein_coding
ENSMUSG00000033624:I006	ENSMUSG00000033624	ENSMUSG00000033624:I006	-0.925425	3.10218	0.420955	0.232192	-0.214876	0.932248	8.111112850.111114742	Pdpr	protein_coding
ENSMUSG00000021190:I013	ENSMUSG00000021190	ENSMUSG00000021190:I013	-1.1725	3.03195	0.324825	0.18325	-0.214861	1.05719	12.102423755.102439631	Lgmn	protein_coding
ENSMUSG00000021180:I005	ENSMUSG00000021180	ENSMUSG00000021180:I005	4.86512	6.73481	0.00203432	0.0441606	0.214847	0.726999	12.100558640.100570829	Rps6ka5	protein_coding
ENSMUSG00000027502:I001	ENSMUSG00000027502	ENSMUSG00000027502:I001	-1.24363	3	0.301962	0.172735	-0.214818	0.845098	2.172440739.172444647	Rtf2	protein_coding
ENSMUSG00000030213:I019	ENSMUSG00000030213	ENSMUSG00000030213:I019	-1.09419	3.18523	0.349637	0.1963	-0.21479	0.867489	6.136593146.136596435	Atf7ip	protein_coding
ENSMUSG00000032547:Io015	ENSMUSG00000032547	ENSMUSG00000032547:Io015	-0.94745	3.28963	0.407678	0.226542	-0.214637	1.01579	9.102881754.102886003	Ryk	protein_coding
ENSMUSG00000040018:I003	ENSMUSG00000040018	ENSMUSG00000040018:I003	1.89689	3.32073	0.145158	0.113116	0.214568	0.764536	19.43739991.43741833	Cox15	protein_coding
ENSMUSG00000002017:I002	ENSMUSG00000002017	ENSMUSG00000002017:I002	-0.899595	3.02103	0.434216	0.238464	-0.214521	0.753328	17.75539114.75539401	Fam98a	protein_coding
ENSMUSG00000020238:I015	ENSMUSG00000020238	ENSMUSG00000020238:I015	1.53031	5.14745	0.184844	0.140161	0.214491	1.07243	10.81493539.81496080	Ncln	protein_coding
ENSMUSG00000026853:Io007	ENSMUSG00000026853	ENSMUSG00000026853:Io007	2.27136	4.37921	0.0798351	0.0944307	0.214486	0.957802	2.30406468.30406956	Crat	protein_coding
ENSMUSG00000031561:I028	ENSMUSG00000031561	ENSMUSG00000031561:I028	-1.11459	3.20378	0.341587	0.192419	-0.214469	1.12734	8.48367433.48395436	Tenm3	protein_coding
ENSMUSG00000029466:I010	ENSMUSG00000029466	ENSMUSG00000029466:I010	-1.31935	3.02208	0.278105	0.162471	-0.214357	0.882503	5.122440310.122441290	Anapc7	protein_coding
ENSMUSG00000001924:I010	ENSMUSG00000001924	ENSMUSG00000001924:I010	-1.1933	3.91195	0.300063	0.179511	-0.21421	1.08052	X.20670310.20670544	Uba1	protein_coding
ENSMUSG00000056666:I015	ENSMUSG00000056666	ENSMUSG00000056666:I015	-3.06978	4.6239	0.0307961	0.0697641	-0.21416	1.21894	6.72607033.72607242	Retsat	protein_coding
ENSMUSG00000024533:I007	ENSMUSG00000024533	ENSMUSG00000024533:I007	-1.35767	4.26218	0.242007	0.157652	-0.214039	1.16852	18.67501241.67503431	Spire1	protein_coding
ENSMUSG00000002017:I006	ENSMUSG00000002017	ENSMUSG00000002017:I006	1.89985	4.03852	0.129581	0.112657	0.214032	1.04864	17.75541380.75544748	Fam98a	protein_coding
ENSMUSG00000026197:I005	ENSMUSG00000026197	ENSMUSG00000026197:I005	-2.06168	3.05093	0.129763	0.1038	-0.214002	0.845098	1.75169279.75169500	Zfand2b	protein_coding
ENSMUSG00000027397:Io005	ENSMUSG00000027397	ENSMUSG00000027397:Io005	1.17887	4.88084	0.292704	0.181516	0.213985	0.934124	2.129204155.129206367	Slc20a1	protein_coding
ENSMUSG00000028842:I008	ENSMUSG00000028842	ENSMUSG00000028842:I008	-0.854463	3.07581	0.454241	0.25038	-0.213941	0.865301	4.126353771.126355006	Ago3	protein_coding
ENSMUSG00000001741:Io018	ENSMUSG00000001741	ENSMUSG00000001741:Io018	2.03879	4.43749	0.10417	0.104912	0.213893	1.01268	7.83722697.83735398	Il16	protein_coding
ENSMUSG00000029326:I001	ENSMUSG00000029326	ENSMUSG00000029326:I001	-1.00009	3.33494	0.384199	0.213824	-0.213844	0.970037	5.100040302.100059140	Enoph1	protein_coding
ENSMUSG00000031575:I007	ENSMUSG00000031575	ENSMUSG00000031575:I007	-3.54914	3.4753	0.0300345	0.0602174	-0.21372	1.55181	8.25823306.25827174	Ash2l	protein_coding
ENSMUSG00000021171:Io030	ENSMUSG00000021171	ENSMUSG00000021171:Io030	1.47257	5.82393	0.192748	0.145113	0.213689	1.18773	12.116353889.116357112	Esyt2	protein_coding
ENSMUSG00000021991:I002	ENSMUSG00000021991	ENSMUSG00000021991:I002	-0.845647	3.12724	0.457552	0.252631	-0.213636	0.821489	14.28908068.28908284	Cacna2d3	protein_coding
ENSMUSG00000036591:I002	ENSMUSG00000036591	ENSMUSG00000036591:I002	-1.48298	4.25348	0.208086	0.144039	-0.213607	1.04864	2.20853069.20853958	Arhgap21	protein_coding
ENSMUSG00000027489:I012	ENSMUSG00000027489	ENSMUSG00000027489:I012	-0.998639	4.86076	0.365055	0.2138	-0.213509	1.27875	2.154554925.154555584	Necab3	protein_coding
ENSMUSG00000040620:I002	ENSMUSG00000040620	ENSMUSG00000040620:I002	-0.960048	3.08542	0.406073	0.222386	-0.213502	0.78612	11.70989153.70992108	Dhx33	protein_coding
ENSMUSG00000022340:I001	ENSMUSG00000022340	ENSMUSG00000022340:I001	-3.11391	4.69039	0.028808	0.0685568	-0.21348	0.934124	15.44673648.44675366	Sybu	protein_coding
ENSMUSG00000022629:I023	ENSMUSG00000022629	ENSMUSG00000022629:I023	-1.48099	3.1188	0.231846	0.144136	-0.213464	0.78348	15.90965632.90966337	Kif21a	protein_coding
ENSMUSG00000022679:Io002	ENSMUSG00000022679	ENSMUSG00000022679:Io002	1.08242	4	0.339958	0.19709	0.213333	0.84967	16.13944736.13946558	Mpv17l	protein_coding
ENSMUSG00000028483:I002	ENSMUSG00000028483	ENSMUSG00000028483:I002	-2.04042	6.84682	0.0815659	0.104535	-0.213296	1.32068	4.83418783.83427782	Snapc3	protein_coding
ENSMUSG00000066643:Io029	ENSMUSG00000066643	ENSMUSG00000066643:Io029	1.93567	6.01719	0.100909	0.110189	0.213289	0.945213	12.8990090.8996069	Wdr35	protein_coding
ENSMUSG00000022096:I011	ENSMUSG00000022096	ENSMUSG00000022096:I011	1.38214	4	0.239097	0.154304	0.213269	0.780824	14.70563418.70563567	Hr	protein_coding
ENSMUSG00000034312:I013	ENSMUSG00000034312	ENSMUSG00000034312:I013	-1.88562	4.51645	0.124216	0.113102	-0.213268	1.19189	6.90680652.90689580	Iqsec1	protein_coding
ENSMUSG00000028559:I017	ENSMUSG00000028559	ENSMUSG00000028559:I017	1.06707	4.155	0.343975	0.199861	0.213265	0.869666	4.109068534.109071943	Osbpl9	protein_coding
ENSMUSG00000032560:I003	ENSMUSG00000032560	ENSMUSG00000032560:I003	-2.29278	4.75564	0.0731057	0.0930103	-0.213252	0.945213	9.104153376.104156814	Dnajc13	protein_coding
ENSMUSG00000028382:Io019	ENSMUSG00000028382	ENSMUSG00000028382:Io019	2.03786	4.98241	0.0973333	0.104638	0.213237	0.981936	4.59485731.59488111	Ptbp3	protein_coding
ENSMUSG00000025724:I014	ENSMUSG00000025724	ENSMUSG00000025724:I014	3.20979	4.61006	0.0266324	0.0664311	0.21323	0.730004	7.80935136.80947402	Sec11a	protein_coding
ENSMUSG00000047617:Io003	ENSMUSG00000047617	ENSMUSG00000047617:Io003	1.16619	5.00962	0.296038	0.18279	0.213168	0.811674	2.25455648.25459775	Paxx	protein_coding
ENSMUSG00000021514:Io001	ENSMUSG00000021514	ENSMUSG00000021514:Io001	-1.25366	3.78811	0.28176	0.169967	-0.213081	0.934124	13.65278987.65279261	Zfp369	protein_coding
ENSMUSG00000031446:I013	ENSMUSG00000031446	ENSMUSG00000031446:I013	-2.17714	3.19663	0.112129	0.0977852	-0.212892	0.801632	8.13133841.13135865	Cul4a	protein_coding
ENSMUSG00000005501:I005	ENSMUSG00000005501	ENSMUSG00000005501:I005	1.46716	5.7576	0.194727	0.145097	0.212879	0.96831	1.87951708.87952340	Usp40	protein_coding
ENSMUSG00000041164:Io024	ENSMUSG00000041164	ENSMUSG00000041164:Io024	2.03673	6.87418	0.0818424	0.104472	0.212782	1.23795	11.6397686.6398556	Zmiz2	protein_coding
ENSMUSG00000100680:I001	ENSMUSG00000100680	ENSMUSG00000100680:I001	1.06397	5.21263	0.334128	0.199818	0.212599	0.753328	6.91441158.91441442	1810044D09Rik	lincRNA
ENSMUSG00000027692:I036	ENSMUSG00000027692	ENSMUSG00000027692:I036	1.20295	5.43284	0.278786	0.176702	0.212562	0.741823	3.28664068.28665680	Tnik	protein_coding
ENSMUSG00000028243:I001	ENSMUSG00000028243	ENSMUSG00000028243:I001	1.08302	4.00219	0.339688	0.196227	0.212518	0.961333	4.6191213.6196411	Ubxn2b	protein_coding
ENSMUSG00000027708:I009	ENSMUSG00000027708	ENSMUSG00000027708:I009	1.07733	4	0.34197	0.197247	0.2125	0.705357	3.35919169.35920971	Dcun1d1	protein_coding
ENSMUSG00000026814:E014	ENSMUSG00000026814	ENSMUSG00000026814:E014	1.13454	4.27805	0.31611	0.187213	0.212401	0.998389	2.32673424.32673592	Eng	protein_coding
ENSMUSG00000033623:I009	ENSMUSG00000033623	ENSMUSG00000033623:I009	1.08168	4.00702	0.340151	0.196332	0.212368	0.726999	5.108486247.108487836	Pcgf3	protein_coding
ENSMUSG00000029397:I007	ENSMUSG00000029397	ENSMUSG00000029397:I007	-0.900223	5.35898	0.406634	0.23588	-0.212345	1.20008	5.91957650.91957878	Rchy1	protein_coding
ENSMUSG00000033382:I023	ENSMUSG00000033382	ENSMUSG00000033382:I023	-1.15173	3.71807	0.318067	0.184327	-0.212295	0.871832	18.20863618.20865027	Trappc8	protein_coding
ENSMUSG00000039254:Io009	ENSMUSG00000039254	ENSMUSG00000039254:Io009	-1.06037	5.64518	0.332222	0.200203	-0.212289	1.05577	2.32244389.32245547	Pomt1	protein_coding
ENSMUSG00000040565:I006	ENSMUSG00000040565	ENSMUSG00000040565:I006	1.07866	4.00207	0.341414	0.196744	0.21222	0.720925	19.36958509.36961639	Btaf1	protein_coding
ENSMUSG00000031796:Io006	ENSMUSG00000031796	ENSMUSG00000031796:Io006	1.15502	4.71174	0.303275	0.183657	0.212128	1.03846	8.95422894.95434488	Cfap20	protein_coding
ENSMUSG00000020451:E013	ENSMUSG00000020451	ENSMUSG00000020451:E013	1.69891	6.32115	0.137729	0.124845	0.2121	1.37685	11.3352917.3353277	Limk2	protein_coding
ENSMUSG00000026319:I008	ENSMUSG00000026319	ENSMUSG00000026319:I008	3.93858	6.6451	0.00622793	0.0538496	0.212091	1.06279	1.105687020.105687130	Relch	protein_coding
ENSMUSG00000034312:I004	ENSMUSG00000034312	ENSMUSG00000034312:I004	1.53399	4.36537	0.193923	0.138244	0.212064	0.996771	6.90664071.90667900	Iqsec1	protein_coding
ENSMUSG00000038564:I043	ENSMUSG00000038564	ENSMUSG00000038564:I043	1.32625	4.56357	0.247248	0.159859	0.212012	0.873988	5.31283156.31284004	Ift172	protein_coding
ENSMUSG00000001128:I003	ENSMUSG00000001128	ENSMUSG00000001128:I003	-2.53663	4.61711	0.0560811	0.0835261	-0.211875	1.23422	X.20927392.20927535	Cfp	protein_coding
ENSMUSG00000063275:I007	ENSMUSG00000063275	ENSMUSG00000063275:I007	-1.02274	3.79681	0.367113	0.207153	-0.211863	0.819056	2.14044871.14044948	Hacd1	protein_coding
ENSMUSG00000025156:I003	ENSMUSG00000025156	ENSMUSG00000025156:I003	-0.842316	3.06858	0.4602	0.251423	-0.211777	0.770033	11.120784725.120785121	Gps1	protein_coding
ENSMUSG00000029787:I012	ENSMUSG00000029787	ENSMUSG00000029787:I012	1.07854	4.00853	0.341372	0.19635	0.211772	0.804165	6.56736976.56741369	Avl9	protein_coding
ENSMUSG00000047989:Io005	ENSMUSG00000047989	ENSMUSG00000047989:Io005	1.07284	4	0.343758	0.197388	0.211765	0.744727	18.24114187.24121649	Ino80c	protein_coding
ENSMUSG00000033697:I002	ENSMUSG00000033697	ENSMUSG00000033697:I002	2.48833	3.71312	0.0724402	0.0850716	0.211686	1.2606	15.76725492.76725923	Arhgap39	protein_coding
ENSMUSG00000019802:I017	ENSMUSG00000019802	ENSMUSG00000019802:I017	-2.27903	3.44569	0.0955805	0.0928834	-0.211684	0.966576	10.42812838.42815055	Sec63	protein_coding
ENSMUSG00000023827:I010	ENSMUSG00000023827	ENSMUSG00000023827:I010	1.68003	6.21243	0.142256	0.125996	0.211677	0.761761	17.12213557.12215276	Agpat4	protein_coding
ENSMUSG00000029461:I009	ENSMUSG00000029461	ENSMUSG00000029461:I009	5.0367	6.75411	0.0016704	0.0420169	0.211627	1.31605	7.100818762.100823237	Fam168a	protein_coding
ENSMUSG00000019579:I003	ENSMUSG00000019579	ENSMUSG00000019579:I003	1.82431	6.86207	0.111718	0.115996	0.211613	0.939704	17.56178345.56179364	Mydgf	protein_coding
ENSMUSG00000036099:I011	ENSMUSG00000036099	ENSMUSG00000036099:I011	-2.09599	3.04583	0.125683	0.100789	-0.211252	1.22665	10.93990287.93993517	Vezt	protein_coding
ENSMUSG00000038371:I018	ENSMUSG00000038371	ENSMUSG00000038371:I018	1.14794	6.98685	0.288773	0.183947	0.211161	0.970037	7.110351789.110362040	Sbf2	protein_coding
ENSMUSG00000066440:I062	ENSMUSG00000066440	ENSMUSG00000066440:I062	-1.09957	5.14444	0.320294	0.191919	-0.211028	1.025	12.79279158.79280043	Zfyve26	protein_coding
ENSMUSG00000040260:I002	ENSMUSG00000040260	ENSMUSG00000040260:I002	-1.60487	3.42055	0.195655	0.131484	-0.211014	0.833454	17.49459223.49460607	Daam2	protein_coding
ENSMUSG00000022551:Io011	ENSMUSG00000022551	ENSMUSG00000022551:Io011	2.64988	6.39855	0.0357942	0.0796159	0.210972	1.00955	15.76344612.76344864	Cyc1	protein_coding
ENSMUSG00000054426:I001	ENSMUSG00000054426	ENSMUSG00000054426:I001	1.21696	5.39999	0.274117	0.173356	0.210967	0.788744	3.115881838.115886214	A930005H10Rik	processed_transcript
ENSMUSG00000030516:I004	ENSMUSG00000030516	ENSMUSG00000030516:I004	0.816811	5.55804	0.447622	0.258199	0.210899	0.78348	7.65299813.65301066	Tjp1	protein_coding
ENSMUSG00000041488:Io002	ENSMUSG00000041488	ENSMUSG00000041488:Io002	-2.57543	6.79604	0.03766	0.0818569	-0.210817	1.13684	19.11777170.11782800	Stx3	protein_coding
ENSMUSG00000021266:I002	ENSMUSG00000021266	ENSMUSG00000021266:I002	-1.77824	3.24101	0.166553	0.118519	-0.210754	0.956026	12.108861426.108862803	Wars	protein_coding
ENSMUSG00000022216:E039	ENSMUSG00000022216	ENSMUSG00000022216:E039	1.3843	4.59842	0.229672	0.152169	0.210648	0.869666	14.55581138.55581301	Psme1	protein_coding
ENSMUSG00000050627:Io006	ENSMUSG00000050627	ENSMUSG00000050627:Io006	1.71754	6.7026	0.131479	0.122629	0.210621	1.33505	9.114917121.114920522	Gpd1l	protein_coding
ENSMUSG00000050708:Io002	ENSMUSG00000050708	ENSMUSG00000050708:Io002	-2.2789	3.09338	0.104376	0.0923843	-0.210534	1.33801	7.45458660.45459084	Ftl1	protein_coding
ENSMUSG00000071337:Io005	ENSMUSG00000071337	ENSMUSG00000071337:Io005	1.12238	6.44492	0.301768	0.187541	0.210492	1.00321	6.86419133.86420324	Tia1	protein_coding
ENSMUSG00000024142:Io009	ENSMUSG00000024142	ENSMUSG00000024142:Io009	1.3391	4.49374	0.244268	0.157149	0.210439	0.876132	17.24478458.24479012	Mlst8	protein_coding
ENSMUSG00000037736:I030	ENSMUSG00000037736	ENSMUSG00000037736:I030	1.07228	4.34926	0.339451	0.196212	0.210394	0.867489	5.66993178.66997120	Limch1	protein_coding
ENSMUSG00000006675:I011	ENSMUSG00000006675	ENSMUSG00000006675:I011	1.05325	5.23552	0.33839	0.199646	0.210277	0.758968	9.108583832.108596899	P4htm	protein_coding
ENSMUSG00000020467:I012	ENSMUSG00000020467	ENSMUSG00000020467:I012	2.20507	5.79296	0.0712132	0.0953508	0.210255	1.05577	11.28921526.28921611	Efemp1	protein_coding
ENSMUSG00000025871:Io007	ENSMUSG00000025871	ENSMUSG00000025871:Io007	-1.54281	3.60653	0.205335	0.13625	-0.210207	1.17716	13.54564272.54564515	4833439L19Rik	protein_coding
ENSMUSG00000075318:Io001	ENSMUSG00000075318	ENSMUSG00000075318:Io001	-2.41286	3.57675	0.0809172	0.0870207	-0.209969	0.928472	2.65621015.65670445	Scn2a	protein_coding
ENSMUSG00000035064:I023	ENSMUSG00000035064	ENSMUSG00000035064:I023	1.56076	6.91085	0.163098	0.134445	0.209836	0.767293	7.120895308.120899368	Eef2k	protein_coding
ENSMUSG00000032298:I001	ENSMUSG00000032298	ENSMUSG00000032298:I001	-0.866506	3.30172	0.44461	0.241701	-0.209435	0.764536	9.57143326.57143451	Neil1	protein_coding
ENSMUSG00000017485:I027	ENSMUSG00000017485	ENSMUSG00000017485:I027	1.71836	4.59372	0.151534	0.12187	0.209416	0.937852	14.16413993.16416557	Top2b	protein_coding
ENSMUSG00000022761:I013	ENSMUSG00000022761	ENSMUSG00000022761:I013	1.74934	6.91592	0.124231	0.119625	0.209265	1.37752	16.17519526.17520436	Lztr1	protein_coding
ENSMUSG00000038252:I028	ENSMUSG00000038252	ENSMUSG00000038252:I028	1.47022	4.2643	0.211158	0.142307	0.209224	1.0614	6.125185836.125186100	Ncapd2	protein_coding
ENSMUSG00000040054:I003	ENSMUSG00000040054	ENSMUSG00000040054:I003	1.66089	6.80471	0.141921	0.125927	0.209151	0.854194	10.128092850.128096439	Baz2a	protein_coding
ENSMUSG00000057193:I006	ENSMUSG00000057193	ENSMUSG00000057193:I006	-2.38726	3.26946	0.0898519	0.0875872	-0.209093	1.21011	9.21342267.21342395	Slc44a2	protein_coding
ENSMUSG00000021340:I002	ENSMUSG00000021340	ENSMUSG00000021340:I002	1.09489	4.14946	0.333009	0.190954	0.209073	0.809185	13.24943713.24948087	Gpld1	protein_coding
ENSMUSG00000039262:I028	ENSMUSG00000039262	ENSMUSG00000039262:I028	-1.02436	3.02126	0.380571	0.204019	-0.208989	0.963088	2.32220176.32221080	Prrc2b	protein_coding
ENSMUSG00000060275:I012	ENSMUSG00000060275	ENSMUSG00000060275:I012	1.1512	4.63086	0.305598	0.181462	0.2089	0.809185	18.36038351.36045858	Nrg2	protein_coding
ENSMUSG00000046311:Io002	ENSMUSG00000046311	ENSMUSG00000046311:Io002	1.10847	4.42897	0.324191	0.188455	0.208897	0.845098	11.49212776.49213590	Zfp62	protein_coding
ENSMUSG00000033149:I007	ENSMUSG00000033149	ENSMUSG00000033149:I007	-0.892473	3.16588	0.434746	0.234023	-0.208859	1.09238	16.45770771.45772135	Phldb2	protein_coding
ENSMUSG00000086118:I002	ENSMUSG00000086118	ENSMUSG00000086118:I002	-0.877653	3.47971	0.436531	0.237949	-0.208836	0.753328	2.156612574.156612945	Gm14169	processed_transcript
ENSMUSG00000026469:I008	ENSMUSG00000026469	ENSMUSG00000026469:I008	1.26894	6.09131	0.250795	0.164545	0.208798	0.747613	1.155312938.155313171	Xpr1	protein_coding
ENSMUSG00000038914:I009	ENSMUSG00000038914	ENSMUSG00000038914:I009	-1.97107	6.8781	0.0900801	0.105887	-0.20871	1.06279	2.180674850.180674968	Dido1	protein_coding
ENSMUSG00000039943:I029	ENSMUSG00000039943	ENSMUSG00000039943:I029	-2.36656	6.2147	0.0543398	0.0881876	-0.208702	0.901075	2.135965087.135967025	Plcb4	protein_coding
ENSMUSG00000040462:I006	ENSMUSG00000040462	ENSMUSG00000040462:I006	1.05399	4	0.351342	0.198005	0.208696	0.756157	10.127098637.127098831	Os9	protein_coding
ENSMUSG00000025921:I004	ENSMUSG00000025921	ENSMUSG00000025921:I004	1.17443	5.2353	0.290864	0.177698	0.208693	0.726999	1.16129341.16131075	Rdh10	protein_coding
ENSMUSG00000003233:E010	ENSMUSG00000003233	ENSMUSG00000003233:E010	-0.850854	3.1118	0.45532	0.245257	-0.208678	0.88039	16.20524075.20524252	Dvl3	protein_coding
ENSMUSG00000068874:I004	ENSMUSG00000068874	ENSMUSG00000068874:I004	-0.631385	2.24249	0.586133	0.330449	-0.208641	0.702175	3.94937007.94937208	Selenbp1	protein_coding
ENSMUSG00000036686:I025	ENSMUSG00000036686	ENSMUSG00000036686:I025	1.37132	4.15235	0.239717	0.152122	0.208609	0.821489	8.84143509.84143608	Cc2d1a	protein_coding
ENSMUSG00000020032:I001	ENSMUSG00000020032	ENSMUSG00000020032:I001	-1.40822	3.06791	0.251908	0.148126	-0.208593	1.23234	10.84375387.84378092	Nuak1	protein_coding
ENSMUSG00000040373:I002	ENSMUSG00000040373	ENSMUSG00000040373:I002	1.80857	6.37583	0.117606	0.115326	0.208574	0.986938	11.107878040.107881597	Cacng5	protein_coding
ENSMUSG00000036098:I022	ENSMUSG00000036098	ENSMUSG00000036098:I022	1.05285	4	0.351806	0.198044	0.208511	0.978569	19.10221373.10223117	Myrf	protein_coding
ENSMUSG00000029516:I048	ENSMUSG00000029516	ENSMUSG00000029516:I048	1.04575	4.65806	0.346876	0.199335	0.208456	0.772756	5.115986663.115986894	Cit	protein_coding
ENSMUSG00000002550:I001	ENSMUSG00000002550	ENSMUSG00000002550:I001	1.38209	6.99537	0.209464	0.150806	0.208427	1.16961	2.32256211.32256618	Uck1	protein_coding
ENSMUSG00000020940:I001	ENSMUSG00000020940	ENSMUSG00000020940:I001	1.38009	6.17077	0.215478	0.150952	0.208327	1.11764	11.103199118.103199318	1700023F06Rik	protein_coding
ENSMUSG00000005583:Io012	ENSMUSG00000005583	ENSMUSG00000005583:Io012	-0.93973	3.25838	0.411656	0.221639	-0.20828	0.993518	13.83625408.83633055	Mef2c	protein_coding
ENSMUSG00000004565:I018	ENSMUSG00000004565	ENSMUSG00000004565:I018	1.49039	4.94793	0.196911	0.139644	0.208125	1.17286	8.3523867.3523999	Pnpla6	protein_coding
ENSMUSG00000052102:I004	ENSMUSG00000052102	ENSMUSG00000052102:I004	1.19096	4.20774	0.296489	0.174673	0.208027	0.860892	18.38330660.38331968	Gnpda1	protein_coding
ENSMUSG00000068922:Io011	ENSMUSG00000068922	ENSMUSG00000068922:Io011	-1.3655	3.16991	0.260927	0.152241	-0.207885	0.963088	3.88912300.88912703	Msto1	protein_coding
ENSMUSG00000039463:Io021	ENSMUSG00000039463	ENSMUSG00000039463:Io021	1.86345	6.99964	0.104683	0.111515	0.207803	1.37004	2.167451350.167465341	Slc9a8	protein_coding
ENSMUSG00000059669:I014	ENSMUSG00000059669	ENSMUSG00000059669:I014	-1.29852	3.02609	0.284206	0.160005	-0.20777	0.764536	12.24556060.24556519	Taf1b	protein_coding
ENSMUSG00000032777:I001	ENSMUSG00000032777	ENSMUSG00000032777:I001	1.19747	6.87619	0.270767	0.173501	0.207763	0.90908	7.125641733.125642447	Gtf3c1	protein_coding
ENSMUSG00000047146:I010	ENSMUSG00000047146	ENSMUSG00000047146:I010	-1.46644	3	0.238796	0.14163	-0.207692	0.796523	10.62822760.62832894	Tet1	protein_coding
ENSMUSG00000078578:I017	ENSMUSG00000078578	ENSMUSG00000078578:I017	2.60309	5.9347	0.0409035	0.079781	0.207677	0.978569	3.135463043.135463721	Ube2d3	protein_coding
ENSMUSG00000003033:I015	ENSMUSG00000003033	ENSMUSG00000003033:I015	-1.42648	3.44042	0.237816	0.145502	-0.207555	1.29127	8.72253633.72255697	Ap1m1	protein_coding
ENSMUSG00000022454:Io020	ENSMUSG00000022454	ENSMUSG00000022454:Io020	3.02196	6.75476	0.0201826	0.0686813	0.207552	1.01734	15.95527886.95528476	Nell2	protein_coding
ENSMUSG00000038502:E019	ENSMUSG00000038502	ENSMUSG00000038502:E019	4.51236	6.75612	0.00301363	0.045995	0.207546	1.58316	7.44864835.44864913	Ptov1	protein_coding
ENSMUSG00000020175:I005	ENSMUSG00000020175	ENSMUSG00000020175:I005	1.06418	5.72269	0.330076	0.194844	0.207349	0.801632	10.75038520.75041840	Rab36	protein_coding
ENSMUSG00000032525:Io019	ENSMUSG00000032525	ENSMUSG00000032525:Io019	2.03601	5.0361	0.096957	0.101802	0.207269	0.961333	9.121752463.121752991	Nktr	protein_coding
ENSMUSG00000024283:I014	ENSMUSG00000024283	ENSMUSG00000024283:I014	-1.49447	6.99955	0.178704	0.138643	-0.207197	1.14382	18.7910824.7916031	Wac	protein_coding
ENSMUSG00000023939:Io002	ENSMUSG00000023939	ENSMUSG00000023939:Io002	-1.1963	3.13276	0.314214	0.173131	-0.207116	0.851937	17.45695572.45698048	Mrpl14	protein_coding
ENSMUSG00000002100:I032	ENSMUSG00000002100	ENSMUSG00000002100:I032	-2.15857	6.59209	0.070149	0.0959189	-0.207047	1.10012	2.91134609.91134790	Mybpc3	protein_coding
ENSMUSG00000055567:I055	ENSMUSG00000055567	ENSMUSG00000055567:I055	2.05074	6.49531	0.0825706	0.100922	0.206965	1.29291	1.66671709.66672657	Unc80	protein_coding
ENSMUSG00000022557:I003	ENSMUSG00000022557	ENSMUSG00000022557:I003	1.12183	4.28248	0.320863	0.184474	0.20695	0.81661	15.76453728.76453817	Bop1	protein_coding
ENSMUSG00000023092:I009	ENSMUSG00000023092	ENSMUSG00000023092:I009	-0.85793	3.49635	0.445742	0.241131	-0.206874	1.13093	X.56788170.56789144	Fhl1	protein_coding
ENSMUSG00000027953:E009	ENSMUSG00000027953	ENSMUSG00000027953:E009	2.02684	6.84056	0.0832405	0.102022	0.206783	1.46406	3.89269950.89270062	Slc50a1	protein_coding
ENSMUSG00000024219:I027	ENSMUSG00000024219	ENSMUSG00000024219:I027	1.09895	4.34682	0.328895	0.188142	0.206759	1.02042	17.28058460.28058748	Anks1	protein_coding
ENSMUSG00000034449:I001	ENSMUSG00000034449	ENSMUSG00000034449:I001	2.32876	6.19555	0.0574001	0.0887134	0.206592	1.58358	11.84821301.84821403	Dhrs11	protein_coding
ENSMUSG00000000325:I008	ENSMUSG00000000325	ENSMUSG00000000325:I008	3.52186	6.55088	0.010812	0.0586584	0.206587	1.00321	16.18398326.18398962	Arvcf	protein_coding
ENSMUSG00000004110:E036	ENSMUSG00000004110	ENSMUSG00000004110:E036	-2.50147	6.82225	0.0417595	0.0825618	-0.206525	1.34967	1.154472713.154473857	Cacna1e	protein_coding
ENSMUSG00000024548:I001	ENSMUSG00000024548	ENSMUSG00000024548:I001	1.05065	4.00878	0.352581	0.196483	0.206436	0.89905	18.78755825.78783259	Setbp1	protein_coding
ENSMUSG00000042744:I057	ENSMUSG00000042744	ENSMUSG00000042744:I057	1.12745	4.18876	0.31996	0.183008	0.206332	1.12614	5.121333549.121334337	Hectd4	protein_coding
ENSMUSG00000046240:I001	ENSMUSG00000046240	ENSMUSG00000046240:I001	1.13686	4.50577	0.31242	0.181413	0.206241	0.801632	9.37367761.37380463	Hepacam	protein_coding
ENSMUSG00000038025:I001	ENSMUSG00000038025	ENSMUSG00000038025:I001	1.95564	6.65879	0.0935227	0.105457	0.206236	1.00321	13.48803687.48804335	Phf2	protein_coding
ENSMUSG00000007030:I006	ENSMUSG00000007030	ENSMUSG00000007030:I006	0.814138	3.21647	0.471499	0.253303	0.206224	0.838149	17.35019857.35019971	Vwa7	protein_coding
ENSMUSG00000039716:I001	ENSMUSG00000039716	ENSMUSG00000039716:I001	-1.15062	4.29039	0.30995	0.179218	-0.206213	1.31527	9.106895903.106896736	Dock3	protein_coding
ENSMUSG00000020538:E010	ENSMUSG00000020538	ENSMUSG00000020538:E010	2.26542	5.06325	0.0721935	0.0910211	0.206201	1.03253	11.60201411.60201580	Srebf1	protein_coding
ENSMUSG00000029094:I008	ENSMUSG00000029094	ENSMUSG00000029094:I008	-0.899982	3.81468	0.421313	0.229011	-0.206106	0.924662	5.35951034.35961746	Afap1	protein_coding
ENSMUSG00000027506:Io007	ENSMUSG00000027506	ENSMUSG00000027506:Io007	-0.840581	3.41904	0.455322	0.245139	-0.20606	0.738898	3.8936480.8944611	Tpd52	protein_coding
ENSMUSG00000034801:I005	ENSMUSG00000034801	ENSMUSG00000034801:I005	-1.48795	3.53701	0.21996	0.138414	-0.205953	0.957802	12.69593048.69596644	Sos2	protein_coding
ENSMUSG00000030888:I003	ENSMUSG00000030888	ENSMUSG00000030888:I003	0.839725	6.3416	0.431576	0.245216	0.205914	0.761761	7.105733638.105733768	Rrp8	protein_coding
ENSMUSG00000050538:Io004	ENSMUSG00000050538	ENSMUSG00000050538:Io004	1.05108	6.53807	0.330511	0.195879	0.205884	0.735954	11.97841547.97842184	B230217C12Rik	protein_coding
ENSMUSG00000034156:I020	ENSMUSG00000034156	ENSMUSG00000034156:I020	-1.30758	3.53548	0.269552	0.157373	-0.205778	1.0697	11.87775653.87775973	Tspoap1	protein_coding
ENSMUSG00000031229:Io045	ENSMUSG00000031229	ENSMUSG00000031229:Io045	-1.47128	4.5513	0.206753	0.139804	-0.205691	0.996771	X.105911654.105928959	Atrx	protein_coding
ENSMUSG00000030515:I011	ENSMUSG00000030515	ENSMUSG00000030515:I011	1.08577	4.32527	0.334352	0.189403	0.205649	0.88039	7.65676130.65677996	Tarsl2	protein_coding
ENSMUSG00000027582:E008	ENSMUSG00000027582	ENSMUSG00000027582:E008	-0.897123	3.32772	0.42979	0.229119	-0.205548	0.930364	2.181378516.181378751	Zgpat	protein_coding
ENSMUSG00000002346:I002	ENSMUSG00000002346	ENSMUSG00000002346:I002	1.24978	5.35848	0.263189	0.164462	0.205542	0.708515	8.70186776.70188300	Slc25a42	protein_coding
ENSMUSG00000004207:Io014	ENSMUSG00000004207	ENSMUSG00000004207:Io014	-3.8474	6.0781	0.00827743	0.0534165	-0.205515	1.79395	10.60296002.60299092	Psap	protein_coding
ENSMUSG00000031070:Io002	ENSMUSG00000031070	ENSMUSG00000031070:Io002	-1.38461	3.66432	0.2445	0.14833	-0.205379	0.81661	7.145303928.145307751	Mrgprf	protein_coding
ENSMUSG00000028782:I003	ENSMUSG00000028782	ENSMUSG00000028782:I003	-2.27363	3	0.107565	0.0903214	-0.205357	0.720925	4.130005108.130005390	Adgrb2	protein_coding
ENSMUSG00000040938:Io013	ENSMUSG00000040938	ENSMUSG00000040938:Io013	-3.72937	6.37925	0.00871566	0.0550571	-0.205328	1.63009	11.70215098.70216137	Slc16a11	protein_coding
ENSMUSG00000029569:I002	ENSMUSG00000029569	ENSMUSG00000029569:I002	-2.56453	6.45173	0.0400089	0.0800624	-0.205322	0.914989	6.13591544.13594944	Tmem168	protein_coding
ENSMUSG00000055862:E016	ENSMUSG00000055862	ENSMUSG00000055862:E016	-1.38969	5.16787	0.221519	0.147662	-0.205204	0.996771	10.80703756.80703853	Izumo4	protein_coding
ENSMUSG00000034543:I023	ENSMUSG00000034543	ENSMUSG00000034543:I023	-1.24086	5.1697	0.267996	0.16534	-0.205163	0.947034	11.3685526.3685658	Morc2a	protein_coding
ENSMUSG00000030741:E012	ENSMUSG00000030741	ENSMUSG00000030741:E012	-1.50608	4.38489	0.200367	0.136166	-0.205077	1.17609	7.126372567.126372745	Spns1	protein_coding
ENSMUSG00000004902:I003	ENSMUSG00000004902	ENSMUSG00000004902:I003	-2.34492	3.34097	0.0918595	0.0874512	-0.205066	1.00797	6.120786156.120786283	Slc25a18	protein_coding
ENSMUSG00000028568:Io006	ENSMUSG00000028568	ENSMUSG00000028568:Io006	1.85168	4.59808	0.12836	0.110718	0.205014	1.00161	4.108830583.108833143	Btf3l4	protein_coding
ENSMUSG00000022568:E009	ENSMUSG00000022568	ENSMUSG00000022568:E009	-1.33982	5.05316	0.237398	0.152986	-0.204973	1.33801	15.76047996.76048115	Scrib	protein_coding
ENSMUSG00000022052:I015	ENSMUSG00000022052	ENSMUSG00000022052:I015	-2.76244	4.41818	0.0454453	0.0741816	-0.204922	0.819056	14.67070309.67072090	Ppp2r2a	protein_coding
ENSMUSG00000004565:I044	ENSMUSG00000004565	ENSMUSG00000004565:I044	1.03038	4	0.361054	0.198837	0.204878	0.708515	8.3542941.3543067	Pnpla6	protein_coding
ENSMUSG00000005481:I011	ENSMUSG00000005481	ENSMUSG00000005481:I011	2.14172	4.95598	0.0856207	0.0956062	0.204762	0.882503	8.83722558.83722649	Ddx39	protein_coding
ENSMUSG00000002409:I003	ENSMUSG00000002409	ENSMUSG00000002409:I003	-0.891961	3.11196	0.435972	0.229511	-0.204715	0.804165	7.28181672.28182361	Dyrk1b	protein_coding
ENSMUSG00000096929:I009	ENSMUSG00000096929	ENSMUSG00000096929:I009	1.49221	6.01349	0.186138	0.137177	0.204696	0.932248	1.195021795.195023550	A330023F24Rik	processed_transcript
ENSMUSG00000048000:I044	ENSMUSG00000048000	ENSMUSG00000048000:I044	-0.832542	3.09697	0.464434	0.245822	-0.204657	1.26236	1.87446459.87449078	Gigyf2	protein_coding
ENSMUSG00000028741:I010	ENSMUSG00000028741	ENSMUSG00000028741:I010	1.02898	4	0.36164	0.198888	0.204651	0.767293	4.139350494.139352269	Mrto4	protein_coding
ENSMUSG00000037740:I001	ENSMUSG00000037740	ENSMUSG00000037740:I001	1.39228	4.23791	0.232454	0.146984	0.204643	0.826315	2.130563990.130564081	Mrps26	protein_coding
ENSMUSG00000024232:I001	ENSMUSG00000024232	ENSMUSG00000024232:I001	1.02769	4	0.362176	0.198935	0.204444	0.717855	18.3508285.3511257	Bambi	protein_coding
ENSMUSG00000034163:I024	ENSMUSG00000034163	ENSMUSG00000034163:I024	-0.843465	3.32523	0.455338	0.242286	-0.20436	0.775462	10.115420879.115423205	Zfc3h1	protein_coding
ENSMUSG00000027624:Io024	ENSMUSG00000027624	ENSMUSG00000027624:Io024	4.27787	3.43974	0.0177242	0.0477501	0.204269	1.88081	2.156510881.156514028	Epb41l1	protein_coding
ENSMUSG00000059842:I006	ENSMUSG00000059842	ENSMUSG00000059842:I006	1.78273	5.46692	0.129705	0.114568	0.204243	0.952452	2.154628133.154628800	Zfp341	protein_coding
ENSMUSG00000071064:I011	ENSMUSG00000071064	ENSMUSG00000071064:I011	-2.36505	6.99676	0.0499851	0.0863577	-0.20424	1.01889	8.79179079.79180045	Zfp827	protein_coding
ENSMUSG00000033004:I082	ENSMUSG00000033004	ENSMUSG00000033004:I082	-2.95489	3.83912	0.0439579	0.0690604	-0.204066	0.720925	14.103291362.103295160	Mycbp2	protein_coding
ENSMUSG00000026950:I081	ENSMUSG00000026950	ENSMUSG00000026950:I081	1.02444	4	0.363534	0.199056	0.203922	0.69897	2.52208380.52209341	Neb	protein_coding
ENSMUSG00000040667:Io014	ENSMUSG00000040667	ENSMUSG00000040667:Io014	1.24337	5.07352	0.2681	0.163985	0.203894	1.09108	11.70944562.70944673	Nup88	protein_coding
ENSMUSG00000029480:I001	ENSMUSG00000029480	ENSMUSG00000029480:I001	-2.13375	3.81417	0.103138	0.0955557	-0.203892	0.961333	5.125415166.125415301	Dhx37	protein_coding
ENSMUSG00000019795:I001	ENSMUSG00000019795	ENSMUSG00000019795:I001	-2.68859	6.6427	0.0327325	0.0757791	-0.203739	1.05008	10.7630976.7638009	Pcmt1	protein_coding
ENSMUSG00000033703:I001	ENSMUSG00000033703	ENSMUSG00000033703:I001	1.11484	6.83957	0.302552	0.182734	0.20372	0.945213	8.110883086.110883228	Fuk	protein_coding
ENSMUSG00000041215:Io035	ENSMUSG00000041215	ENSMUSG00000041215:Io035	-1.265	3.98978	0.274709	0.161	-0.203666	0.964836	16.20206245.20208419	Yeats2	protein_coding
ENSMUSG00000020277:I018	ENSMUSG00000020277	ENSMUSG00000020277:I018	-0.969598	2.21973	0.425727	0.209451	-0.203083	0.775462	10.77997619.77999826	Pfkl	protein_coding
ENSMUSG00000027861:Io007	ENSMUSG00000027861	ENSMUSG00000027861:Io007	2.08187	5.52694	0.08651	0.0974707	0.202921	0.963088	3.102127986.102133377	Casq2	protein_coding
ENSMUSG00000060121:E003	ENSMUSG00000060121	ENSMUSG00000060121:E003	1.61266	4.41714	0.175372	0.125786	0.202851	0.780824	12.59013613.59013970	Gemin2	protein_coding
ENSMUSG00000031858:E023	ENSMUSG00000031858	ENSMUSG00000031858:E023	3.01541	5.68632	0.0251564	0.0672428	0.202765	1.05577	8.70028774.70029208	Mau2	protein_coding
ENSMUSG00000078681:I002	ENSMUSG00000078681	ENSMUSG00000078681:I002	-1.81382	5.34526	0.125651	0.111762	-0.202716	1.17178	7.65693569.65693851	Tm2d3	protein_coding
ENSMUSG00000018442:I007	ENSMUSG00000018442	ENSMUSG00000018442:I007	1.04512	6.28529	0.334486	0.193956	0.202708	0.945213	11.71015800.71018312	Derl2	protein_coding
ENSMUSG00000031864:I020	ENSMUSG00000031864	ENSMUSG00000031864:I020	-2.5266	6.7687	0.0405348	0.0802219	-0.202688	1.22281	8.68825129.68827277	Ints10	protein_coding
ENSMUSG00000027598:I002	ENSMUSG00000027598	ENSMUSG00000027598:I002	-1.29888	3.15389	0.280791	0.156018	-0.20265	0.738898	2.155138272.155157774	Itch	protein_coding
ENSMUSG00000005674:I007	ENSMUSG00000005674	ENSMUSG00000005674:I007	-2.05445	5.22802	0.0926462	0.0986298	-0.20263	0.943385	1.171220906.171221168	Tomm40l	protein_coding
ENSMUSG00000038665:I028	ENSMUSG00000038665	ENSMUSG00000038665:I028	-0.850169	3.30657	0.452377	0.238334	-0.202624	0.772756	6.37034697.37048120	Dgki	protein_coding
ENSMUSG00000026031:I020	ENSMUSG00000026031	ENSMUSG00000026031:I020	0.866347	3.15514	0.447168	0.233844	0.20259	0.735954	1.58752846.58753784	Cflar	protein_coding
ENSMUSG00000062234:I016	ENSMUSG00000062234	ENSMUSG00000062234:I016	1.04207	4.04775	0.355573	0.194364	0.20254	0.78348	5.108591767.108592198	Gak	protein_coding
ENSMUSG00000045994:I004	ENSMUSG00000045994	ENSMUSG00000045994:I004	1.82367	6.70045	0.112865	0.111052	0.202522	0.865301	9.26756094.26756737	B3gat1	protein_coding
ENSMUSG00000004815:I001	ENSMUSG00000004815	ENSMUSG00000004815:I001	-1.52986	3.68783	0.206675	0.132376	-0.202517	1.07243	5.108648811.108649145	Dgkq	protein_coding
ENSMUSG00000015243:I028	ENSMUSG00000015243	ENSMUSG00000015243:I028	1.02347	4.01523	0.363738	0.197728	0.202368	0.878266	4.53074440.53075131	Abca1	protein_coding
ENSMUSG00000050334:I006	ENSMUSG00000050334	ENSMUSG00000050334:I006	1.81891	6.70079	0.113641	0.111252	0.202357	1.18459	13.83734706.83738170	C130071C03Rik	lincRNA
ENSMUSG00000038909:I001	ENSMUSG00000038909	ENSMUSG00000038909:I001	-3.52209	5.17058	0.0159689	0.0574492	-0.202341	0.914989	11.95275887.95276443	Kat7	protein_coding
ENSMUSG00000049090:Io001	ENSMUSG00000049090	ENSMUSG00000049090:Io001	-1.91659	4.21292	0.124166	0.105558	-0.202313	1.10646	18.84088373.84094410	Zadh2	protein_coding
ENSMUSG00000030347:I006	ENSMUSG00000030347	ENSMUSG00000030347:I006	-1.58933	3.34886	0.200745	0.127294	-0.202312	0.869666	6.126950157.126950275	D6Wsu163e	protein_coding
ENSMUSG00000097248:Io011	ENSMUSG00000097248	ENSMUSG00000097248:Io011	1.46539	4.645	0.207027	0.138012	0.202241	1.14382	8.87473230.87521736	Gm2694	lincRNA
ENSMUSG00000029843:I001	ENSMUSG00000029843	ENSMUSG00000029843:I001	-1.24529	3.08424	0.29925	0.162403	-0.202239	0.860892	6.35268968.35270344	Slc13a4	protein_coding
ENSMUSG00000041346:I006	ENSMUSG00000041346	ENSMUSG00000041346:I006	1.3368	5.07751	0.238054	0.151263	0.202209	0.856438	11.69563436.69563547	Wrap53	protein_coding
ENSMUSG00000021458:I003	ENSMUSG00000021458	ENSMUSG00000021458:I003	1.78646	6.82093	0.118301	0.113174	0.202181	0.916941	13.63033189.63061035	2010111I01Rik	protein_coding
ENSMUSG00000039844:Io029	ENSMUSG00000039844	ENSMUSG00000039844:Io029	-1.26579	5.46985	0.256827	0.159572	-0.201984	1.10519	2.29707400.29722224	Rapgef1	protein_coding
ENSMUSG00000026014:Io001	ENSMUSG00000026014	ENSMUSG00000026014:Io001	-1.10857	3.77645	0.333174	0.18219	-0.20197	0.831087	1.60490321.60493538	Raph1	protein_coding
ENSMUSG00000074305:I002	ENSMUSG00000074305	ENSMUSG00000074305:I002	-2.71776	6.99913	0.0298656	0.0743025	-0.201937	1.14267	9.56227844.56241160	Peak1	protein_coding
ENSMUSG00000041164:I014	ENSMUSG00000041164	ENSMUSG00000041164:I014	-1.6777	4.71285	0.157805	0.120359	-0.201927	1.32906	11.6398339.6398556	Zmiz2	protein_coding
ENSMUSG00000037787:Io001	ENSMUSG00000037787	ENSMUSG00000037787:Io001	1.02795	4.01656	0.361845	0.196248	0.201734	0.901075	12.111713418.111722612	Apopt1	protein_coding
ENSMUSG00000028782:I009	ENSMUSG00000028782	ENSMUSG00000028782:I009	-1.95114	3.56754	0.131355	0.10337	-0.20169	0.84967	4.130007977.130008072	Adgrb2	protein_coding
ENSMUSG00000020231:I008	ENSMUSG00000020231	ENSMUSG00000020231:I008	-3.51492	4.12166	0.0233856	0.0573534	-0.201593	1.23328	10.76270457.76271376	Dip2a	protein_coding
ENSMUSG00000006958:Io006	ENSMUSG00000006958	ENSMUSG00000006958:Io006	2.27452	5.56194	0.0667097	0.0886249	0.201579	1.41249	16.20734773.20735117	Chrd	protein_coding
ENSMUSG00000030231:Io045	ENSMUSG00000030231	ENSMUSG00000030231:Io045	-0.979761	4.09037	0.381536	0.20569	-0.201527	0.764536	6.140591764.140596249	Plekha5	protein_coding
ENSMUSG00000020453:Io004	ENSMUSG00000020453	ENSMUSG00000020453:Io004	-0.772656	3.75388	0.485484	0.260738	-0.201461	1.20713	11.3299205.3307648	Patz1	protein_coding
ENSMUSG00000039637:I004	ENSMUSG00000039637	ENSMUSG00000039637:I004	-0.797941	3.1143	0.481266	0.252365	-0.201373	0.741823	16.4628811.4629056	Coro7	protein_coding
ENSMUSG00000026090:I006	ENSMUSG00000026090	ENSMUSG00000026090:I006	-1.44019	5.97927	0.200049	0.139696	-0.201188	1.18459	1.37628426.37631321	2010300C02Rik	protein_coding
ENSMUSG00000052962:I002	ENSMUSG00000052962	ENSMUSG00000052962:I002	1.61046	6.17466	0.157026	0.124925	0.201187	0.833454	6.71817749.71818669	Mrpl35	protein_coding
ENSMUSG00000032212:I024	ENSMUSG00000032212	ENSMUSG00000032212:I024	1.80865	5.28256	0.127165	0.111217	0.201152	0.717855	9.70586949.70587051	Sltm	protein_coding
ENSMUSG00000042608:I010	ENSMUSG00000042608	ENSMUSG00000042608:I010	-1.22263	3.601	0.295407	0.164501	-0.201125	1.03402	4.126129046.126129698	Stk40	protein_coding
ENSMUSG00000022098:I001	ENSMUSG00000022098	ENSMUSG00000022098:I001	-2.17675	4.06286	0.0940343	0.0923699	-0.201066	1.14035	14.70475249.70477853	Bmp1	protein_coding
ENSMUSG00000069089:I011	ENSMUSG00000069089	ENSMUSG00000069089:I011	1.01991	4.05053	0.364769	0.197117	0.201042	0.723972	13.100720653.100722680	Cdk7	protein_coding
ENSMUSG00000028909:I006	ENSMUSG00000028909	ENSMUSG00000028909:I006	-2.40124	6.91832	0.0477889	0.0837025	-0.200989	1.05008	4.131772644.131774207	Ptpru	protein_coding
ENSMUSG00000042286:I022	ENSMUSG00000042286	ENSMUSG00000042286:I022	-0.989931	3.06288	0.393828	0.202986	-0.200942	0.88039	14.31143267.31143357	Stab1	protein_coding
ENSMUSG00000039990:I002	ENSMUSG00000039990	ENSMUSG00000039990:I002	2.55606	6.4302	0.040603	0.0785173	0.200695	0.811674	7.133639115.133640680	Edrf1	protein_coding
ENSMUSG00000005949:E009	ENSMUSG00000005949	ENSMUSG00000005949:E009	1.88102	5.33616	0.115056	0.106652	0.200616	1.44945	11.73188561.73188689	Ctns	protein_coding
ENSMUSG00000038437:I004	ENSMUSG00000038437	ENSMUSG00000038437:I004	2.33809	5.60031	0.0610278	0.0858031	0.200616	0.735954	11.97665540.97665730	Mllt6	protein_coding
ENSMUSG00000024773:I029	ENSMUSG00000024773	ENSMUSG00000024773:I029	-0.986613	3.11611	0.394112	0.203229	-0.200509	1.03402	19.6255827.6256168	Atg2a	protein_coding
ENSMUSG00000040797:I001	ENSMUSG00000040797	ENSMUSG00000040797:I001	2.10523	5.41201	0.084927	0.0952228	0.200466	0.835808	6.121376531.121378960	Iqsec3	protein_coding
ENSMUSG00000022614:I011	ENSMUSG00000022614	ENSMUSG00000022614:I011	2.55371	4.25448	0.0594231	0.0784815	0.200419	0.980256	15.89354297.89354427	Lmf2	protein_coding
ENSMUSG00000038482:E021	ENSMUSG00000038482	ENSMUSG00000038482:E021	1.02044	6.54767	0.343733	0.196394	0.200409	0.926571	8.13370646.13370879	Tfdp1	protein_coding
ENSMUSG00000036769:I002	ENSMUSG00000036769	ENSMUSG00000036769:I002	-1.34263	4.16329	0.247928	0.149139	-0.200239	1.18459	X.23693539.23732318	Wdr44	protein_coding
ENSMUSG00000070000:E011	ENSMUSG00000070000	ENSMUSG00000070000:E011	-2.32885	6.4135	0.0560004	0.0859782	-0.20023	1.3176	8.71709774.71709994	Fcho1	protein_coding
ENSMUSG00000068739:I004	ENSMUSG00000068739	ENSMUSG00000068739:I004	-1.31013	3.43085	0.270971	0.152688	-0.200041	1.05008	3.108427932.108428174	Sars	protein_coding
ENSMUSG00000002496:I013	ENSMUSG00000002496	ENSMUSG00000002496:I013	-4.28945	6.79896	0.00386458	0.0466272	-0.200005	1.44196	17.24601457.24602094	Tsc2	protein_coding
ENSMUSG00000026447:I010	ENSMUSG00000026447	ENSMUSG00000026447:I010	1	4	0.373901	0.2	0.2	0.770033	1.133077472.133078219	Pik3c2b	protein_coding
ENSMUSG00000025993:I001	ENSMUSG00000025993	ENSMUSG00000025993:I001	-1	3	0.391002	0.2	-0.2	0.888783	1.45909719.45910892	Slc40a1	protein_coding
ENSMUSG00000039934:I026	ENSMUSG00000039934	ENSMUSG00000039934:I026	1	4	0.373901	0.2	0.2	0.702175	5.21257923.21269902	Gsap	protein_coding
ENSMUSG00000030796:I008	ENSMUSG00000030796	ENSMUSG00000030796:I008	1	4	0.373901	0.2	0.2	0.809185	7.45219206.45220438	Tead2	protein_coding
ENSMUSG00000019814:I006	ENSMUSG00000019814	ENSMUSG00000019814:I006	1	4	0.373901	0.2	0.2	0.791353	10.13182528.13182861	Ltv1	protein_coding
ENSMUSG00000018651:I009	ENSMUSG00000018651	ENSMUSG00000018651:I009	1	4	0.373901	0.2	0.2	0.702175	11.84092019.84093584	Tada2a	protein_coding
ENSMUSG00000041895:I003	ENSMUSG00000041895	ENSMUSG00000041895:I003	1	4	0.373901	0.2	0.2	0.717855	11.109577693.109578291	Wipi1	protein_coding
ENSMUSG00000066392:I023	ENSMUSG00000066392	ENSMUSG00000066392:I023	1	4	0.373901	0.2	0.2	0.75048	12.89510706.89511916	Nrxn3	protein_coding
ENSMUSG00000021767:I038	ENSMUSG00000021767	ENSMUSG00000021767:I038	1	4	0.373901	0.2	0.2	0.840478	14.21662466.21664457	Kat6b	protein_coding
ENSMUSG00000006369:I008	ENSMUSG00000006369	ENSMUSG00000006369:I008	1	4	0.373901	0.2	0.2	0.747613	15.85232676.85237608	Fbln1	protein_coding
ENSMUSG00000035258:I068	ENSMUSG00000035258	ENSMUSG00000035258:I068	1	4	0.373901	0.2	0.2	0.950653	16.56634539.56636171	Abi3bp	protein_coding
ENSMUSG00000060475:I005	ENSMUSG00000060475	ENSMUSG00000060475:I005	1	4	0.373901	0.2	0.2	0.708515	17.12980949.12981750	Wtap	protein_coding
ENSMUSG00000025200:I011	ENSMUSG00000025200	ENSMUSG00000025200:I011	1	4	0.373901	0.2	0.2	0.726999	19.44124892.44127366	Cwf19l1	protein_coding
ENSMUSG00000031327:I002	ENSMUSG00000031327	ENSMUSG00000031327:I002	1	4	0.373901	0.2	0.2	1.00955	X.103366268.103373599	Chic1	protein_coding
ENSMUSG00000034285:I007	ENSMUSG00000034285	ENSMUSG00000034285:I007	1.8678	5.80165	0.112687	0.107056	0.19996	1.26499	11.4884116.4888880	Nipsnap1	protein_coding
ENSMUSG00000025969:I005	ENSMUSG00000025969	ENSMUSG00000025969:I005	-1.35464	3.6924	0.252481	0.147563	-0.199895	1.08977	1.62745513.62747158	Nrp2	protein_coding
ENSMUSG00000022099:I001	ENSMUSG00000022099	ENSMUSG00000022099:I001	1.0198	4.06917	0.364572	0.195673	0.199547	0.747613	14.70604854.70604968	Dmtn	protein_coding
ENSMUSG00000036057:I006	ENSMUSG00000036057	ENSMUSG00000036057:I006	-1.65448	3.09476	0.193815	0.12058	-0.199497	1.1507	9.110388651.110388741	Ptpn23	protein_coding
ENSMUSG00000048537:Io008	ENSMUSG00000048537	ENSMUSG00000048537:Io008	-2.56558	4.25145	0.0586918	0.0777474	-0.199467	0.943385	9.44698220.44699347	Phldb1	protein_coding
ENSMUSG00000034573:I036	ENSMUSG00000034573	ENSMUSG00000034573:I036	1.71251	4.78355	0.150126	0.116418	0.199366	0.78612	5.103568184.103569430	Ptpn13	protein_coding
ENSMUSG00000040044:Io015	ENSMUSG00000040044	ENSMUSG00000040044:Io015	2.33273	5.09748	0.0659948	0.0854022	0.19922	0.814149	4.34598756.34599704	Orc3	protein_coding
ENSMUSG00000055436:I007	ENSMUSG00000055436	ENSMUSG00000055436:I007	1.78371	5.77331	0.126671	0.111675	0.199195	0.854194	3.158012896.158013952	Srsf11	protein_coding
ENSMUSG00000018286:I004	ENSMUSG00000018286	ENSMUSG00000018286:I004	1.54614	5.66648	0.175905	0.128788	0.199125	1.07379	11.70526673.70527179	Psmb6	protein_coding
ENSMUSG00000026131:I077	ENSMUSG00000026131	ENSMUSG00000026131:I077	-0.811451	3.10346	0.474697	0.245185	-0.198956	0.747613	1.34242780.34244344	Dst	protein_coding
ENSMUSG00000067150:I014	ENSMUSG00000067150	ENSMUSG00000067150:I014	-1.17011	4.10423	0.305386	0.170012	-0.198932	0.966576	17.46222791.46225016	Xpo5	protein_coding
ENSMUSG00000044367:I001	ENSMUSG00000044367	ENSMUSG00000044367:I001	1.69212	4.54889	0.157189	0.117548	0.198905	1.29699	11.70217921.70218593	Slc16a13	protein_coding
ENSMUSG00000034111:I001	ENSMUSG00000034111	ENSMUSG00000034111:I001	1.0646	4.49567	0.340861	0.186746	0.198811	0.821489	12.87172631.87174048	Tmed8	protein_coding
ENSMUSG00000040451:I001	ENSMUSG00000040451	ENSMUSG00000040451:I001	1.23455	4.72309	0.274869	0.161038	0.198809	0.941548	19.32124524.32125226	Sgms1	protein_coding
ENSMUSG00000020246:I013	ENSMUSG00000020246	ENSMUSG00000020246:I013	-0.819384	3.12256	0.470445	0.242479	-0.198683	0.835808	10.82732676.82734350	Hcfc2	protein_coding
ENSMUSG00000089917:I014	ENSMUSG00000089917	ENSMUSG00000089917:I014	1.2379	5.65835	0.264643	0.160448	0.198619	0.914989	2.181572486.181573074	Uckl1	protein_coding
ENSMUSG00000025651:Io017	ENSMUSG00000025651	ENSMUSG00000025651:Io017	-3.30339	6.4038	0.0148548	0.060122	-0.198606	1.02953	9.108948614.108949435	Uqcrc1	protein_coding
ENSMUSG00000025658:I012	ENSMUSG00000025658	ENSMUSG00000025658:I012	-0.980658	3.93988	0.383073	0.202449	-0.198533	1.00797	X.157890172.157906670	Cnksr2	protein_coding
ENSMUSG00000039205:Io026	ENSMUSG00000039205	ENSMUSG00000039205:Io026	1.73763	5.0778	0.141881	0.114178	0.1984	1.43963	2.32363979.32365803	Ciz1	protein_coding
ENSMUSG00000048481:I003	ENSMUSG00000048481	ENSMUSG00000048481:I003	-0.887789	4.11638	0.423488	0.223254	-0.198203	0.806682	7.18992620.19000491	Mypop	protein_coding
ENSMUSG00000020827:E028	ENSMUSG00000020827	ENSMUSG00000020827:E028	4.38525	5.12477	0.00672343	0.0451841	0.198144	1.4585	11.70606717.70606920	Mink1	protein_coding
ENSMUSG00000053399:I013	ENSMUSG00000053399	ENSMUSG00000053399:I013	-2.47381	4.32733	0.0639419	0.0800622	-0.198058	0.922745	8.113738926.113743037	Adamts18	protein_coding
ENSMUSG00000014763:I001	ENSMUSG00000014763	ENSMUSG00000014763:I001	-0.831915	3.11966	0.464344	0.238036	-0.198026	0.833454	17.15396560.15401745	Fam120b	protein_coding
ENSMUSG00000021196:I001	ENSMUSG00000021196	ENSMUSG00000021196:I001	-1.97485	6.94303	0.0891911	0.100266	-0.19801	1.04139	13.6581592.6582403	Pfkp	protein_coding
ENSMUSG00000034275:I011	ENSMUSG00000034275	ENSMUSG00000034275:I011	2.5665	6.99978	0.0371982	0.0771146	0.197915	1.27706	9.27323359.27324177	Igsf9b	protein_coding
ENSMUSG00000024982:Io015	ENSMUSG00000024982	ENSMUSG00000024982:Io015	1.70575	6.38336	0.135951	0.116022	0.197905	1.10771	19.55311784.55313189	Zdhhc6	protein_coding
ENSMUSG00000020181:I032	ENSMUSG00000020181	ENSMUSG00000020181:I032	1.03276	4.18076	0.357715	0.191587	0.197863	0.888783	10.109823619.109824573	Nav3	protein_coding
ENSMUSG00000033278:I010	ENSMUSG00000033278	ENSMUSG00000033278:I010	-0.802662	3.30218	0.475925	0.24642	-0.197792	0.826315	17.66693926.66698366	Ptprm	protein_coding
ENSMUSG00000025217:I020	ENSMUSG00000025217	ENSMUSG00000025217:I020	1.47381	4	0.214539	0.134198	0.197783	0.845098	19.45503163.45507684	Btrc	protein_coding
ENSMUSG00000059495:I027	ENSMUSG00000059495	ENSMUSG00000059495:I027	-0.860047	2.31017	0.469694	0.229929	-0.19775	0.801632	9.43001900.43005544	Arhgef12	protein_coding
ENSMUSG00000022807:I004	ENSMUSG00000022807	ENSMUSG00000022807:I004	-1.01698	3.57657	0.372943	0.194438	-0.19774	1.30264	16.33206002.33209926	Osbpl11	protein_coding
ENSMUSG00000002007:I014	ENSMUSG00000002007	ENSMUSG00000002007:I014	-0.988683	5.786	0.362343	0.199924	-0.197661	1.12009	X.73778346.73778504	Srpk3	protein_coding
ENSMUSG00000032407:Io030	ENSMUSG00000032407	ENSMUSG00000032407:Io030	-1.3157	4.24827	0.254788	0.150201	-0.197619	0.814149	9.95491173.95491268	U2surp	protein_coding
ENSMUSG00000028540:E005	ENSMUSG00000028540	ENSMUSG00000028540:E005	1.94353	4.78961	0.1121	0.101627	0.197515	1.01579	4.117889931.117890018	Dph2	protein_coding
ENSMUSG00000061374:Io004	ENSMUSG00000061374	ENSMUSG00000061374:Io004	-0.84006	3.82514	0.450169	0.235109	-0.197506	0.975176	7.5013022.5014537	Fiz1	protein_coding
ENSMUSG00000001380:I009	ENSMUSG00000001380	ENSMUSG00000001380:I009	3.0066	6.60584	0.0211761	0.0656635	0.197424	0.980256	18.36771194.36771328	Hars	protein_coding
ENSMUSG00000032750:I009	ENSMUSG00000032750	ENSMUSG00000032750:I009	-0.788133	3.1296	0.48597	0.250486	-0.197416	0.69897	X.75001892.75004324	Gab3	protein_coding
ENSMUSG00000038884:Io003	ENSMUSG00000038884	ENSMUSG00000038884:Io003	2.09085	6.15718	0.0803164	0.0942607	0.197085	1.03253	9.20869653.20871197	A230050P20Rik	protein_coding
ENSMUSG00000029003:I011	ENSMUSG00000029003	ENSMUSG00000029003:I011	-2.1561	3.02753	0.119197	0.0914062	-0.197081	1.13093	4.148143057.148143542	Mad2l2	protein_coding
ENSMUSG00000025511:I011	ENSMUSG00000025511	ENSMUSG00000025511:I011	1.65565	6.30665	0.146462	0.118935	0.196915	1.35892	7.141492063.141492885	Tspan4	protein_coding
ENSMUSG00000031785:Io021	ENSMUSG00000031785	ENSMUSG00000031785:Io021	1.50251	6.29726	0.181353	0.131025	0.196867	0.975176	8.94994489.95002439	Adgrg1	protein_coding
ENSMUSG00000033364:I011	ENSMUSG00000033364	ENSMUSG00000033364:I011	-1.06358	3.23251	0.360434	0.185086	-0.196854	1.08715	1.74461730.74466915	Usp37	protein_coding
ENSMUSG00000002781:I007	ENSMUSG00000002781	ENSMUSG00000002781:I007	-1.43563	4.13257	0.222249	0.137077	-0.196792	1.29291	7.45907112.45908107	Tmem143	protein_coding
ENSMUSG00000068922:E006	ENSMUSG00000068922	ENSMUSG00000068922:E006	2.23351	5.36519	0.0721904	0.0880595	0.196682	1.40559	3.88909910.88910130	Msto1	protein_coding
ENSMUSG00000030982:I014	ENSMUSG00000030982	ENSMUSG00000030982:I014	0.983197	4.00222	0.381147	0.200028	0.196667	1.24624	7.118774047.118775292	Vsp35l	protein_coding
ENSMUSG00000028559:I001	ENSMUSG00000028559	ENSMUSG00000028559:I001	1.53955	6.60811	0.170076	0.127687	0.196581	1.4624	4.109062332.109062465	Osbpl9	protein_coding
ENSMUSG00000023805:I036	ENSMUSG00000023805	ENSMUSG00000023805:I036	-1.08663	4.32055	0.334071	0.180898	-0.196569	1.05436	17.6036505.6037384	Synj2	protein_coding
ENSMUSG00000034066:I012	ENSMUSG00000034066	ENSMUSG00000034066:I012	0.897809	5.97054	0.404037	0.218939	0.196566	0.88039	1.93577705.93579740	Farp2	protein_coding
ENSMUSG00000041341:I010	ENSMUSG00000041341	ENSMUSG00000041341:I010	-3.04085	6.77037	0.0196073	0.0646276	-0.196523	1.43433	12.105635021.105635685	Atg2b	protein_coding
ENSMUSG00000056724:I058	ENSMUSG00000056724	ENSMUSG00000056724:I058	-2.44784	3.13515	0.088178	0.0802827	-0.196519	0.99024	9.110637685.110637879	Nbeal2	protein_coding
ENSMUSG00000041341:I002	ENSMUSG00000041341	ENSMUSG00000041341:I002	-1.62714	2.19019	0.234434	0.120617	-0.19626	0.780824	12.105621356.105622103	Atg2b	protein_coding
ENSMUSG00000002102:I012	ENSMUSG00000002102	ENSMUSG00000002102:I012	1.85348	6.72267	0.107964	0.105783	0.196067	1.37549	2.91057861.91058010	Psmc3	protein_coding
ENSMUSG00000024812:I019	ENSMUSG00000024812	ENSMUSG00000024812:I019	-0.954806	3.21505	0.405816	0.205342	-0.196062	1.06	19.24125808.24130855	Tjp2	protein_coding
ENSMUSG00000030739:I047	ENSMUSG00000030739	ENSMUSG00000030739:I047	-1.43268	3.56166	0.233539	0.136847	-0.196059	0.914989	7.44641179.44643464	Myh14	protein_coding
ENSMUSG00000038026:I004	ENSMUSG00000038026	ENSMUSG00000038026:I004	1.95174	6.97456	0.0920821	0.100447	0.196047	1.08715	1.172328128.172329135	Kcnj9	protein_coding
ENSMUSG00000030127:Io001	ENSMUSG00000030127	ENSMUSG00000030127:Io001	1.20384	4.56137	0.28738	0.162841	0.196035	0.842794	6.124958772.124959799	Cops7a	protein_coding
ENSMUSG00000023868:Io003	ENSMUSG00000023868	ENSMUSG00000023868:Io003	-1.22153	3.56511	0.29646	0.160389	-0.195919	0.705357	17.8920532.8929092	Pde10a	protein_coding
ENSMUSG00000096054:I115	ENSMUSG00000096054	ENSMUSG00000096054:I115	2.23221	5.04472	0.0754787	0.0877432	0.195861	1.45794	10.5333638.5337183	Syne1	protein_coding
ENSMUSG00000051343:I008	ENSMUSG00000051343	ENSMUSG00000051343:I008	0.999198	4.20186	0.37171	0.19598	0.195822	0.943385	6.85348991.85374098	Rab11fip5	protein_coding
ENSMUSG00000021725:I005	ENSMUSG00000021725	ENSMUSG00000021725:I005	1.63815	4.09863	0.175018	0.119484	0.195733	0.98361	13.116867105.116868126	Parp8	protein_coding
ENSMUSG00000024561:I002	ENSMUSG00000024561	ENSMUSG00000024561:I002	1.58165	5.61528	0.168176	0.123717	0.195677	0.956026	18.74269538.74273209	Mbd1	protein_coding
ENSMUSG00000022797:I007	ENSMUSG00000022797	ENSMUSG00000022797:I007	0.989479	4.43693	0.373273	0.197735	0.195655	0.873988	16.32617199.32618218	Tfrc	protein_coding
ENSMUSG00000040356:I004	ENSMUSG00000040356	ENSMUSG00000040356:I004	1.1352	4.22274	0.316586	0.172322	0.195621	1.08977	17.34840406.34840510	Skiv2l	protein_coding
ENSMUSG00000041846:Io005	ENSMUSG00000041846	ENSMUSG00000041846:Io005	1.48827	5.04096	0.196384	0.131423	0.195592	0.738898	12.101044659.101049660	Ppp4r3a	protein_coding
ENSMUSG00000027827:I021	ENSMUSG00000027827	ENSMUSG00000027827:I021	1.59035	4.47825	0.179356	0.122959	0.195548	0.78612	3.65358342.65364602	Kcnab1	protein_coding
ENSMUSG00000023904:E004	ENSMUSG00000023904	ENSMUSG00000023904:E004	1.50467	6.9964	0.176144	0.129882	0.195429	1.09498	17.23673703.23673969	Hcfc1r1	protein_coding
ENSMUSG00000018727:I003	ENSMUSG00000018727	ENSMUSG00000018727:I003	1.22406	5.37745	0.271835	0.159647	0.195419	1.22377	11.113699982.113702056	Cpsf4l	protein_coding
ENSMUSG00000044328:I006	ENSMUSG00000044328	ENSMUSG00000044328:I006	2.33209	4.74852	0.0697829	0.0837871	0.195399	1.06	11.77509726.77512653	Trp53i13	protein_coding
ENSMUSG00000034832:I001	ENSMUSG00000034832	ENSMUSG00000034832:I001	1.03517	6.27632	0.338819	0.18866	0.195294	0.998389	6.83369825.83370383	Tet3	protein_coding
ENSMUSG00000030374:I024	ENSMUSG00000030374	ENSMUSG00000030374:I024	-1.51041	3.71291	0.210811	0.12928	-0.195266	1.25438	7.16839972.16840206	Strn4	protein_coding
ENSMUSG00000041642:I032	ENSMUSG00000041642	ENSMUSG00000041642:I032	1.00004	4.8793	0.36427	0.195086	0.195095	1.04864	1.136171306.136171588	Kif21b	protein_coding
ENSMUSG00000005610:I014	ENSMUSG00000005610	ENSMUSG00000005610:I014	2.23064	5.07392	0.0753227	0.0874583	0.195088	0.976876	7.111077076.111077225	Eif4g2	protein_coding
ENSMUSG00000024889:Io004	ENSMUSG00000024889	ENSMUSG00000024889:Io004	1.3639	6.5396	0.21768	0.142976	0.195004	1.02042	19.4624181.4624685	Rce1	protein_coding
ENSMUSG00000034848:I017	ENSMUSG00000034848	ENSMUSG00000034848:I017	1.93925	4.82419	0.112274	0.100549	0.19499	0.84739	2.66226952.66228982	Ttc21b	protein_coding
ENSMUSG00000039428:I005	ENSMUSG00000039428	ENSMUSG00000039428:I005	2.16694	5.89542	0.0741747	0.0899642	0.194947	0.806682	7.89148046.89151413	Tmem135	protein_coding
ENSMUSG00000051306:I016	ENSMUSG00000051306	ENSMUSG00000051306:I016	1.80246	4	0.14582	0.108099	0.194844	0.78348	5.143724005.143726489	Usp42	protein_coding
ENSMUSG00000028797:I014	ENSMUSG00000028797	ENSMUSG00000028797:I014	1.08964	4.24898	0.333776	0.178683	0.194699	0.99024	4.129607179.129607456	Tmem234	protein_coding
ENSMUSG00000051331:I026	ENSMUSG00000051331	ENSMUSG00000051331:I026	1.83065	5.44951	0.121834	0.106307	0.194611	1.04864	6.118652810.118654254	Cacna1c	protein_coding
ENSMUSG00000011306:I012	ENSMUSG00000011306	ENSMUSG00000011306:I012	1.43995	5.93734	0.200452	0.135037	0.194447	1.31527	8.70071259.70071522	Sugp1	protein_coding
ENSMUSG00000028910:I014	ENSMUSG00000028910	ENSMUSG00000028910:I014	1.78231	4.69728	0.138556	0.109075	0.194407	0.884607	4.131865328.131867447	Mecr	protein_coding
ENSMUSG00000020893:I018	ENSMUSG00000020893	ENSMUSG00000020893:I018	-1.3682	4.40525	0.236892	0.142014	-0.194304	1.30344	11.69103947.69104031	Per1	protein_coding
ENSMUSG00000027238:I017	ENSMUSG00000027238	ENSMUSG00000027238:I017	1.4144	4.71391	0.219764	0.137325	0.194234	0.806682	2.121573668.121576322	Frmd5	protein_coding
ENSMUSG00000019795:Io015	ENSMUSG00000019795	ENSMUSG00000019795:Io015	1.61936	4.19355	0.177397	0.11994	0.194225	1.0472	10.7649155.7680483	Pcmt1	protein_coding
ENSMUSG00000039354:I018	ENSMUSG00000039354	ENSMUSG00000039354:I018	1.4712	4	0.215202	0.132003	0.194203	0.819056	1.72626645.72628101	Smarcal1	protein_coding
ENSMUSG00000025010:I004	ENSMUSG00000025010	ENSMUSG00000025010:I004	0.97052	4.00676	0.386658	0.200084	0.194186	0.708515	19.40844959.40845045	Ccnj	protein_coding
ENSMUSG00000060862:I008	ENSMUSG00000060862	ENSMUSG00000060862:I008	-0.94077	3.02542	0.415697	0.206368	-0.194144	0.858671	4.136994551.136995251	Zbtb40	protein_coding
ENSMUSG00000042446:I008	ENSMUSG00000042446	ENSMUSG00000042446:I008	1.44716	4.51436	0.213536	0.134102	0.194067	1.07379	4.126889609.126889996	Zmym4	protein_coding
ENSMUSG00000028245:E024	ENSMUSG00000028245	ENSMUSG00000028245:E024	-1.2302	5.35249	0.269932	0.15774	-0.194052	1.0048	4.6419927.6420050	Nsmaf	protein_coding
ENSMUSG00000020841:I014	ENSMUSG00000020841	ENSMUSG00000020841:I014	-1.04384	3.16485	0.369639	0.185856	-0.194005	0.717855	11.76806085.76808710	Cpd	protein_coding
ENSMUSG00000020827:E037	ENSMUSG00000020827	ENSMUSG00000020827:E037	-0.950445	5.05099	0.385115	0.204083	-0.193969	0.934124	11.70608426.70608589	Mink1	protein_coding
ENSMUSG00000026930:I005	ENSMUSG00000026930	ENSMUSG00000026930:I005	2.2844	6.20287	0.0610065	0.0848997	0.193945	1.19085	2.26324031.26324413	Gpsm1	protein_coding
ENSMUSG00000005442:Io024	ENSMUSG00000005442	ENSMUSG00000005442:Io024	1.53145	4.1578	0.197752	0.12663	0.193928	1.1707	7.25282916.25284849	Cic	protein_coding
ENSMUSG00000052512:I057	ENSMUSG00000052512	ENSMUSG00000052512:I057	0.963709	5.6253	0.37477	0.201215	0.193912	0.81661	7.49604628.49606696	Nav2	protein_coding
ENSMUSG00000026784:I010	ENSMUSG00000026784	ENSMUSG00000026784:I010	0.969062	4.00743	0.387295	0.200093	0.193902	0.702175	2.22915313.22915415	Pdss1	protein_coding
ENSMUSG00000018411:I018	ENSMUSG00000018411	ENSMUSG00000018411:I018	-0.930399	5.71083	0.389801	0.208345	-0.193844	1.17823	11.104307934.104310269	Mapt	protein_coding
ENSMUSG00000001999:I012	ENSMUSG00000001999	ENSMUSG00000001999:I012	0.971673	4.01727	0.386015	0.199468	0.193818	0.778151	2.127095257.127096735	Blvra	protein_coding
ENSMUSG00000023912:I007	ENSMUSG00000023912	ENSMUSG00000023912:I007	-1.4273	3.36261	0.239381	0.1357	-0.193684	0.858671	17.43661698.43664074	Slc25a27	protein_coding
ENSMUSG00000033577:I025	ENSMUSG00000033577	ENSMUSG00000033577:I025	0.967452	4.00822	0.387998	0.200103	0.19359	0.860892	9.80286432.80288008	Myo6	protein_coding
ENSMUSG00000024927:I006	ENSMUSG00000024927	ENSMUSG00000024927:I006	-2.31589	6.34845	0.0574435	0.0835206	-0.193425	1.24806	19.5638702.5638855	Rela	protein_coding
ENSMUSG00000034175:Io011	ENSMUSG00000034175	ENSMUSG00000034175:Io011	1.19706	6.48771	0.273187	0.161577	0.193417	1.01889	11.5099898.5100385	Rhbdd3	protein_coding
ENSMUSG00000026121:I011	ENSMUSG00000026121	ENSMUSG00000026121:I011	-2.28945	3.60022	0.0912755	0.0844617	-0.193371	1.02652	1.36553814.36553926	Sema4c	protein_coding
ENSMUSG00000021549:I012	ENSMUSG00000021549	ENSMUSG00000021549:I012	3.26011	5.85669	0.0178548	0.0592672	0.193217	0.932248	13.85228765.85229605	Rasa1	protein_coding
ENSMUSG00000001663:Io004	ENSMUSG00000001663	ENSMUSG00000001663:Io004	1.97556	4.84355	0.107022	0.0977474	0.193105	1.01112	10.75797130.75798385	Gstt1	protein_coding
ENSMUSG00000034354:I013	ENSMUSG00000034354	ENSMUSG00000034354:I013	1.87947	5.73151	0.11152	0.102743	0.193102	0.732989	11.4497449.4497931	Mtmr3	protein_coding
ENSMUSG00000025348:I008	ENSMUSG00000025348	ENSMUSG00000025348:I008	-1.28373	6.1479	0.245496	0.150335	-0.192989	1.07379	10.128941941.128942808	Itga7	protein_coding
ENSMUSG00000031808:E023	ENSMUSG00000031808	ENSMUSG00000031808:E023	-1.30699	6.09646	0.238347	0.147645	-0.192971	1.09627	8.71580701.71580767	Slc27a1	protein_coding
ENSMUSG00000024993:I009	ENSMUSG00000024993	ENSMUSG00000024993:I009	1.85097	5.63328	0.116823	0.104231	0.192928	0.970037	19.60825931.60830787	Fam45a	protein_coding
ENSMUSG00000040506:I018	ENSMUSG00000040506	ENSMUSG00000040506:I018	1.22516	4.09015	0.286349	0.157417	0.192861	0.966576	2.91886978.91900498	Ambra1	protein_coding
ENSMUSG00000070372:Io010	ENSMUSG00000070372	ENSMUSG00000070372:Io010	-1.77911	3.24137	0.166391	0.108347	-0.192761	0.920819	3.104834804.104840828	Capza1	protein_coding
ENSMUSG00000030751:I001	ENSMUSG00000030751	ENSMUSG00000030751:I001	1.18608	4.22679	0.297952	0.162489	0.192725	1.30183	7.114264956.114266434	Psma1	protein_coding
ENSMUSG00000039354:I007	ENSMUSG00000039354	ENSMUSG00000039354:I007	-1.77316	4.4662	0.143357	0.108667	-0.192685	1.13093	1.72587101.72591063	Smarcal1	protein_coding
ENSMUSG00000022523:I006	ENSMUSG00000022523	ENSMUSG00000022523:I006	-1.54413	6.98303	0.166573	0.124776	-0.19267	1.12734	16.28398388.28444993	Fgf12	protein_coding
ENSMUSG00000034789:Io006	ENSMUSG00000034789	ENSMUSG00000034789:Io006	1.12728	6.66366	0.298571	0.170804	0.192544	0.873988	13.55320214.55320312	Rab24	protein_coding
ENSMUSG00000026958:I012	ENSMUSG00000026958	ENSMUSG00000026958:I012	1.55876	3.83225	0.197128	0.123458	0.192441	0.954243	2.25355028.25355558	Dpp7	protein_coding
ENSMUSG00000030894:I015	ENSMUSG00000030894	ENSMUSG00000030894:I015	-1.38003	6.41421	0.213753	0.139427	-0.192414	1.02803	7.105752053.105752171	Tpp1	protein_coding
ENSMUSG00000038555:I005	ENSMUSG00000038555	ENSMUSG00000038555:I005	-2.39672	4.09133	0.0731884	0.0802751	-0.192396	1.17823	18.34845688.34845945	Reep2	protein_coding
ENSMUSG00000030465:Io022	ENSMUSG00000030465	ENSMUSG00000030465:Io022	-1.28072	2.10913	0.32305	0.150131	-0.192276	0.735954	8.67964354.68000717	Psd3	protein_coding
ENSMUSG00000026858:I006	ENSMUSG00000026858	ENSMUSG00000026858:I006	-1.14578	4.40921	0.310239	0.167781	-0.192241	0.842794	2.30369087.30370295	Miga2	protein_coding
ENSMUSG00000033478:I002	ENSMUSG00000033478	ENSMUSG00000033478:I002	-0.807894	3.41893	0.471582	0.237879	-0.192181	0.924662	19.57368602.57371154	Fam160b1	protein_coding
ENSMUSG00000004591:I023	ENSMUSG00000004591	ENSMUSG00000004591:I023	-1.24986	3.03981	0.298927	0.153697	-0.1921	0.842794	3.142821704.142828881	Pkn2	protein_coding
ENSMUSG00000041638:I022	ENSMUSG00000041638	ENSMUSG00000041638:I022	-1.59096	3.23346	0.203315	0.120726	-0.19207	0.811674	5.115590423.115590974	Gcn1l1	protein_coding
ENSMUSG00000022211:I038	ENSMUSG00000022211	ENSMUSG00000022211:I038	-2.2597	3.05981	0.107224	0.0849881	-0.192047	1.10771	14.55503031.55503837	Carmil3	protein_coding
ENSMUSG00000025159:I037	ENSMUSG00000025159	ENSMUSG00000025159:I037	-0.872942	3.59947	0.437046	0.219981	-0.192031	0.858671	19.41963078.41963401	Mms19	protein_coding
ENSMUSG00000060166:I008	ENSMUSG00000060166	ENSMUSG00000060166:I008	0.958898	4.013	0.391748	0.200163	0.191935	0.976876	16.18227878.18228059	Zdhhc8	protein_coding
ENSMUSG00000064105:Io004	ENSMUSG00000064105	ENSMUSG00000064105:Io004	-1.22629	3.15067	0.303778	0.156482	-0.191892	1.25348	19.46859112.46868538	Cnnm2	protein_coding
ENSMUSG00000025178:E015	ENSMUSG00000025178	ENSMUSG00000025178:E015	-2.27305	6.43688	0.0604549	0.0844059	-0.191859	1.63234	19.42119984.42121595	Pi4k2a	protein_coding
ENSMUSG00000051674:I024	ENSMUSG00000051674	ENSMUSG00000051674:I024	1.01954	6.52106	0.344273	0.18814	0.191815	0.814149	5.73557356.73557632	Dcun1d4	protein_coding
ENSMUSG00000020181:Io040	ENSMUSG00000020181	ENSMUSG00000020181:Io040	2.88124	6.72975	0.0246487	0.0665244	0.191673	1.29209	10.109759049.109764518	Nav3	protein_coding
ENSMUSG00000053477:Io042	ENSMUSG00000053477	ENSMUSG00000053477:Io042	-1.18829	2.18089	0.347985	0.161238	-0.191599	0.767293	18.69500998.69519965	Tcf4	protein_coding
ENSMUSG00000066129:I023	ENSMUSG00000066129	ENSMUSG00000066129:I023	1.31729	6.35531	0.233242	0.145431	0.191574	0.986938	7.139930811.139930910	Kndc1	protein_coding
ENSMUSG00000047766:I009	ENSMUSG00000047766	ENSMUSG00000047766:I009	1.41131	5.8185	0.209323	0.135688	0.191498	0.833454	9.60615177.60621569	Lrrc49	protein_coding
ENSMUSG00000029359:E014	ENSMUSG00000029359	ENSMUSG00000029359:E014	2.70127	6.99314	0.0306112	0.070875	0.191452	1.22088	5.118056443.118056537	Tesc	protein_coding
ENSMUSG00000056666:I011	ENSMUSG00000056666	ENSMUSG00000056666:I011	-0.937182	4.12072	0.400272	0.204215	-0.191387	1.00955	6.72606110.72606385	Retsat	protein_coding
ENSMUSG00000010048:I016	ENSMUSG00000010048	ENSMUSG00000010048:I016	1.60764	4.35545	0.177377	0.118945	0.19122	1.04864	9.107592371.107592475	Ifrd2	protein_coding
ENSMUSG00000021614:I003	ENSMUSG00000021614	ENSMUSG00000021614:I003	1.62518	4.993	0.165134	0.117651	0.191204	0.948847	13.89662061.89678075	Vcan	protein_coding
ENSMUSG00000066900:E004	ENSMUSG00000066900	ENSMUSG00000066900:E004	1.57545	6.26912	0.164106	0.121363	0.191202	1.31605	5.117092856.117092946	Suds3	protein_coding
ENSMUSG00000011958:I002	ENSMUSG00000011958	ENSMUSG00000011958:I002	0.952683	4.01714	0.394484	0.200214	0.190741	0.869666	9.69995527.69996118	Bnip2	protein_coding
ENSMUSG00000025006:I003	ENSMUSG00000025006	ENSMUSG00000025006:I003	1.41761	5.09813	0.214421	0.134483	0.190645	0.961333	19.40299521.40300243	Sorbs1	protein_coding
ENSMUSG00000004151:I007	ENSMUSG00000004151	ENSMUSG00000004151:I007	-1.84782	3.06818	0.159727	0.103162	-0.190625	0.90309	12.38781886.38783238	Etv1	protein_coding
ENSMUSG00000001285:I010	ENSMUSG00000001285	ENSMUSG00000001285:I010	-2.10042	3.56952	0.111942	0.0907065	-0.190522	1.46073	15.102337510.102337636	Myg1	protein_coding
ENSMUSG00000035047:I007	ENSMUSG00000035047	ENSMUSG00000035047:I007	1.70209	5.69356	0.142297	0.111906	0.190474	1.2745	9.21276635.21279361	Kri1	protein_coding
ENSMUSG00000043259:I015	ENSMUSG00000043259	ENSMUSG00000043259:I015	2.99924	4.21349	0.0374085	0.0635052	0.190467	1.30979	10.70554589.70557240	Fam13c	protein_coding
ENSMUSG00000003435:I019	ENSMUSG00000003435	ENSMUSG00000003435:I019	2.04011	6.99437	0.0807319	0.0933137	0.19037	0.871832	7.28322569.28323726	Supt5	protein_coding
ENSMUSG00000030287:I012	ENSMUSG00000030287	ENSMUSG00000030287:I012	-1.2619	3.03509	0.295241	0.150788	-0.19028	0.892919	6.146187565.146190456	Itpr2	protein_coding
ENSMUSG00000042303:I019	ENSMUSG00000042303	ENSMUSG00000042303:I019	2.35368	6.7593	0.0520767	0.0808191	0.190222	1.0614	15.81009534.81009634	Sgsm3	protein_coding
ENSMUSG00000027406:I004	ENSMUSG00000027406	ENSMUSG00000027406:I004	1.20668	3.13484	0.310663	0.157566	0.190133	1.05719	2.130280551.130280956	Idh3b	protein_coding
ENSMUSG00000008855:Io001	ENSMUSG00000008855	ENSMUSG00000008855:Io001	1.47533	6.83456	0.184642	0.128777	0.189989	1.21504	11.102195868.102195952	Hdac5	protein_coding
ENSMUSG00000007817:I027	ENSMUSG00000007817	ENSMUSG00000007817:I027	-2.18761	4.40851	0.0876362	0.0868284	-0.189947	1.5968	14.25658273.25661267	Zmiz1	protein_coding
ENSMUSG00000020610:Io006	ENSMUSG00000020610	ENSMUSG00000020610:Io006	-1.43874	3.10618	0.242846	0.132013	-0.189933	1.19498	11.109430052.109433890	Amz2	protein_coding
ENSMUSG00000037646:I063	ENSMUSG00000037646	ENSMUSG00000037646:I063	1.33322	5.03574	0.239588	0.142412	0.189867	1.05859	15.35917217.35923187	Vps13b	protein_coding
ENSMUSG00000016534:I009	ENSMUSG00000016534	ENSMUSG00000016534:I009	1.2653	5.55219	0.25627	0.150042	0.189847	0.937852	X.38440344.38442025	Lamp2	protein_coding
ENSMUSG00000033209:I025	ENSMUSG00000033209	ENSMUSG00000033209:I025	-2.05873	3.06481	0.129728	0.0921889	-0.189792	0.838149	5.111282900.111283945	Ttc28	protein_coding
ENSMUSG00000028909:I030	ENSMUSG00000028909	ENSMUSG00000028909:I030	1.12412	5.55325	0.307193	0.168739	0.189683	0.826315	4.131808520.131818794	Ptpru	protein_coding
ENSMUSG00000019948:I002	ENSMUSG00000019948	ENSMUSG00000019948:I002	-1.38717	3.23785	0.253195	0.136685	-0.189605	0.939704	10.89715008.89717073	Actr6	protein_coding
ENSMUSG00000025224:I035	ENSMUSG00000025224	ENSMUSG00000025224:I035	-0.978335	3.16634	0.396608	0.193787	-0.189589	0.890856	19.46279435.46279912	Gbf1	protein_coding
ENSMUSG00000029769:Io017	ENSMUSG00000029769	ENSMUSG00000029769:Io017	-3.77498	5.10229	0.0124792	0.0502096	-0.18954	1.48404	6.29411385.29421991	Ccdc136	protein_coding
ENSMUSG00000030655:I034	ENSMUSG00000030655	ENSMUSG00000030655:I034	1.94057	4.15796	0.121594	0.0976704	0.189536	0.714764	7.118171970.118173054	Smg1	protein_coding
ENSMUSG00000021340:I019	ENSMUSG00000021340	ENSMUSG00000021340:I019	-1.76599	4.23416	0.148173	0.107256	-0.189413	0.788744	13.24979746.24979838	Gpld1	protein_coding
ENSMUSG00000026739:I013	ENSMUSG00000026739	ENSMUSG00000026739:I013	2.22009	5.7812	0.069873	0.0853117	0.1894	1.17502	2.18684066.18684152	Bmi1	protein_coding
ENSMUSG00000030347:I009	ENSMUSG00000030347	ENSMUSG00000030347:I009	1.62747	4.09211	0.177366	0.116376	0.189398	0.888783	6.126955332.126955849	D6Wsu163e	protein_coding
ENSMUSG00000058318:Io024	ENSMUSG00000058318	ENSMUSG00000058318:Io024	-0.941826	3.86979	0.401276	0.201093	-0.189394	0.907093	2.92184352.92214049	Phf21a	protein_coding
ENSMUSG00000033365:I021	ENSMUSG00000033365	ENSMUSG00000033365:I021	-3.16464	5.3236	0.0228987	0.0597791	-0.189179	1.44888	4.117905583.117911773	Ipo13	protein_coding
ENSMUSG00000027263:E032	ENSMUSG00000027263	ENSMUSG00000027263:E032	1.07747	6.91308	0.317428	0.175572	0.189173	1.15747	2.121189469.121189824	Tubgcp4	protein_coding
ENSMUSG00000020109:Io008	ENSMUSG00000020109	ENSMUSG00000020109:Io008	1.39483	6.7294	0.207375	0.1356	0.189139	1.16081	10.59896447.59897491	Dnajb12	protein_coding
ENSMUSG00000021578:I004	ENSMUSG00000021578	ENSMUSG00000021578:I004	1.18087	4.27273	0.299185	0.160101	0.189059	1.18353	13.74352986.74356456	Ccdc127	protein_coding
ENSMUSG00000014039:I019	ENSMUSG00000014039	ENSMUSG00000014039:I019	2.39954	6.45258	0.0504515	0.0787835	0.189044	0.907093	16.97817045.97818212	Prdm15	protein_coding
ENSMUSG00000068921:Io017	ENSMUSG00000068921	ENSMUSG00000068921:Io017	0.997749	5.68633	0.358947	0.189371	0.188945	0.720925	3.88942828.88950116	Dap3	protein_coding
ENSMUSG00000015659:I003	ENSMUSG00000015659	ENSMUSG00000015659:I003	0.887895	6.21152	0.407661	0.212798	0.188942	0.811674	17.6045788.6048831	Serac1	protein_coding
ENSMUSG00000038608:I038	ENSMUSG00000038608	ENSMUSG00000038608:I038	-0.998097	3.01525	0.391453	0.189155	-0.188796	0.945213	1.80561014.80564502	Dock10	protein_coding
ENSMUSG00000043909:I031	ENSMUSG00000043909	ENSMUSG00000043909:I031	3.05869	4	0.0377066	0.0617227	0.188791	0.809185	2.121247595.121248164	Trp53bp1	protein_coding
ENSMUSG00000073643:I021	ENSMUSG00000073643	ENSMUSG00000073643:I021	0.941663	4.02581	0.399364	0.200323	0.188636	0.741823	1.79740129.79761564	Wdfy1	protein_coding
ENSMUSG00000021913:I018	ENSMUSG00000021913	ENSMUSG00000021913:I018	2.02026	4	0.113464	0.0933679	0.188627	0.735954	14.32340747.32341202	Ogdhl	protein_coding
ENSMUSG00000029536:I002	ENSMUSG00000029536	ENSMUSG00000029536:I002	2.11879	6.99989	0.0718505	0.0889983	0.188568	0.947034	5.115335570.115340842	Gatc	protein_coding
ENSMUSG00000055805:I033	ENSMUSG00000055805	ENSMUSG00000055805:I033	1.82013	4.11914	0.14078	0.10359	0.188547	1.06557	11.103198233.103198483	Fmnl1	protein_coding
ENSMUSG00000056427:I028	ENSMUSG00000056427	ENSMUSG00000056427:I028	2.84944	5.50956	0.0321138	0.0661471	0.188482	1.10139	11.35670171.35675845	Slit3	protein_coding
ENSMUSG00000014767:E010	ENSMUSG00000014767	ENSMUSG00000014767:E010	1.03199	6.21842	0.340532	0.182517	0.188356	1.025	17.15501202.15501312	Tbp	protein_coding
ENSMUSG00000031858:I018	ENSMUSG00000031858	ENSMUSG00000031858:I018	-1.67438	4.56797	0.160422	0.112459	-0.188298	1.25972	8.70030736.70031463	Mau2	protein_coding
ENSMUSG00000037465:I002	ENSMUSG00000037465	ENSMUSG00000037465:I002	-1.13335	3.03481	0.338597	0.166138	-0.188293	0.981936	15.38296164.38296615	Klf10	protein_coding
ENSMUSG00000022377:Io031	ENSMUSG00000022377	ENSMUSG00000022377:Io031	-1.95836	5.70209	0.100429	0.0961465	-0.18829	1.44773	15.64312475.64349828	Asap1	protein_coding
ENSMUSG00000039809:I018	ENSMUSG00000039809	ENSMUSG00000039809:I018	2.14962	5.71794	0.0773965	0.0875816	0.188267	1.17716	4.46815739.46846281	Gabbr2	protein_coding
ENSMUSG00000015889:I010	ENSMUSG00000015889	ENSMUSG00000015889:I010	-0.854859	3.19298	0.451987	0.220201	-0.188241	0.835808	10.93471366.93471854	Lta4h	protein_coding
ENSMUSG00000062590:I014	ENSMUSG00000062590	ENSMUSG00000062590:I014	0.773136	2.17747	0.514532	0.243289	0.188095	0.806682	1.86198381.86199838	Armc9	protein_coding
ENSMUSG00000089832:I009	ENSMUSG00000089832	ENSMUSG00000089832:I009	-0.851248	2.11377	0.480098	0.22095	-0.188083	0.726999	7.27347172.27348332	Shkbp1	protein_coding
ENSMUSG00000026131:I091	ENSMUSG00000026131	ENSMUSG00000026131:I091	1.02794	4.33304	0.357901	0.182886	0.187995	0.952452	1.34263490.34264525	Dst	protein_coding
ENSMUSG00000070738:I005	ENSMUSG00000070738	ENSMUSG00000070738:I005	-1.38583	6.99957	0.208346	0.13565	-0.187988	0.947034	1.87915624.87916369	Dgkd	protein_coding
ENSMUSG00000037617:I014	ENSMUSG00000037617	ENSMUSG00000037617:I014	1.27251	6.99786	0.243838	0.147711	0.187964	0.897016	15.36210821.36211100	Spag1	protein_coding
ENSMUSG00000062151:I001	ENSMUSG00000062151	ENSMUSG00000062151:I001	1.45837	5.55356	0.198865	0.12888	0.187956	1.25883	9.73481155.73483618	Unc13c	protein_coding
ENSMUSG00000058709:Io004	ENSMUSG00000058709	ENSMUSG00000058709:Io004	0.944027	4.10554	0.397326	0.198934	0.187799	0.831087	7.27160407.27164620	Egln2	protein_coding
ENSMUSG00000075254:I023	ENSMUSG00000075254	ENSMUSG00000075254:I023	1.53825	4.86149	0.186242	0.122066	0.187767	0.753328	16.33760845.33763442	Heg1	protein_coding
ENSMUSG00000074794:E005	ENSMUSG00000074794	ENSMUSG00000074794:E005	-1.63873	3.03952	0.198619	0.114527	-0.187678	1.04864	13.80887487.80889089	Arrdc3	protein_coding
ENSMUSG00000055912:I006	ENSMUSG00000055912	ENSMUSG00000055912:I006	-1.45211	3.48086	0.230226	0.129186	-0.187592	1.30183	6.72356769.72357050	Tmem150a	protein_coding
ENSMUSG00000074968:I011	ENSMUSG00000074968	ENSMUSG00000074968:I011	-3.38023	3.40431	0.0355804	0.0554969	-0.187592	0.96831	2.110697190.110697401	Ano3	protein_coding
ENSMUSG00000006307:I013	ENSMUSG00000006307	ENSMUSG00000006307:I013	1.28848	6.73356	0.24008	0.145543	0.187529	1.23981	7.30576077.30576618	Kmt2b	protein_coding
ENSMUSG00000021203:E010	ENSMUSG00000021203	ENSMUSG00000021203:E010	-1.06645	3.65	0.351621	0.175836	-0.187519	0.980256	12.103402901.103403234	Otub2	protein_coding
ENSMUSG00000039787:I009	ENSMUSG00000039787	ENSMUSG00000039787:I009	-0.74563	3.07178	0.508837	0.251489	-0.187518	0.888783	2.29876064.29876161	Cercam	protein_coding
ENSMUSG00000009079:I005	ENSMUSG00000009079	ENSMUSG00000009079:I005	-1	3	0.391002	0.1875	-0.1875	0.730004	11.5071642.5072812	Ewsr1	protein_coding
ENSMUSG00000030655:Io001	ENSMUSG00000030655	ENSMUSG00000030655:Io001	-0.745645	3.06667	0.50891	0.251383	-0.187443	0.84967	7.118135618.118136686	Smg1	protein_coding
ENSMUSG00000042744:Io021	ENSMUSG00000042744	ENSMUSG00000042744:Io021	-0.911777	4.49665	0.408109	0.20541	-0.187288	0.978569	5.121299643.121301769	Hectd4	protein_coding
ENSMUSG00000036672:Io011	ENSMUSG00000036672	ENSMUSG00000036672:Io011	1.6164	4.62652	0.171617	0.115858	0.187273	1.13566	8.105849521.105849626	Cenpt	protein_coding
ENSMUSG00000063450:I120	ENSMUSG00000063450	ENSMUSG00000063450:I120	1.07031	6.91154	0.320427	0.174932	0.187231	0.84739	12.76105165.76105989	Syne2	protein_coding
ENSMUSG00000034863:I011	ENSMUSG00000034863	ENSMUSG00000034863:I011	1.58515	6.53579	0.159977	0.118028	0.187093	1.05577	8.71482410.71482507	Ano8	protein_coding
ENSMUSG00000070371:I003	ENSMUSG00000070371	ENSMUSG00000070371:I003	1.03828	3.14911	0.372191	0.180152	0.187049	0.799085	7.127933492.127933567	Prss36	protein_coding
ENSMUSG00000043733:I008	ENSMUSG00000043733	ENSMUSG00000043733:I008	-1.42301	5.80279	0.206201	0.131435	-0.187033	0.957802	5.121149234.121152212	Ptpn11	protein_coding
ENSMUSG00000026858:I008	ENSMUSG00000026858	ENSMUSG00000026858:I008	1.93911	6.90599	0.0942219	0.0964324	0.186994	1.16961	2.30371232.30371533	Miga2	protein_coding
ENSMUSG00000027236:I005	ENSMUSG00000027236	ENSMUSG00000027236:I005	2.99688	4.43605	0.0351271	0.0623894	0.186973	0.878266	2.122047550.122050487	Eif3j1	protein_coding
ENSMUSG00000028277:I005	ENSMUSG00000028277	ENSMUSG00000028277:I005	-1.66275	5.74561	0.149611	0.112379	-0.186858	0.97347	4.33040817.33041356	Ube2j1	protein_coding
ENSMUSG00000038416:I020	ENSMUSG00000038416	ENSMUSG00000038416:I020	-0.770654	3.18222	0.494087	0.242434	-0.186833	0.735954	8.13779318.13781372	Cdc16	protein_coding
ENSMUSG00000029570:I003	ENSMUSG00000029570	ENSMUSG00000029570:I003	-1.76309	3.21936	0.169799	0.105945	-0.18679	1.09238	5.140611898.140612291	Lfng	protein_coding
ENSMUSG00000051331:I015	ENSMUSG00000051331	ENSMUSG00000051331:I015	-0.750709	3.18742	0.504395	0.248733	-0.186727	1.01579	6.118624458.118625489	Cacna1c	protein_coding
ENSMUSG00000019312:I011	ENSMUSG00000019312	ENSMUSG00000019312:I011	-0.734981	3.19537	0.512595	0.254025	-0.186703	0.770033	11.98453873.98453972	Grb7	protein_coding
ENSMUSG00000028894:I020	ENSMUSG00000028894	ENSMUSG00000028894:I020	-0.95419	3.06837	0.408957	0.195659	-0.186695	1.02348	4.124786629.124787472	Inpp5b	protein_coding
ENSMUSG00000053754:I041	ENSMUSG00000053754	ENSMUSG00000053754:I041	1.39737	6.84474	0.205926	0.133595	0.186681	1.45962	14.52237788.52244433	Chd8	protein_coding
ENSMUSG00000030279:Io003	ENSMUSG00000030279	ENSMUSG00000030279:Io003	1.33288	4.99836	0.240094	0.140009	0.186616	1.07649	6.143018073.143029160	C2cd5	protein_coding
ENSMUSG00000026889:E012	ENSMUSG00000026889	ENSMUSG00000026889:E012	1.9459	4.09723	0.121851	0.0958422	0.1865	0.939704	2.36134263.36136482	Rbm18	protein_coding
ENSMUSG00000033209:I026	ENSMUSG00000033209	ENSMUSG00000033209:I026	-1.72223	4.19057	0.156866	0.108204	-0.186353	0.978569	5.111284052.111284992	Ttc28	protein_coding
ENSMUSG00000059495:I036	ENSMUSG00000059495	ENSMUSG00000059495:I036	-2.05471	6.99946	0.0789823	0.0906773	-0.186316	1.34388	9.43020783.43022811	Arhgef12	protein_coding
ENSMUSG00000017774:I006	ENSMUSG00000017774	ENSMUSG00000017774:I006	-1.25402	4.35896	0.272877	0.14856	-0.186298	0.826315	11.75657647.75657753	Myo1c	protein_coding
ENSMUSG00000031486:I018	ENSMUSG00000031486	ENSMUSG00000031486:I018	1.65947	5.23831	0.15525	0.112239	0.186257	1.00161	8.27117515.27118724	Adgra2	protein_coding
ENSMUSG00000038564:I010	ENSMUSG00000038564	ENSMUSG00000038564:I010	-1.39997	3.94683	0.235017	0.133006	-0.186204	0.738898	5.31256975.31257331	Ift172	protein_coding
ENSMUSG00000041119:Io019	ENSMUSG00000041119	ENSMUSG00000041119:Io019	-2.36904	6.06359	0.0551554	0.0785787	-0.186156	1.09108	17.31473279.31475928	Pde9a	protein_coding
ENSMUSG00000021975:I014	ENSMUSG00000021975	ENSMUSG00000021975:I014	-2.0837	3.54438	0.114492	0.0892668	-0.186005	1.3666	14.65034095.65036398	Ints9	protein_coding
ENSMUSG00000029238:Io024	ENSMUSG00000029238	ENSMUSG00000029238:Io024	1.00425	4.41508	0.367077	0.185173	0.185961	1.02195	5.76229560.76230165	Clock	protein_coding
ENSMUSG00000002455:I003	ENSMUSG00000002455	ENSMUSG00000002455:I003	2.017	5.3966	0.0955759	0.0921571	0.185881	0.90908	2.181608288.181615977	Prpf6	protein_coding
ENSMUSG00000031948:I007	ENSMUSG00000031948	ENSMUSG00000031948:I007	-2.08885	4.23491	0.101109	0.0889774	-0.185861	0.99024	8.111998962.112000070	Kars	protein_coding
ENSMUSG00000026131:I078	ENSMUSG00000026131	ENSMUSG00000026131:I078	-1.24482	3.54041	0.289235	0.149303	-0.185855	0.911059	1.34244514.34247649	Dst	protein_coding
ENSMUSG00000024851:Io001	ENSMUSG00000024851	ENSMUSG00000024851:Io001	1.90355	5.97657	0.10584	0.0975843	0.185756	1.24441	19.4100213.4101144	Pitpnm1	protein_coding
ENSMUSG00000037012:I009	ENSMUSG00000037012	ENSMUSG00000037012:I009	-1.10596	6.27216	0.309352	0.16789	-0.185679	0.947034	10.62286652.62290160	Hk1	protein_coding
ENSMUSG00000034543:E004	ENSMUSG00000034543	ENSMUSG00000034543:E004	-1.58926	3.37988	0.200007	0.116779	-0.185593	1.06557	11.3650146.3650308	Morc2a	protein_coding
ENSMUSG00000004264:E004	ENSMUSG00000004264	ENSMUSG00000004264:E004	1.67848	5.11729	0.15275	0.110557	0.185568	1.14382	6.124712788.124713062	Phb2	protein_coding
ENSMUSG00000020170:I002	ENSMUSG00000020170	ENSMUSG00000020170:I002	-2.14303	5.81013	0.0773265	0.0865452	-0.185469	0.90908	10.117076974.117077512	Frs2	protein_coding
ENSMUSG00000052798:I004	ENSMUSG00000052798	ENSMUSG00000052798:I004	-0.724012	3.29972	0.517015	0.256142	-0.18545	0.882503	10.117758021.117759172	Nup107	protein_coding
ENSMUSG00000001143:I005	ENSMUSG00000001143	ENSMUSG00000001143:I005	2.16983	6.57361	0.0691368	0.085464	0.185442	0.8867	1.36428461.36429423	Lman2l	protein_coding
ENSMUSG00000060924:I009	ENSMUSG00000060924	ENSMUSG00000060924:I009	1.34758	4	0.249062	0.137572	0.185389	0.934124	8.15912490.15915308	Csmd1	protein_coding
ENSMUSG00000025917:I002	ENSMUSG00000025917	ENSMUSG00000025917:I002	-1.02721	3.01182	0.379636	0.180424	-0.185333	0.811674	1.10027251.10030599	Cops5	protein_coding
ENSMUSG00000079020:I001	ENSMUSG00000079020	ENSMUSG00000079020:I001	-1.08979	3.4916	0.34524	0.17006	-0.18533	1.18564	15.73582130.73584338	Slc45a4	protein_coding
ENSMUSG00000048833:I006	ENSMUSG00000048833	ENSMUSG00000048833:I006	-1.05041	3	0.370679	0.176434	-0.185328	0.775462	12.80666735.80673226	Slc39a9	protein_coding
ENSMUSG00000020758:I044	ENSMUSG00000020758	ENSMUSG00000020758:I044	1.64344	5.36889	0.157185	0.112738	0.185279	0.730004	11.116007414.116007501	Itgb4	protein_coding
ENSMUSG00000003299:I001	ENSMUSG00000003299	ENSMUSG00000003299:I001	0.962408	5.24674	0.378074	0.192448	0.185214	0.758968	9.21002997.21003084	Mrpl4	protein_coding
ENSMUSG00000038187:I007	ENSMUSG00000038187	ENSMUSG00000038187:I007	0.943846	4.65758	0.391588	0.196231	0.185211	0.911059	7.113332895.113335322	Btbd10	protein_coding
ENSMUSG00000022687:I001	ENSMUSG00000022687	ENSMUSG00000022687:I001	-2.79978	3.06845	0.0661311	0.06612	-0.185121	1.24897	16.44485799.44486712	Boc	protein_coding
ENSMUSG00000015305:I021	ENSMUSG00000015305	ENSMUSG00000015305:I021	0.939004	4.24894	0.397978	0.197118	0.185095	0.711651	10.8850491.8885724	Sash1	protein_coding
ENSMUSG00000032316:E022	ENSMUSG00000032316	ENSMUSG00000032316:E022	-2.82673	4.47828	0.0417185	0.0654799	-0.185094	1.50915	9.57758723.57760824	Clk3	protein_coding
ENSMUSG00000083282:I011	ENSMUSG00000083282	ENSMUSG00000083282:I011	1.18451	4.65148	0.293181	0.156238	0.185066	1.19085	19.4858332.4858416	Ctsf	protein_coding
ENSMUSG00000030201:I012	ENSMUSG00000030201	ENSMUSG00000030201:I012	1.23726	5.40983	0.266987	0.149496	0.184966	0.945213	6.134479835.134480376	Lrp6	protein_coding
ENSMUSG00000001288:I003	ENSMUSG00000001288	ENSMUSG00000001288:I003	2.1466	5.52346	0.0794011	0.0861633	0.184958	0.867489	15.102239594.102239858	Rarg	protein_coding
ENSMUSG00000064120:Io004	ENSMUSG00000064120	ENSMUSG00000064120:Io004	1.5523	5.98421	0.171706	0.119079	0.184847	1.29861	17.49435262.49439422	Mocs1	protein_coding
ENSMUSG00000036606:I022	ENSMUSG00000036606	ENSMUSG00000036606:I022	1.65311	6.99778	0.142301	0.111809	0.184832	1.40811	15.89162122.89162251	Plxnb2	protein_coding
ENSMUSG00000022443:I035	ENSMUSG00000022443	ENSMUSG00000022443:I035	-3.54877	5.90482	0.0124174	0.0520692	-0.184782	1.20812	15.77781232.77781322	Myh9	protein_coding
ENSMUSG00000055531:E018	ENSMUSG00000055531	ENSMUSG00000055531:E018	2.95073	5.15625	0.0306886	0.0625953	0.184702	1.42837	10.117361360.117361774	Cpsf6	protein_coding
ENSMUSG00000045302:I007	ENSMUSG00000045302	ENSMUSG00000045302:I007	1.20511	4.66576	0.285702	0.153215	0.184641	0.835808	5.30958061.30958233	Preb	protein_coding
ENSMUSG00000009035:Io008	ENSMUSG00000009035	ENSMUSG00000009035:Io008	1.19776	5.82591	0.277457	0.154139	0.184622	0.971757	15.79378713.79403185	Tmem184b	protein_coding
ENSMUSG00000089809:I009	ENSMUSG00000089809	ENSMUSG00000089809:I009	0.906394	4.94617	0.406715	0.203657	0.184594	0.84967	5.99233989.99234476	Rasgef1b	protein_coding
ENSMUSG00000026312:I020	ENSMUSG00000026312	ENSMUSG00000026312:I020	-1.70359	4.82195	0.151345	0.108346	-0.184577	1.14498	1.110100138.110108704	Cdh7	protein_coding
ENSMUSG00000024369:I009	ENSMUSG00000024369	ENSMUSG00000024369:I009	-1.70089	3.25179	0.180403	0.108501	-0.184547	1.01112	17.34854133.34854221	Nelfe	protein_coding
ENSMUSG00000026826:Io007	ENSMUSG00000026826	ENSMUSG00000026826:Io007	-1.54242	5.50068	0.178336	0.119586	-0.184453	0.770033	2.57113072.57114718	Nr4a2	protein_coding
ENSMUSG00000023905:I001	ENSMUSG00000023905	ENSMUSG00000023905:I001	-1.82445	6.00065	0.117886	0.10106	-0.184378	1.10139	17.23676046.23676139	Tnfrsf12a	protein_coding
ENSMUSG00000039318:I018	ENSMUSG00000039318	ENSMUSG00000039318:I018	0.919074	4.04878	0.409479	0.200609	0.184375	0.772756	1.185255835.185258498	Rab3gap2	protein_coding
ENSMUSG00000052488:I005	ENSMUSG00000052488	ENSMUSG00000052488:I005	1.00843	4.82839	0.36108	0.182746	0.184287	1.01112	8.72462320.72462404	Cherp	protein_coding
ENSMUSG00000004319:I017	ENSMUSG00000004319	ENSMUSG00000004319:I017	1.97124	6.97219	0.0894925	0.0934483	0.184209	0.916941	8.60975907.60982776	Clcn3	protein_coding
ENSMUSG00000020392:Io001	ENSMUSG00000020392	ENSMUSG00000020392:Io001	1.05779	5.86831	0.331739	0.17409	0.18415	0.922745	11.51967957.51970144	Cdkn2aipnl	protein_coding
ENSMUSG00000013787:E048	ENSMUSG00000013787	ENSMUSG00000013787:E048	2.67003	4.19833	0.0530559	0.0689629	0.184133	1.28547	17.34911055.34911363	Ehmt2	protein_coding
ENSMUSG00000031960:E016	ENSMUSG00000031960	ENSMUSG00000031960:E016	1.21963	4	0.289598	0.150969	0.184127	0.732989	8.111042385.111042663	Aars	protein_coding
ENSMUSG00000068580:I012	ENSMUSG00000068580	ENSMUSG00000068580:I012	2.33333	4.57153	0.0717967	0.0788588	0.184004	0.943385	2.119215040.119215454	Zfyve19	protein_coding
ENSMUSG00000020986:I017	ENSMUSG00000020986	ENSMUSG00000020986:I017	2.67154	5.93762	0.0373274	0.0688313	0.183885	1.04139	12.59002055.59004490	Sec23a	protein_coding
ENSMUSG00000025006:Io003	ENSMUSG00000025006	ENSMUSG00000025006:Io003	-2.03801	6.87012	0.0817141	0.0901999	-0.183828	1.21209	19.40299521.40311669	Sorbs1	protein_coding
ENSMUSG00000048997:I008	ENSMUSG00000048997	ENSMUSG00000048997:I008	2.10116	5.85555	0.0814916	0.0874871	0.183824	1.30583	3.108207109.108207394	Atxn7l2	protein_coding
ENSMUSG00000029513:I003	ENSMUSG00000029513	ENSMUSG00000029513:I003	-1.93222	6.99744	0.0946283	0.0950962	-0.183746	1.1127	5.116018081.116020004	Prkab1	protein_coding
ENSMUSG00000031862:I022	ENSMUSG00000031862	ENSMUSG00000031862:I022	-1.68149	3.06669	0.189273	0.109205	-0.183627	0.90309	8.69803836.69805220	Atp13a1	protein_coding
ENSMUSG00000042608:Io008	ENSMUSG00000042608	ENSMUSG00000042608:Io008	-1.23988	5.46502	0.265603	0.148045	-0.183557	1.08583	4.126129750.126135012	Stk40	protein_coding
ENSMUSG00000021313:I055	ENSMUSG00000021313	ENSMUSG00000021313:I055	-2.19238	3.81256	0.0967837	0.0837237	-0.183554	1.47173	13.11703575.11705635	Ryr2	protein_coding
ENSMUSG00000005774:E040	ENSMUSG00000005774	ENSMUSG00000005774:E040	-1.07198	3.35423	0.354726	0.171177	-0.183498	1.03993	3.94957885.94958250	Rfx5	protein_coding
ENSMUSG00000064145:Io002	ENSMUSG00000064145	ENSMUSG00000064145:Io002	0.930295	4.14537	0.403154	0.197197	0.183451	0.971757	9.108605417.108607288	Arih2	protein_coding
ENSMUSG00000058594:I018	ENSMUSG00000058594	ENSMUSG00000058594:I018	2.05976	6.52705	0.0813001	0.0890591	0.183441	1.33056	2.11763021.11763870	Fbxo18	protein_coding
ENSMUSG00000030342:I005	ENSMUSG00000030342	ENSMUSG00000030342:I005	0.9135	4.05549	0.412	0.200693	0.183333	0.711651	6.125463759.125464390	Cd9	protein_coding
ENSMUSG00000027010:I012	ENSMUSG00000027010	ENSMUSG00000027010:I012	1.20805	5.40667	0.2772	0.151748	0.183319	1.01112	2.71311556.71312425	Slc25a12	protein_coding
ENSMUSG00000056952:I008	ENSMUSG00000056952	ENSMUSG00000056952:I008	-2.82355	6.36971	0.028329	0.0649231	-0.183314	1.08846	6.113709643.113710041	Tatdn2	protein_coding
ENSMUSG00000040818:I026	ENSMUSG00000040818	ENSMUSG00000040818:I026	1.60487	4.06172	0.182714	0.114212	0.183296	0.705357	14.26626974.26627319	Dennd6a	protein_coding
ENSMUSG00000030657:I008	ENSMUSG00000030657	ENSMUSG00000030657:I008	0.924024	4.659	0.400802	0.198364	0.183294	0.905096	7.117637771.117643478	Xylt1	protein_coding
ENSMUSG00000032425:I006	ENSMUSG00000032425	ENSMUSG00000032425:I006	0.940911	4.39803	0.395502	0.194794	0.183284	0.956026	9.88552861.88554376	Zfp949	protein_coding
ENSMUSG00000034987:I001	ENSMUSG00000034987	ENSMUSG00000034987:I001	-0.952835	3.29833	0.405152	0.19224	-0.183173	0.97347	13.54192193.54213569	Hrh2	protein_coding
ENSMUSG00000029512:I030	ENSMUSG00000029512	ENSMUSG00000029512:I030	1.74229	6.48072	0.128412	0.105102	0.183118	0.954243	5.110795833.110796156	Ulk1	protein_coding
ENSMUSG00000031229:I020	ENSMUSG00000031229	ENSMUSG00000031229:I020	1.19536	5.75197	0.27889	0.153065	0.182969	0.726999	X.105839978.105845497	Atrx	protein_coding
ENSMUSG00000020893:I023	ENSMUSG00000020893	ENSMUSG00000020893:I023	-1.51293	5.23162	0.188163	0.120933	-0.182964	1.36798	11.69105623.69106453	Per1	protein_coding
ENSMUSG00000025512:Io003	ENSMUSG00000025512	ENSMUSG00000025512:Io003	0.919515	6.8324	0.389135	0.198974	0.182959	0.980256	7.141496681.141513734	Chid1	protein_coding
ENSMUSG00000020472:Io008	ENSMUSG00000020472	ENSMUSG00000020472:Io008	5.00037	5.12036	0.00384099	0.0365865	0.182946	1.22088	11.59504254.59505828	Zkscan17	protein_coding
ENSMUSG00000030655:I054	ENSMUSG00000030655	ENSMUSG00000030655:I054	-0.942745	4.46819	0.39394	0.194033	-0.182924	0.860892	7.118196035.118198191	Smg1	protein_coding
ENSMUSG00000015697:I013	ENSMUSG00000015697	ENSMUSG00000015697:I013	-2.32495	2.50252	0.119936	0.0786061	-0.182755	0.865301	3.95340312.95341334	Setdb1	protein_coding
ENSMUSG00000021671:I002	ENSMUSG00000021671	ENSMUSG00000021671:I002	1.70541	4.84948	0.150651	0.107136	0.182711	1.23795	13.96390362.96391588	Poc5	protein_coding
ENSMUSG00000032740:I034	ENSMUSG00000032740	ENSMUSG00000032740:I034	-0.77975	3.45179	0.485514	0.234315	-0.182707	0.720925	11.29504311.29507125	Ccdc88a	protein_coding
ENSMUSG00000022186:I005	ENSMUSG00000022186	ENSMUSG00000022186:I005	1.53247	6.59679	0.171855	0.119202	0.182674	1.0355	15.4047600.4053715	Oxct1	protein_coding
ENSMUSG00000050552:I003	ENSMUSG00000050552	ENSMUSG00000050552:I003	-0.7623	3.27561	0.497034	0.239609	-0.182654	0.995147	5.138258772.138259040	Lamtor4	protein_coding
ENSMUSG00000024302:I030	ENSMUSG00000024302	ENSMUSG00000024302:I030	1.31133	6.66907	0.233085	0.13924	0.18259	1.01734	18.23633238.23643147	Dtna	protein_coding
ENSMUSG00000003435:I024	ENSMUSG00000003435	ENSMUSG00000003435:I024	2.29058	5.85122	0.0629951	0.0796921	0.182541	1.06557	7.28326201.28328703	Supt5	protein_coding
ENSMUSG00000026131:I117	ENSMUSG00000026131	ENSMUSG00000026131:I117	-1.59033	3.54887	0.195876	0.114781	-0.182539	0.758968	1.34296759.34299721	Dst	protein_coding
ENSMUSG00000040136:I028	ENSMUSG00000040136	ENSMUSG00000040136:I028	1.99602	4.3966	0.110265	0.0914401	0.182516	0.957802	7.46126817.46135481	Abcc8	protein_coding
ENSMUSG00000021890:I003	ENSMUSG00000021890	ENSMUSG00000021890:I003	-1.29639	3.75795	0.268716	0.140754	-0.182473	0.717855	14.31500256.31502263	Eaf1	protein_coding
ENSMUSG00000060038:I002	ENSMUSG00000060038	ENSMUSG00000060038:I002	-1.56444	3.87812	0.194971	0.116637	-0.182472	0.924662	8.85072616.85073295	Dhps	protein_coding
ENSMUSG00000059263:E030	ENSMUSG00000059263	ENSMUSG00000059263:E030	0.972454	5.22004	0.373703	0.187597	0.182429	1.07918	7.112091524.112092706	Usp47	protein_coding
ENSMUSG00000036550:Io055	ENSMUSG00000036550	ENSMUSG00000036550:Io055	-2.2326	3.39884	0.101248	0.0816952	-0.182393	1.07243	8.95755108.95756092	Cnot1	protein_coding
ENSMUSG00000027255:I015	ENSMUSG00000027255	ENSMUSG00000027255:I015	-1.45152	5.91005	0.197567	0.125627	-0.182349	0.863102	2.91273887.91274795	Arfgap2	protein_coding
ENSMUSG00000054808:Io025	ENSMUSG00000054808	ENSMUSG00000054808:Io025	1.18309	6.15412	0.280453	0.154119	0.182337	0.814149	7.28907064.28909903	Actn4	protein_coding
ENSMUSG00000031922:I004	ENSMUSG00000031922	ENSMUSG00000031922:I004	-3.28964	4.52063	0.0252155	0.0554229	-0.182322	1.02953	9.13810862.13812633	Cep57	protein_coding
ENSMUSG00000030583:I015	ENSMUSG00000030583	ENSMUSG00000030583:I015	0.75414	4.74776	0.48646	0.241604	0.182203	0.720925	7.29354182.29364171	Sipa1l3	protein_coding
ENSMUSG00000108043:I003	ENSMUSG00000108043	ENSMUSG00000108043:I003	1.19717	6.41876	0.273577	0.152194	0.182201	1.27535	7.6966038.6973162	Zim3	antisense
ENSMUSG00000020717:Io014	ENSMUSG00000020717	ENSMUSG00000020717:Io014	-3.31703	4.16986	0.0276787	0.0549187	-0.182167	0.865301	11.106655162.106671742	Pecam1	protein_coding
ENSMUSG00000032939:Io007	ENSMUSG00000032939	ENSMUSG00000032939:Io007	-1.61331	3.65295	0.188669	0.112898	-0.18214	0.90908	8.94295110.94296450	Nup93	protein_coding
ENSMUSG00000032040:I010	ENSMUSG00000032040	ENSMUSG00000032040:I010	0.898123	4.79442	0.411949	0.202747	0.182092	0.723972	9.35171251.35175771	Dcps	protein_coding
ENSMUSG00000056602:I030	ENSMUSG00000056602	ENSMUSG00000056602:I030	-2.85957	5.13541	0.0343545	0.0636728	-0.182077	1.63009	5.150399704.150400793	Fry	protein_coding
ENSMUSG00000031565:Io009	ENSMUSG00000031565	ENSMUSG00000031565:Io009	1.7533	5.25866	0.137038	0.103844	0.182069	1.22088	8.25562328.25564340	Fgfr1	protein_coding
ENSMUSG00000057788:I011	ENSMUSG00000057788	ENSMUSG00000057788:I011	1.68492	4.67612	0.156861	0.108053	0.182061	0.78348	8.70297997.70298081	Ddx49	protein_coding
ENSMUSG00000001729:I011	ENSMUSG00000001729	ENSMUSG00000001729:I011	-1.89605	3.50529	0.140835	0.0960074	-0.182035	1.10897	12.112659276.112659550	Akt1	protein_coding
ENSMUSG00000020261:I004	ENSMUSG00000020261	ENSMUSG00000020261:I004	-1.4421	4.22175	0.219129	0.126128	-0.181889	0.914989	11.55214074.55219008	Slc36a1	protein_coding
ENSMUSG00000032548:I011	ENSMUSG00000032548	ENSMUSG00000032548:I011	2.10529	6.99953	0.0732989	0.0863949	0.181886	1.06832	9.103073312.103074376	Slco2a1	protein_coding
ENSMUSG00000027522:I010	ENSMUSG00000027522	ENSMUSG00000027522:I010	-3.26319	6.38267	0.0157273	0.0557343	-0.181872	0.911059	2.174091622.174092402	Stx16	protein_coding
ENSMUSG00000018727:I008	ENSMUSG00000018727	ENSMUSG00000018727:I008	2.15304	6.07107	0.0742593	0.0844575	0.18184	1.18981	11.113703366.113706417	Cpsf4l	protein_coding
ENSMUSG00000000627:I008	ENSMUSG00000000627	ENSMUSG00000000627:I008	1.7124	6.9835	0.130654	0.10617	0.181806	0.705357	6.82919468.82919563	Sema4f	protein_coding
ENSMUSG00000052155:I003	ENSMUSG00000052155	ENSMUSG00000052155:I003	1.66292	4.96964	0.157572	0.109317	0.181786	1.18981	2.48873166.48873319	Acvr2a	protein_coding
ENSMUSG00000028703:Io001	ENSMUSG00000028703	ENSMUSG00000028703:Io001	2.35136	4.94336	0.0660385	0.0772802	0.181714	1.11518	4.116075607.116079389	Lrrc41	protein_coding
ENSMUSG00000075318:I012	ENSMUSG00000075318	ENSMUSG00000075318:I012	2.1391	5.16858	0.0836176	0.0849306	0.181675	1.13448	2.65686847.65688318	Scn2a	protein_coding
ENSMUSG00000033478:I003	ENSMUSG00000033478	ENSMUSG00000033478:I003	2.04588	6.97424	0.0801638	0.0887851	0.181644	1.00321	19.57371323.57372940	Fam160b1	protein_coding
ENSMUSG00000045160:Io005	ENSMUSG00000045160	ENSMUSG00000045160:Io005	-2.15719	5.07738	0.0826477	0.0841971	-0.181629	1.14613	6.83349554.83351266	Bola3	protein_coding
ENSMUSG00000037257:I008	ENSMUSG00000037257	ENSMUSG00000037257:I008	-1.11745	6.07563	0.306032	0.162495	-0.18158	1.13093	9.63636483.63639040	Aagab	protein_coding
ENSMUSG00000058486:I014	ENSMUSG00000058486	ENSMUSG00000058486:I014	0.936101	4.38115	0.397894	0.193893	0.181503	0.801632	6.34908321.34909361	Wdr91	protein_coding
ENSMUSG00000004591:I012	ENSMUSG00000004591	ENSMUSG00000004591:I012	-1.95934	3.38104	0.134528	0.0926079	-0.18145	0.980256	3.142809954.142810361	Pkn2	protein_coding
ENSMUSG00000079487:I015	ENSMUSG00000079487	ENSMUSG00000079487:I015	-2.21411	5.98743	0.0688465	0.081906	-0.181349	1.19395	X.101281533.101281738	Med12	protein_coding
ENSMUSG00000025757:I016	ENSMUSG00000025757	ENSMUSG00000025757:I016	-1.6723	6.876	0.139158	0.108408	-0.18129	1.08846	3.40770644.40772547	Hspa4l	protein_coding
ENSMUSG00000034135:Io025	ENSMUSG00000034135	ENSMUSG00000034135:Io025	0.662379	6.59502	0.530184	0.273687	0.181285	0.865301	9.46202070.46207922	Sik3	protein_coding
ENSMUSG00000042423:I008	ENSMUSG00000042423	ENSMUSG00000042423:I008	-1.24373	3.47819	0.290835	0.145729	-0.181248	0.744727	7.127483221.127484542	Fbrs	protein_coding
ENSMUSG00000020832:I003	ENSMUSG00000020832	ENSMUSG00000020832:I003	2.0922	5.38299	0.0866763	0.0866297	0.181247	1.15635	11.78074627.78075391	Eral1	protein_coding
ENSMUSG00000028538:I003	ENSMUSG00000028538	ENSMUSG00000028538:I003	1.37515	4.04077	0.240403	0.131776	0.181212	1.17178	4.117940500.117957435	St3gal3	protein_coding
ENSMUSG00000024002:I006	ENSMUSG00000024002	ENSMUSG00000024002:I006	1.14491	4.0535	0.315316	0.15827	0.181204	0.941548	17.32199270.32201002	Brd4	protein_coding
ENSMUSG00000041341:I014	ENSMUSG00000041341	ENSMUSG00000041341:I014	-1.48461	3.96088	0.2125	0.122026	-0.181162	1.03993	12.105638137.105639202	Atg2b	protein_coding
ENSMUSG00000020900:I015	ENSMUSG00000020900	ENSMUSG00000020900:I015	-2.23907	6.97328	0.0603037	0.0809085	-0.18116	1.29699	11.68762654.68762838	Myh10	protein_coding
ENSMUSG00000041650:I022	ENSMUSG00000041650	ENSMUSG00000041650:I022	-1.93902	3.08114	0.14543	0.0934272	-0.181157	1.2295	14.122686177.122690099	Pcca	protein_coding
ENSMUSG00000004947:I008	ENSMUSG00000004947	ENSMUSG00000004947:I008	-1.11487	4.02137	0.327059	0.162446	-0.181107	0.911059	5.136012647.136021755	Dtx2	protein_coding
ENSMUSG00000009828:I012	ENSMUSG00000009828	ENSMUSG00000009828:I012	2.36149	6.28752	0.0542579	0.0766715	0.181059	1.11886	9.78150661.78153565	Ick	protein_coding
ENSMUSG00000024807:E029	ENSMUSG00000024807	ENSMUSG00000024807:E029	-1.03835	3.18389	0.37144	0.174314	-0.180999	0.916941	19.6051069.6051155	Syvn1	protein_coding
ENSMUSG00000028991:I035	ENSMUSG00000028991	ENSMUSG00000028991:I035	-2.42939	3	0.093381	0.074482	-0.180946	1.02348	4.148530607.148530678	Mtor	protein_coding
ENSMUSG00000038453:I016	ENSMUSG00000038453	ENSMUSG00000038453:I016	2.24215	4.14737	0.0860258	0.0806624	0.180857	1.26324	11.97533844.97534431	Srcin1	protein_coding
ENSMUSG00000031543:I027	ENSMUSG00000031543	ENSMUSG00000031543:I027	1.78757	6.65477	0.119201	0.10115	0.180813	1.16852	8.23110370.23111360	Ank1	protein_coding
ENSMUSG00000033768:Io030	ENSMUSG00000033768	ENSMUSG00000033768:Io030	1.13556	4.48504	0.313154	0.159216	0.1808	0.78612	19.6443648.6450528	Nrxn2	protein_coding
ENSMUSG00000075486:I001	ENSMUSG00000075486	ENSMUSG00000075486:I001	0.899697	4.07384	0.418288	0.200922	0.180769	0.732989	14.101634392.101636954	Commd6	protein_coding
ENSMUSG00000020873:I006	ENSMUSG00000020873	ENSMUSG00000020873:I006	4.43871	4.34032	0.00941776	0.0407207	0.180747	1.14267	11.95387241.95387770	Slc35b1	protein_coding
ENSMUSG00000052155:I005	ENSMUSG00000052155	ENSMUSG00000052155:I005	1.29977	4.75021	0.253175	0.138922	0.180566	0.840478	2.48890441.48892129	Acvr2a	protein_coding
ENSMUSG00000032042:I011	ENSMUSG00000032042	ENSMUSG00000032042:I011	-2.03375	4.14244	0.109322	0.0887673	-0.18053	0.998389	9.35214732.35214818	Srpr	protein_coding
ENSMUSG00000031715:I002	ENSMUSG00000031715	ENSMUSG00000031715:I002	0.909488	4.39304	0.410216	0.198445	0.180483	0.845098	8.80702235.80704605	Smarca5	protein_coding
ENSMUSG00000044098:I006	ENSMUSG00000044098	ENSMUSG00000044098:I006	1.03752	4.55988	0.351346	0.173923	0.180449	0.941548	3.103953774.103954105	Rsbn1	protein_coding
ENSMUSG00000031985:I011	ENSMUSG00000031985	ENSMUSG00000031985:I011	-1.14841	6.80517	0.28956	0.157083	-0.180396	0.976876	8.124883598.124884965	Gnpat	protein_coding
ENSMUSG00000044636:I003	ENSMUSG00000044636	ENSMUSG00000044636:I003	0.934633	4.62853	0.396126	0.192952	0.180339	0.916941	15.100488204.100489435	Csrnp2	protein_coding
ENSMUSG00000030779:Io009	ENSMUSG00000030779	ENSMUSG00000030779:Io009	-1.36925	3.05131	0.263001	0.131707	-0.180339	0.873988	7.122985799.122988602	Rbbp6	protein_coding
ENSMUSG00000033257:I024	ENSMUSG00000033257	ENSMUSG00000033257:I024	0.912495	4.19765	0.410855	0.197552	0.180265	0.860892	1.74696615.74696742	Ttll4	protein_coding
ENSMUSG00000041258:I032	ENSMUSG00000041258	ENSMUSG00000041258:I032	-1.5556	3.20561	0.211893	0.115842	-0.180203	0.920819	18.82668744.82671686	Zfp236	protein_coding
ENSMUSG00000024875:I011	ENSMUSG00000024875	ENSMUSG00000024875:I011	-1.19467	5.9011	0.278014	0.150837	-0.1802	1.40622	19.5092222.5092302	Yif1a	protein_coding
ENSMUSG00000032329:I011	ENSMUSG00000032329	ENSMUSG00000032329:I011	-0.799959	3.5509	0.473811	0.225219	-0.180166	1.08715	9.56489964.56494533	Hmg20a	protein_coding
ENSMUSG00000070283:E011	ENSMUSG00000070283	ENSMUSG00000070283:E011	1.55559	6.66266	0.165908	0.115753	0.180065	0.957802	9.108566751.108566851	Ndufaf3	protein_coding
ENSMUSG00000003813:Io006	ENSMUSG00000003813	ENSMUSG00000003813:Io006	-2.04355	4.90688	0.0975033	0.0880664	-0.179968	1.03402	8.84837590.84837689	Rad23a	protein_coding
ENSMUSG00000056167:I023	ENSMUSG00000056167	ENSMUSG00000056167:I023	1.42704	4.51144	0.218953	0.126081	0.179922	0.869666	9.114631983.114632677	Cnot10	protein_coding
ENSMUSG00000096054:I088	ENSMUSG00000096054	ENSMUSG00000096054:I088	1.74703	4.65722	0.145361	0.102946	0.17985	0.865301	10.5262816.5264610	Syne1	protein_coding
ENSMUSG00000032087:Io015	ENSMUSG00000032087	ENSMUSG00000032087:Io015	-2.57639	4.83586	0.0512418	0.0697606	-0.17973	0.911059	9.45430512.45447665	Dscaml1	protein_coding
ENSMUSG00000033981:I011	ENSMUSG00000033981	ENSMUSG00000033981:I011	1.51166	4.13132	0.202935	0.11886	0.179675	1.27706	3.80707258.80707699	Gria2	protein_coding
ENSMUSG00000028453:I016	ENSMUSG00000028453	ENSMUSG00000028453:I016	0.896225	4.12603	0.419347	0.200453	0.179651	0.75048	4.43009279.43009707	Fancg	protein_coding
ENSMUSG00000063884:I010	ENSMUSG00000063884	ENSMUSG00000063884:I010	-1.59928	3.01989	0.207466	0.112263	-0.17954	0.823909	6.71889369.71889594	Ptcd3	protein_coding
ENSMUSG00000020701:I004	ENSMUSG00000020701	ENSMUSG00000020701:I004	2.0425	4.94626	0.0971736	0.0878486	0.179431	1.12373	11.82435179.82436902	Tmem132e	protein_coding
ENSMUSG00000006675:I003	ENSMUSG00000006675	ENSMUSG00000006675:I003	-1.49364	2.1955	0.26313	0.120126	-0.179424	0.730004	9.108579839.108580016	P4htm	protein_coding
ENSMUSG00000020211:I005	ENSMUSG00000020211	ENSMUSG00000020211:I005	1.62101	4.25904	0.175995	0.110668	0.179394	0.922745	10.80802444.80802792	Sf3a2	protein_coding
ENSMUSG00000015478:E008	ENSMUSG00000015478	ENSMUSG00000015478:E008	-1.05474	3.41784	0.360325	0.169978	-0.179282	1.2021	17.34601988.34602085	Rnf5	protein_coding
ENSMUSG00000030397:I005	ENSMUSG00000030397	ENSMUSG00000030397:I005	-1.65298	5.01286	0.159094	0.108434	-0.179238	1.39406	7.19429604.19431769	Mark4	protein_coding
ENSMUSG00000029570:Io001	ENSMUSG00000029570	ENSMUSG00000029570:Io001	-2.73729	3.26112	0.0651845	0.0654749	-0.179223	1.17716	5.140607844.140611850	Lfng	protein_coding
ENSMUSG00000110723:I001	ENSMUSG00000110723	ENSMUSG00000110723:I001	-0.885176	6.10677	0.409559	0.202456	-0.179209	0.998389	10.29199280.29218055	Gm49353	protein_coding
ENSMUSG00000024319:I023	ENSMUSG00000024319	ENSMUSG00000024319:I023	-0.918527	4.43459	0.405535	0.194995	-0.179108	1.11146	17.33965779.33965959	Vps52	protein_coding
ENSMUSG00000024502:I017	ENSMUSG00000024502	ENSMUSG00000024502:I017	-0.963526	3.59858	0.395466	0.185814	-0.179037	1.06279	18.43568124.43571054	Jakmip2	protein_coding
ENSMUSG00000033088:Io017	ENSMUSG00000033088	ENSMUSG00000033088:Io017	-3.57855	4.62766	0.0181331	0.050009	-0.178959	0.975176	15.78994152.78999797	Triobp	protein_coding
ENSMUSG00000030166:I018	ENSMUSG00000030166	ENSMUSG00000030166:I018	1.34873	6.88788	0.220083	0.132672	0.178938	1.519	6.119921028.119922472	Rad52	protein_coding
ENSMUSG00000050272:I031	ENSMUSG00000050272	ENSMUSG00000050272:I031	-1.77862	3.18475	0.168004	0.100593	-0.178918	0.772756	16.96830158.96833347	Dscam	protein_coding
ENSMUSG00000029089:I011	ENSMUSG00000029089	ENSMUSG00000029089:I011	0.959578	5.6241	0.376682	0.186406	0.178871	0.711651	5.48381867.48388103	5730480H06Rik	protein_coding
ENSMUSG00000075376:I016	ENSMUSG00000075376	ENSMUSG00000075376:I016	2.24615	6.48684	0.0624947	0.0796048	0.178804	1.42233	2.37399705.37399821	Rc3h2	protein_coding
ENSMUSG00000056724:I066	ENSMUSG00000056724	ENSMUSG00000056724:I066	0.89874	4.05861	0.418916	0.198877	0.178739	0.738898	9.110641877.110642011	Nbeal2	protein_coding
ENSMUSG00000023972:I015	ENSMUSG00000023972	ENSMUSG00000023972:I015	3.73207	4.74407	0.0148984	0.0478894	0.178727	0.876132	17.46586467.46586714	Ptk7	protein_coding
ENSMUSG00000024845:Io003	ENSMUSG00000024845	ENSMUSG00000024845:Io003	1.90342	5.68502	0.108359	0.0938777	0.178689	1.51164	19.4127639.4127760	Tmem134	processed_transcript
ENSMUSG00000036606:I020	ENSMUSG00000036606	ENSMUSG00000036606:I020	0.939595	5.21487	0.388878	0.190176	0.178689	1	15.89161356.89161675	Plxnb2	protein_coding
ENSMUSG00000039298:I006	ENSMUSG00000039298	ENSMUSG00000039298:I006	1.56933	4.00766	0.191518	0.113848	0.178665	0.75048	4.70239362.70242471	Cdk5rap2	protein_coding
ENSMUSG00000032740:Io025	ENSMUSG00000032740	ENSMUSG00000032740:Io025	2.4074	5.75553	0.0545079	0.0742031	0.178637	1.18142	11.29494093.29498409	Ccdc88a	protein_coding
ENSMUSG00000018820:E022	ENSMUSG00000018820	ENSMUSG00000018820:E022	1.55009	4.60834	0.186697	0.115223	0.178606	1.08583	19.42185640.42185805	Zfyve27	protein_coding
ENSMUSG00000031328:I019	ENSMUSG00000031328	ENSMUSG00000031328:I019	1.5005	4.9995	0.193784	0.11903	0.178605	0.954243	X.74229966.74230056	Flna	protein_coding
ENSMUSG00000026571:I009	ENSMUSG00000026571	ENSMUSG00000026571:I009	-1	3	0.391002	0.178571	-0.178571	0.758968	1.165357546.165367446	Dcaf6	protein_coding
ENSMUSG00000026620:I006	ENSMUSG00000026620	ENSMUSG00000026620:I006	-1.14068	3.94653	0.318459	0.156523	-0.178543	1.19906	1.184912189.184912482	Mark1	protein_coding
ENSMUSG00000031918:Io001	ENSMUSG00000031918	ENSMUSG00000031918:Io001	0.896733	4.05837	0.419872	0.199005	0.178455	0.717855	9.13749400.13782277	Mtmr2	protein_coding
ENSMUSG00000050910:I002	ENSMUSG00000050910	ENSMUSG00000050910:I002	1.95539	4.1549	0.119551	0.0912455	0.178421	0.980256	11.115390623.115390863	Cdr2l	protein_coding
ENSMUSG00000034656:I001	ENSMUSG00000034656	ENSMUSG00000034656:I001	1.62403	6.41848	0.152266	0.109853	0.178404	1.25078	8.84339061.84356825	Cacna1a	protein_coding
ENSMUSG00000036622:I031	ENSMUSG00000036622	ENSMUSG00000036622:I031	1.72287	4.20287	0.156545	0.103547	0.178398	1.04576	4.141006848.141006941	Atp13a2	protein_coding
ENSMUSG00000052512:I026	ENSMUSG00000052512	ENSMUSG00000052512:I026	0.822855	5.63072	0.444032	0.216777	0.178376	0.823909	7.49536032.49545800	Nav2	protein_coding
ENSMUSG00000009863:I001	ENSMUSG00000009863	ENSMUSG00000009863:I001	0.847261	3.12436	0.456824	0.210482	0.178333	0.702175	4.140961476.140966495	Sdhb	protein_coding
ENSMUSG00000052949:I001	ENSMUSG00000052949	ENSMUSG00000052949:I001	-1.02068	3.04999	0.381424	0.17471	-0.178323	0.738898	11.116338830.116340338	Rnf157	protein_coding
ENSMUSG00000024906:I003	ENSMUSG00000024906	ENSMUSG00000024906:I003	3.39995	4.15702	0.0256901	0.0524366	0.178282	1.52191	19.5483221.5483455	Mus81	protein_coding
ENSMUSG00000021577:I011	ENSMUSG00000021577	ENSMUSG00000021577:I011	1.08696	5.18699	0.324964	0.164011	0.178274	1.33801	13.74331470.74332099	Sdha	protein_coding
ENSMUSG00000040620:E008	ENSMUSG00000040620	ENSMUSG00000040620:E008	1.30304	4.3374	0.257435	0.136775	0.178223	1	11.70992311.70992659	Dhx33	protein_coding
ENSMUSG00000028708:Io020	ENSMUSG00000028708	ENSMUSG00000028708:Io020	-0.751197	3.37307	0.501511	0.237225	-0.178203	0.882503	4.115875545.115877950	Mknk1	protein_coding
ENSMUSG00000036466:I012	ENSMUSG00000036466	ENSMUSG00000036466:I012	-1.92737	3.92724	0.127513	0.0924578	-0.1782	1.23888	9.64647951.64653070	Megf11	protein_coding
ENSMUSG00000026490:I014	ENSMUSG00000026490	ENSMUSG00000026490:I014	-1.62702	3.28889	0.194201	0.109521	-0.178192	0.799085	1.180065166.180067151	Cdc42bpa	protein_coding
ENSMUSG00000054099:E017	ENSMUSG00000054099	ENSMUSG00000054099:E017	0.980555	5.93603	0.36507	0.181666	0.178134	0.747613	5.8440788.8442447	Slc25a40	protein_coding
ENSMUSG00000024769:I025	ENSMUSG00000024769	ENSMUSG00000024769:I025	1.34594	5.04613	0.235626	0.13234	0.178121	1.10897	19.6317294.6317375	Cdc42bpg	protein_coding
ENSMUSG00000022765:I004	ENSMUSG00000022765	ENSMUSG00000022765:I004	2.34886	6.59486	0.0533633	0.0757438	0.177912	1.24715	16.17427141.17428143	Snap29	protein_coding
ENSMUSG00000039787:I010	ENSMUSG00000039787	ENSMUSG00000039787:I010	-2.39079	4.10103	0.0735188	0.0744123	-0.177904	1.10012	2.29876267.29878004	Cercam	protein_coding
ENSMUSG00000062542:Io009	ENSMUSG00000062542	ENSMUSG00000062542:Io009	0.896247	4.39382	0.416519	0.198413	0.177827	0.738898	7.107504333.107506494	Syt9	protein_coding
ENSMUSG00000035258:I030	ENSMUSG00000035258	ENSMUSG00000035258:I030	-2.05556	3.07314	0.129886	0.086501	-0.177808	0.828708	16.56613253.56613673	Abi3bp	protein_coding
ENSMUSG00000025085:I038	ENSMUSG00000025085	ENSMUSG00000025085:I038	-1.40454	3.13765	0.251021	0.126588	-0.177798	0.882503	19.57155335.57173325	Ablim1	protein_coding
ENSMUSG00000062981:I007	ENSMUSG00000062981	ENSMUSG00000062981:I007	4.25676	6.92885	0.00385025	0.0417655	0.177786	1.29699	10.95496887.95500383	Mrpl42	protein_coding
ENSMUSG00000041881:Io002	ENSMUSG00000041881	ENSMUSG00000041881:Io002	-1.62174	3.6802	0.186312	0.109625	-0.177783	1.57978	17.33825650.33829667	Ndufa7	protein_coding
ENSMUSG00000031835:I017	ENSMUSG00000031835	ENSMUSG00000031835:I017	1.55406	4	0.195138	0.114396	0.177778	0.823909	8.119538194.119538844	Mbtps1	protein_coding
ENSMUSG00000043557:I015	ENSMUSG00000043557	ENSMUSG00000043557:I015	-2.06503	3.32185	0.122	0.0860876	-0.177773	1.12614	17.29843141.29846321	Mdga1	protein_coding
ENSMUSG00000024436:I008	ENSMUSG00000024436	ENSMUSG00000024436:I008	1.11619	5.168	0.313531	0.159248	0.177751	1.29618	17.35914402.35914492	Mrps18b	protein_coding
ENSMUSG00000047547:I002	ENSMUSG00000047547	ENSMUSG00000047547:I002	2.14617	6.06841	0.0749899	0.0828155	0.177736	1.20613	13.54594042.54597026	Cltb	protein_coding
ENSMUSG00000029171:I015	ENSMUSG00000029171	ENSMUSG00000029171:I015	0.926017	3.08932	0.420941	0.191926	0.177726	0.705357	5.64116433.64127777	Pgm1	protein_coding
ENSMUSG00000029470:I004	ENSMUSG00000029470	ENSMUSG00000029470:I004	3.55144	6.00055	0.0120492	0.0500325	0.177688	1.07918	5.122718384.122718501	P2rx4	protein_coding
ENSMUSG00000015714:Io008	ENSMUSG00000015714	ENSMUSG00000015714:Io008	1.63826	5.14426	0.160653	0.10843	0.177636	0.948847	3.95315345.95320062	Cers2	protein_coding
ENSMUSG00000042439:I031	ENSMUSG00000042439	ENSMUSG00000042439:I031	-1.91923	3.65173	0.134146	0.0925255	-0.177577	0.930364	18.65685690.65686962	Zfp532	protein_coding
ENSMUSG00000039100:I022	ENSMUSG00000039100	ENSMUSG00000039100:I022	1.71813	4	0.160902	0.103345	0.17756	0.767293	15.31500988.31502720	2022-03-06	protein_coding
ENSMUSG00000042870:I005	ENSMUSG00000042870	ENSMUSG00000042870:I005	0.907712	5.40684	0.402673	0.195474	0.177434	0.840478	8.75050268.75051508	Tom1	protein_coding
ENSMUSG00000048148:I011	ENSMUSG00000048148	ENSMUSG00000048148:I011	5.47675	5.69278	0.00183512	0.0323944	0.177416	1.28631	8.72675262.72681924	Nwd1	protein_coding
ENSMUSG00000038084:I007	ENSMUSG00000038084	ENSMUSG00000038084:I007	2.09347	3.39424	0.116756	0.0847399	0.177401	0.84967	16.29589748.29597586	Opa1	protein_coding
ENSMUSG00000022095:I004	ENSMUSG00000022095	ENSMUSG00000022095:I004	1.6539	6.17781	0.147807	0.107233	0.177353	1.09108	14.70586218.70586357	Fam160b2	protein_coding
ENSMUSG00000031010:I028	ENSMUSG00000031010	ENSMUSG00000031010:I028	0.880696	4.10306	0.42705	0.201287	0.177273	0.756157	X.13136570.13137608	Usp9x	protein_coding
ENSMUSG00000022992:Io010	ENSMUSG00000022992	ENSMUSG00000022992:Io010	-3.4555	3.60911	0.0305272	0.0512843	-0.177213	1.32527	15.98520425.98524561	Kansl2	protein_coding
ENSMUSG00000017664:I006	ENSMUSG00000017664	ENSMUSG00000017664:I006	-0.826924	3.89155	0.455965	0.214222	-0.177145	0.89905	2.165280954.165281308	Slc35c2	protein_coding
ENSMUSG00000021738:I018	ENSMUSG00000021738	ENSMUSG00000021738:I018	-0.961334	5.97406	0.373663	0.184254	-0.177129	0.873988	14.14101668.14103307	Atxn7	protein_coding
ENSMUSG00000040481:I015	ENSMUSG00000040481	ENSMUSG00000040481:I015	-1.3596	6.43229	0.219687	0.130232	-0.177063	1.196	11.107061835.107062050	Bptf	protein_coding
ENSMUSG00000060261:I039	ENSMUSG00000060261	ENSMUSG00000060261:I039	-1.11222	3.66082	0.333698	0.159175	-0.177038	0.88039	5.134286723.134286860	Gtf2i	protein_coding
ENSMUSG00000041351:I019	ENSMUSG00000041351	ENSMUSG00000041351:I019	-2.46741	3.12143	0.086968	0.0717481	-0.177032	1.08583	4.137718044.137718875	Rap1gap	protein_coding
ENSMUSG00000034656:Io048	ENSMUSG00000034656	ENSMUSG00000034656:Io048	-1.31705	4.69565	0.248426	0.134374	-0.176978	1.53053	8.84638865.84639238	Cacna1a	protein_coding
ENSMUSG00000021198:I039	ENSMUSG00000021198	ENSMUSG00000021198:I039	-0.99366	3.08585	0.391783	0.178079	-0.17695	0.863102	12.103122443.103125609	Unc79	protein_coding
ENSMUSG00000003848:I008	ENSMUSG00000003848	ENSMUSG00000003848:I008	-2.56342	3.12892	0.0795497	0.0690285	-0.176949	0.741823	8.107418442.107418700	Nob1	protein_coding
ENSMUSG00000030978:I015	ENSMUSG00000030978	ENSMUSG00000030978:I015	-2.12687	3.153	0.118981	0.0831817	-0.176917	1.02652	7.102460440.102460630	Rrm1	protein_coding
ENSMUSG00000020231:I021	ENSMUSG00000020231	ENSMUSG00000020231:I021	2.82348	3.27623	0.060069	0.0626554	0.176906	0.791353	10.76280877.76282513	Dip2a	protein_coding
ENSMUSG00000032570:I013	ENSMUSG00000032570	ENSMUSG00000032570:I013	-1.49008	3.29167	0.225125	0.118664	-0.176819	0.770033	9.105431592.105432654	Atp2c1	protein_coding
ENSMUSG00000033396:I008	ENSMUSG00000033396	ENSMUSG00000033396:I008	-1.14384	4.97909	0.304683	0.154581	-0.176817	1.16303	2.122059837.122060171	Spg11	protein_coding
ENSMUSG00000038502:E004	ENSMUSG00000038502	ENSMUSG00000038502:E004	2.2863	4.18704	0.0812372	0.0773355	0.176812	1.56427	7.44863194.44863379	Ptov1	protein_coding
ENSMUSG00000046792:Io002	ENSMUSG00000046792	ENSMUSG00000046792:Io002	-1.55456	3.24911	0.210994	0.113729	-0.176798	0.851937	7.6143150.6155845	Zfp787	protein_coding
ENSMUSG00000024940:E029	ENSMUSG00000024940	ENSMUSG00000024940:E029	-1.76738	5.26921	0.134411	0.0999396	-0.176632	1.23702	19.5751303.5751399	Ltbp3	protein_coding
ENSMUSG00000017679:Io007	ENSMUSG00000017679	ENSMUSG00000017679:Io007	-1.72181	5.4004	0.141363	0.102585	-0.176631	1.10519	2.163607674.163613735	Ttpal	protein_coding
ENSMUSG00000028059:I026	ENSMUSG00000028059	ENSMUSG00000028059:I026	2.75643	4.56949	0.0440947	0.0640767	0.176623	0.772756	3.88634660.88634983	Arhgef2	protein_coding
ENSMUSG00000031010:I018	ENSMUSG00000031010	ENSMUSG00000031010:I018	-1.32934	5.08254	0.24028	0.132865	-0.176622	0.842794	X.13121520.13123168	Usp9x	protein_coding
ENSMUSG00000070319:E014	ENSMUSG00000070319	ENSMUSG00000070319:E014	-1.90519	3.94027	0.130542	0.0927029	-0.176616	1.30264	9.20898167.20898378	Eif3g	protein_coding
ENSMUSG00000047434:I002	ENSMUSG00000047434	ENSMUSG00000047434:I002	-1.83492	3.23581	0.157123	0.0962362	-0.176585	0.991882	16.31007846.31050632	Xxylt1	protein_coding
ENSMUSG00000025892:I009	ENSMUSG00000025892	ENSMUSG00000025892:I009	1.40353	6.98922	0.203294	0.125779	0.176535	0.78612	9.4464484.4472012	Gria4	protein_coding
ENSMUSG00000032042:I006	ENSMUSG00000032042	ENSMUSG00000032042:I006	1.02369	5.39426	0.34968	0.172442	0.176527	0.702175	9.35213286.35213383	Srpr	protein_coding
ENSMUSG00000025809:I007	ENSMUSG00000025809	ENSMUSG00000025809:I007	-0.939943	4.34425	0.396513	0.187778	-0.176501	0.98361	8.128714165.128716122	Itgb1	protein_coding
ENSMUSG00000024251:I002	ENSMUSG00000024251	ENSMUSG00000024251:I002	0.879012	4.17237	0.427109	0.200786	0.176494	0.732989	17.84193469.84222674	Thada	protein_coding
ENSMUSG00000044768:Io002	ENSMUSG00000044768	ENSMUSG00000044768:Io002	1.40932	4.10469	0.229806	0.125191	0.176435	1.12854	1.97654689.97661831	D1Ertd622e	protein_coding
ENSMUSG00000034245:I003	ENSMUSG00000034245	ENSMUSG00000034245:I003	1.5866	6.40309	0.160593	0.111197	0.176425	1.27364	6.91159261.91165561	Hdac11	protein_coding
ENSMUSG00000025907:I018	ENSMUSG00000025907	ENSMUSG00000025907:I018	-1.43747	3.78417	0.227834	0.122695	-0.176371	0.753328	1.6245659.6247706	Rb1cc1	protein_coding
ENSMUSG00000004698:I025	ENSMUSG00000004698	ENSMUSG00000004698:I025	-4.86673	2	0.0397221	0.0362282	-0.176313	0.732989	12.34429619.34431863	Hdac9	protein_coding
ENSMUSG00000004626:I016	ENSMUSG00000004626	ENSMUSG00000004626:I016	1.23633	4.0442	0.283286	0.142441	0.176103	0.84739	8.3635939.3636181	Stxbp2	protein_coding
ENSMUSG00000024240:I001	ENSMUSG00000024240	ENSMUSG00000024240:I001	1.45123	6.45463	0.19352	0.121182	0.175863	1.50162	18.6437307.6439592	Epc1	protein_coding
ENSMUSG00000039244:E008	ENSMUSG00000039244	ENSMUSG00000039244:E008	1.40911	6.76009	0.203102	0.124794	0.175848	1.13093	5.143311876.143314178	E130309D02Rik	protein_coding
ENSMUSG00000038178:I020	ENSMUSG00000038178	ENSMUSG00000038178:I020	-0.702753	3.47831	0.526366	0.250221	-0.175844	0.84967	11.75570644.75571757	Slc43a2	protein_coding
ENSMUSG00000020792:Io013	ENSMUSG00000020792	ENSMUSG00000020792:Io013	1.65832	6.76159	0.142726	0.106029	0.175831	1.36935	11.116295689.116297571	Exoc7	protein_coding
ENSMUSG00000027984:I001	ENSMUSG00000027984	ENSMUSG00000027984:I001	2.30455	4.04366	0.0818121	0.0762623	0.17575	1.04139	3.131234287.131235543	Hadh	protein_coding
ENSMUSG00000035640:Io010	ENSMUSG00000035640	ENSMUSG00000035640:Io010	1.01402	6.66961	0.345938	0.17326	0.175689	0.88039	10.80136494.80136874	Cbarp	protein_coding
ENSMUSG00000024039:I003	ENSMUSG00000024039	ENSMUSG00000024039:I003	0.875308	4.33334	0.42725	0.200704	0.175677	0.819056	17.31614570.31615474	Cbs	protein_coding
ENSMUSG00000020070:I007	ENSMUSG00000020070	ENSMUSG00000020070:I007	-1.51047	6.54425	0.177606	0.116287	-0.175649	0.851937	10.62993240.62993980	Rufy2	protein_coding
ENSMUSG00000020196:I013	ENSMUSG00000020196	ENSMUSG00000020196:I013	0.899559	4.13615	0.417648	0.195261	0.175649	0.726999	10.75700095.75713453	Cabin1	protein_coding
ENSMUSG00000058655:I008	ENSMUSG00000058655	ENSMUSG00000058655:I008	-2.25325	4.49795	0.0799264	0.0779463	-0.175633	0.928472	15.102089030.102089866	Eif4b	protein_coding
ENSMUSG00000001143:I003	ENSMUSG00000001143	ENSMUSG00000001143:I003	1.47363	6.34996	0.188346	0.119162	0.175601	1.20912	1.36424957.36428102	Lman2l	protein_coding
ENSMUSG00000018861:I004	ENSMUSG00000018861	ENSMUSG00000018861:I004	0.954488	4.92694	0.384285	0.183971	0.175598	0.884607	11.115269616.115269697	Fdxr	protein_coding
ENSMUSG00000022822:I002	ENSMUSG00000022822	ENSMUSG00000022822:I002	2.31271	4.97247	0.0689631	0.0759242	0.175591	1.12614	16.20332705.20333586	Abcc5	protein_coding
ENSMUSG00000035900:I009	ENSMUSG00000035900	ENSMUSG00000035900:I009	-3.95781	3.5546	0.0209655	0.0443596	-0.175567	1.04576	15.86122252.86125124	Gramd4	protein_coding
ENSMUSG00000031538:E010	ENSMUSG00000031538	ENSMUSG00000031538:E010	1.40282	4.49009	0.225891	0.125146	0.175556	1.00797	8.22772810.22773617	Plat	protein_coding
ENSMUSG00000035495:I007	ENSMUSG00000035495	ENSMUSG00000035495:I007	-1.26625	3.15869	0.290744	0.138625	-0.175534	0.823909	4.46129347.46131843	Tstd2	protein_coding
ENSMUSG00000043629:I001	ENSMUSG00000043629	ENSMUSG00000043629:I001	1.66834	4.46117	0.163148	0.105213	0.175531	0.90309	1.52925734.52952615	1700019D03Rik	protein_coding
ENSMUSG00000007029:I020	ENSMUSG00000007029	ENSMUSG00000007029:I020	2.43272	5.34693	0.0559646	0.0721534	0.175529	0.956026	17.35012820.35012930	Vars	protein_coding
ENSMUSG00000064120:I003	ENSMUSG00000064120	ENSMUSG00000064120:I003	1.36498	5.19343	0.228421	0.128593	0.175527	0.842794	17.49433296.49435095	Mocs1	protein_coding
ENSMUSG00000042148:I001	ENSMUSG00000042148	ENSMUSG00000042148:I001	-1.52557	6.99984	0.170949	0.115017	-0.175466	0.814149	11.63964528.63976244	Cox10	protein_coding
ENSMUSG00000047721:E009	ENSMUSG00000047721	ENSMUSG00000047721:E009	1.74473	6.04606	0.131269	0.100555	0.175442	1.41867	7.126696280.126696555	Bola2	protein_coding
ENSMUSG00000041879:I013	ENSMUSG00000041879	ENSMUSG00000041879:I013	1.01312	6.77901	0.34579	0.173097	0.175368	0.954243	1.135391644.135391755	Ipo9	protein_coding
ENSMUSG00000002718:I044	ENSMUSG00000002718	ENSMUSG00000002718:I044	1.83871	4.64508	0.1298	0.0953589	0.175338	0.913029	2.166941492.166942015	Cse1l	protein_coding
ENSMUSG00000002055:Io015	ENSMUSG00000002055	ENSMUSG00000002055:Io015	-1.18053	3.08576	0.320729	0.148476	-0.175281	0.828708	11.78316041.78319467	Spag5	protein_coding
ENSMUSG00000023938:I014	ENSMUSG00000023938	ENSMUSG00000023938:I014	-0.975963	3.48528	0.391856	0.179579	-0.175263	1.21894	17.45517453.45517693	Aars2	protein_coding
ENSMUSG00000021794:I004	ENSMUSG00000021794	ENSMUSG00000021794:I004	1.63515	6.85818	0.146919	0.10718	0.175256	0.981936	14.34325576.34329289	Glud1	protein_coding
ENSMUSG00000029121:I014	ENSMUSG00000029121	ENSMUSG00000029121:I014	0.949011	4.51691	0.390577	0.184651	0.175236	1.10519	5.37284198.37286368	Crmp1	protein_coding
ENSMUSG00000032741:I020	ENSMUSG00000032741	ENSMUSG00000032741:I020	2.60867	6.00452	0.0401642	0.0671528	0.17518	1.43196	5.120553811.120554276	Tpcn1	protein_coding
ENSMUSG00000056724:I006	ENSMUSG00000056724	ENSMUSG00000056724:I006	0.822719	5.07853	0.447562	0.212922	0.175175	0.860892	9.110626630.110626733	Nbeal2	protein_coding
ENSMUSG00000051786:I004	ENSMUSG00000051786	ENSMUSG00000051786:I004	3.40712	5.0085	0.0190522	0.0513829	0.175068	1.38686	15.89101079.89101153	Tubgcp6	protein_coding
ENSMUSG00000032313:I018	ENSMUSG00000032313	ENSMUSG00000032313:I018	-0.618243	4.04366	0.569539	0.283051	-0.174994	0.78348	9.55418123.55430275	Tmem266	protein_coding
ENSMUSG00000034854:I001	ENSMUSG00000034854	ENSMUSG00000034854:I001	-0.916535	3.16481	0.423761	0.190921	-0.174986	0.90908	10.81357886.81360082	Mfsd12	protein_coding
ENSMUSG00000026655:Io011	ENSMUSG00000026655	ENSMUSG00000026655:Io011	2.00824	6.96395	0.0847957	0.0871113	0.174941	0.963088	2.3772979.3778420	Fam107b	protein_coding
ENSMUSG00000020070:I020	ENSMUSG00000020070	ENSMUSG00000020070:I020	1.35823	5.54443	0.22705	0.128745	0.174866	1.07784	10.63009404.63011418	Rufy2	protein_coding
ENSMUSG00000027330:I013	ENSMUSG00000027330	ENSMUSG00000027330:I013	-1.11849	3.52639	0.333707	0.156318	-0.174841	1.16523	2.131193687.131194115	Cdc25b	protein_coding
ENSMUSG00000002416:Io002	ENSMUSG00000002416	ENSMUSG00000002416:Io002	-1.68096	4.17073	0.165134	0.103994	-0.174809	1.13566	6.39596595.39598266	Ndufb2	protein_coding
ENSMUSG00000056458:E002	ENSMUSG00000056458	ENSMUSG00000056458:E002	0.702977	4.92176	0.513919	0.248518	0.174702	0.840478	12.110808121.110808205	Mok	protein_coding
ENSMUSG00000001120:I013	ENSMUSG00000001120	ENSMUSG00000001120:I013	-0.811502	4.93606	0.454413	0.215123	-0.174573	0.858671	10.76789869.76797795	Pcbp3	protein_coding
ENSMUSG00000034175:Io003	ENSMUSG00000034175	ENSMUSG00000034175:Io003	-0.830246	3.19139	0.463948	0.210259	-0.174566	1.06557	11.5100587.5101869	Rhbdd3	protein_coding
ENSMUSG00000014932:I007	ENSMUSG00000014932	ENSMUSG00000014932:I007	-2.33565	4.48347	0.0727177	0.0747068	-0.174489	0.840478	5.32653306.32655106	Yes1	protein_coding
ENSMUSG00000034854:I009	ENSMUSG00000034854	ENSMUSG00000034854:I009	-1.14825	3.5556	0.322204	0.151929	-0.174454	0.730004	10.81363027.81363553	Mfsd12	protein_coding
ENSMUSG00000042104:I044	ENSMUSG00000042104	ENSMUSG00000042104:I044	1.01354	5.4437	0.353711	0.171996	0.174325	0.894972	14.119090763.119091194	Uggt2	protein_coding
ENSMUSG00000031376:I004	ENSMUSG00000031376	ENSMUSG00000031376:I004	2.31184	5.75109	0.0619741	0.0754025	0.174319	1.02953	X.73529199.73529626	Atp2b3	protein_coding
ENSMUSG00000036120:Io005	ENSMUSG00000036120	ENSMUSG00000036120:Io005	-1.27358	4.98579	0.258956	0.136853	-0.174292	0.934124	8.70135391.70135566	Rfxank	protein_coding
ENSMUSG00000029060:I002	ENSMUSG00000029060	ENSMUSG00000029060:I002	1.11275	4.77942	0.318629	0.156619	0.174278	1.01424	4.155655170.155655252	Mib2	protein_coding
ENSMUSG00000034271:I005	ENSMUSG00000034271	ENSMUSG00000034271:I005	-1.16587	4.29408	0.304312	0.149439	-0.174227	1.08318	12.85608365.85631645	Jdp2	protein_coding
ENSMUSG00000041215:I010	ENSMUSG00000041215	ENSMUSG00000041215:I010	-1.19647	4.16312	0.295177	0.145616	-0.174225	0.937852	16.20162137.20171191	Yeats2	protein_coding
ENSMUSG00000015971:I005	ENSMUSG00000015971	ENSMUSG00000015971:I005	-1.70639	3.9298	0.164405	0.102081	-0.174191	1.42957	14.29986450.29986922	Actr8	protein_coding
ENSMUSG00000001227:I010	ENSMUSG00000001227	ENSMUSG00000001227:I010	1.49125	4.92667	0.196944	0.116805	0.174185	1.03103	17.56130092.56130706	Sema6b	protein_coding
ENSMUSG00000020167:Io021	ENSMUSG00000020167	ENSMUSG00000020167:Io021	-1.19495	3.2663	0.311603	0.145659	-0.174056	0.907093	10.80410274.80412827	Tcf3	protein_coding
ENSMUSG00000035754:E013	ENSMUSG00000035754	ENSMUSG00000035754:E013	1.44544	6.99744	0.191586	0.120381	0.174004	1.25438	10.79966469.79966560	Wdr18	protein_coding
ENSMUSG00000032579:I004	ENSMUSG00000032579	ENSMUSG00000032579:I004	1.0528	4.21525	0.349001	0.165257	0.173982	1.09108	9.107328289.107328435	Hemk1	protein_coding
ENSMUSG00000022066:I013	ENSMUSG00000022066	ENSMUSG00000022066:I013	1.46401	6.40182	0.190495	0.118838	0.17398	0.732989	14.69575399.69577072	Entpd4b	protein_coding
ENSMUSG00000027679:E006	ENSMUSG00000027679	ENSMUSG00000027679:E006	1.63218	6.33685	0.151129	0.106582	0.17396	0.957802	3.34077524.34078775	Dnajc19	protein_coding
ENSMUSG00000020263:I012	ENSMUSG00000020263	ENSMUSG00000020263:I012	-1.92961	5.46044	0.106673	0.0901377	-0.173931	1.53852	10.83611492.83612712	Appl2	protein_coding
ENSMUSG00000040430:I001	ENSMUSG00000040430	ENSMUSG00000040430:I001	1.64478	6.97758	0.144151	0.105738	0.173916	0.99024	11.107212658.107216678	Pitpnc1	protein_coding
ENSMUSG00000030091:I037	ENSMUSG00000030091	ENSMUSG00000030091:I037	1.49727	4.02009	0.208324	0.116142	0.173896	0.905096	6.91073333.91074248	Nup210	protein_coding
ENSMUSG00000036882:I001	ENSMUSG00000036882	ENSMUSG00000036882:I001	-2.67436	2.8478	0.079729	0.0649706	-0.173755	0.888783	7.30523846.30523944	Arhgap33	protein_coding
ENSMUSG00000038344:I006	ENSMUSG00000038344	ENSMUSG00000038344:I006	2.7485	3	0.0708312	0.0632126	0.17374	0.78348	X.162790806.162797640	Txlng	protein_coding
ENSMUSG00000038319:I005	ENSMUSG00000038319	ENSMUSG00000038319:I005	0.879618	4.26423	0.425851	0.19749	0.173716	0.89905	5.24322754.24323071	Kcnh2	protein_coding
ENSMUSG00000033253:I072	ENSMUSG00000033253	ENSMUSG00000033253:I072	1.55304	6.73503	0.166027	0.111684	0.17345	0.840478	4.118402994.118405426	Szt2	protein_coding
ENSMUSG00000032096:I007	ENSMUSG00000032096	ENSMUSG00000032096:I007	1.61072	4.07839	0.181165	0.107662	0.173413	1.37141	9.44757284.44758561	Arcn1	protein_coding
ENSMUSG00000000441:I010	ENSMUSG00000000441	ENSMUSG00000000441:I010	1.34546	4.53366	0.241841	0.128771	0.173256	0.888783	6.115623053.115623464	Raf1	protein_coding
ENSMUSG00000005514:I013	ENSMUSG00000005514	ENSMUSG00000005514:I013	1.73862	5.03757	0.14216	0.0996134	0.17319	1.27279	5.135732599.135732686	Por	protein_coding
ENSMUSG00000003200:I005	ENSMUSG00000003200	ENSMUSG00000003200:I005	1.32398	6.55879	0.229784	0.130782	0.173152	1.03993	17.56018678.56018804	Sh3gl1	protein_coding
ENSMUSG00000026116:I037	ENSMUSG00000026116	ENSMUSG00000026116:I037	1.50005	4.07473	0.206713	0.115401	0.173106	0.796523	1.36834912.36837959	Tmem131	protein_coding
ENSMUSG00000028944:I019	ENSMUSG00000028944	ENSMUSG00000028944:I019	0.793904	6.54216	0.455077	0.218023	0.173089	0.90908	5.24947638.24995262	Prkag2	protein_coding
ENSMUSG00000029670:I005	ENSMUSG00000029670	ENSMUSG00000029670:I005	-1	3	0.391002	0.173077	-0.173077	0.819056	6.21952229.21953763	Ing3	protein_coding
ENSMUSG00000020333:I036	ENSMUSG00000020333	ENSMUSG00000020333:I036	1.55615	6.37416	0.16779	0.111218	0.173072	1.25348	11.54353062.54361060	Acsl6	protein_coding
ENSMUSG00000059149:Io002	ENSMUSG00000059149	ENSMUSG00000059149:Io002	-0.726682	3.52435	0.512723	0.238156	-0.173064	0.930364	1.132028547.132040540	Mfsd4a	protein_coding
ENSMUSG00000039656:I007	ENSMUSG00000039656	ENSMUSG00000039656:I007	-1.29715	5.60631	0.245397	0.13339	-0.173026	1.26587	17.34036454.34036625	Rxrb	protein_coding
ENSMUSG00000030168:I004	ENSMUSG00000030168	ENSMUSG00000030168:I004	1.25426	4.07324	0.276903	0.137943	0.173017	1.09627	6.119359537.119361828	Adipor2	protein_coding
ENSMUSG00000000374:I011	ENSMUSG00000000374	ENSMUSG00000000374:I011	1.45565	5.3698	0.201344	0.118857	0.173015	0.804165	10.78204392.78207434	Trappc10	protein_coding
ENSMUSG00000052512:I028	ENSMUSG00000052512	ENSMUSG00000052512:I028	2.1306	6.11749	0.0762647	0.0811996	0.173004	0.939704	7.49548541.49551597	Nav2	protein_coding
ENSMUSG00000032580:I019	ENSMUSG00000032580	ENSMUSG00000032580:I019	1.45817	6.83854	0.189136	0.118641	0.173	0.986938	9.107754488.107755853	Rbm5	protein_coding
ENSMUSG00000038886:I008	ENSMUSG00000038886	ENSMUSG00000038886:I008	-1.8869	6.11002	0.107237	0.0916805	-0.172992	0.948847	7.80359043.80359280	Man2a2	protein_coding
ENSMUSG00000028890:I007	ENSMUSG00000028890	ENSMUSG00000028890:I007	1.56296	6.76565	0.163508	0.110676	0.172983	1	4.124821359.124824287	Mtf1	protein_coding
ENSMUSG00000016520:I005	ENSMUSG00000016520	ENSMUSG00000016520:I005	-1.66091	4.50443	0.164024	0.104141	-0.172969	0.945213	5.147027384.147028053	Lnx2	protein_coding
ENSMUSG00000002020:I003	ENSMUSG00000002020	ENSMUSG00000002020:I003	0.869765	4.10959	0.432284	0.198867	0.172968	0.730004	12.84785485.84785728	Ltbp2	protein_coding
ENSMUSG00000031134:I008	ENSMUSG00000031134	ENSMUSG00000031134:I008	-1.15372	3.7927	0.316099	0.149914	-0.172958	0.793946	X.57390235.57391272	Rbmx	protein_coding
ENSMUSG00000020747:I026	ENSMUSG00000020747	ENSMUSG00000020747:I026	-1.55492	3.39404	0.207326	0.111189	-0.17289	1.13801	11.115791176.115791747	Tmem94	protein_coding
ENSMUSG00000024271:I016	ENSMUSG00000024271	ENSMUSG00000024271:I016	1.7822	4.10629	0.147443	0.0969859	0.172848	0.945213	18.24619513.24622079	Elp2	protein_coding
ENSMUSG00000024180:I009	ENSMUSG00000024180	ENSMUSG00000024180:I009	1.61403	6.43745	0.154283	0.107081	0.172832	1.08977	17.26119535.26120284	Tmem8	protein_coding
ENSMUSG00000059854:I079	ENSMUSG00000059854	ENSMUSG00000059854:I079	-0.666866	3.45004	0.546777	0.25916	-0.172825	0.756157	8.110592807.110593667	Hydin	protein_coding
ENSMUSG00000036606:I021	ENSMUSG00000036606	ENSMUSG00000036606:I021	1.22364	6.81692	0.261691	0.141213	0.172795	1.32755	15.89161845.89161986	Plxnb2	protein_coding
ENSMUSG00000020893:I012	ENSMUSG00000020893	ENSMUSG00000020893:I012	0.872525	4.33694	0.428574	0.197987	0.172749	0.741823	11.69102752.69102825	Per1	protein_coding
ENSMUSG00000039262:I030	ENSMUSG00000039262	ENSMUSG00000039262:I030	-1.49365	3.19631	0.226681	0.115594	-0.172656	0.878266	2.32221184.32221345	Prrc2b	protein_coding
ENSMUSG00000020519:I003	ENSMUSG00000020519	ENSMUSG00000020519:I003	-1.70621	3.02647	0.18571	0.101143	-0.172571	1.07243	11.57808122.57809942	Sap30l	protein_coding
ENSMUSG00000060675:E005	ENSMUSG00000060675	ENSMUSG00000060675:E005	1.10771	4.1001	0.3287	0.15579	0.172571	1.06832	19.7557802.7557932	Pla2g16	protein_coding
ENSMUSG00000025234:I002	ENSMUSG00000025234	ENSMUSG00000025234:I002	1.82787	4.73615	0.130361	0.0944005	0.172552	0.778151	9.59394990.59396351	Arih1	protein_coding
ENSMUSG00000024799:E023	ENSMUSG00000024799	ENSMUSG00000024799:E023	-1.54538	4.33602	0.19168	0.111636	-0.17252	0.948847	19.6066693.6066968	Tm7sf2	protein_coding
ENSMUSG00000001120:I011	ENSMUSG00000001120	ENSMUSG00000001120:I011	-0.767105	4.55914	0.48083	0.224893	-0.172517	0.828708	10.76785214.76788391	Pcbp3	protein_coding
ENSMUSG00000047793:I029	ENSMUSG00000047793	ENSMUSG00000047793:I029	-2.84708	4.12545	0.0448841	0.0605757	-0.172464	0.993518	1.93287023.93289308	Sned1	protein_coding
ENSMUSG00000060716:I025	ENSMUSG00000060716	ENSMUSG00000060716:I025	-1.45482	5.81303	0.1975	0.118518	-0.172423	0.764536	12.79073554.79074590	Plekhh1	protein_coding
ENSMUSG00000050373:I001	ENSMUSG00000050373	ENSMUSG00000050373:I001	-1.43831	3.99913	0.223748	0.119875	-0.172418	1.53337	2.164786324.164786698	Snx21	protein_coding
ENSMUSG00000022211:E036	ENSMUSG00000022211	ENSMUSG00000022211:E036	-4.3475	3.40533	0.0172512	0.0396544	-0.172397	1.39794	14.55497745.55497846	Carmil3	protein_coding
ENSMUSG00000051331:I027	ENSMUSG00000051331	ENSMUSG00000051331:I027	2.62302	6.24531	0.0379879	0.0656693	0.172252	0.884607	6.118654455.118656113	Cacna1c	protein_coding
ENSMUSG00000025855:Io014	ENSMUSG00000025855	ENSMUSG00000025855:Io014	1.65703	4.31139	0.167681	0.103944	0.172238	0.764536	5.139127785.139129968	Prkar1b	protein_coding
ENSMUSG00000036067:I008	ENSMUSG00000036067	ENSMUSG00000036067:I008	-1.39825	6.66793	0.206785	0.12316	-0.172207	1.19906	2.27025322.27025901	Slc2a6	protein_coding
ENSMUSG00000061288:I022	ENSMUSG00000061288	ENSMUSG00000061288:I022	1.52016	5.12702	0.18752	0.113208	0.172095	0.956026	5.117256062.117263565	Taok3	protein_coding
ENSMUSG00000041215:I022	ENSMUSG00000041215	ENSMUSG00000041215:I022	2.15383	4.67974	0.0875943	0.0798997	0.172091	0.950653	16.20206245.20207624	Yeats2	protein_coding
ENSMUSG00000060216:I020	ENSMUSG00000060216	ENSMUSG00000060216:I020	-1.36599	6.99999	0.214206	0.125979	-0.172087	1.28297	11.70439741.70439818	Arrb2	protein_coding
ENSMUSG00000000915:I034	ENSMUSG00000000915	ENSMUSG00000000915:I034	2.49071	4	0.0674334	0.069088	0.172078	0.735954	5.124001994.124002118	Hip1r	protein_coding
ENSMUSG00000021061:I027	ENSMUSG00000021061	ENSMUSG00000021061:I027	-2.51377	3.8328	0.0684956	0.0684137	-0.171976	0.901075	12.76623211.76624227	Sptb	protein_coding
ENSMUSG00000024576:I004	ENSMUSG00000024576	ENSMUSG00000024576:I004	1.22651	5.14375	0.273172	0.140213	0.171972	0.914989	18.61569562.61571874	Csnk1a1	protein_coding
ENSMUSG00000027067:I011	ENSMUSG00000027067	ENSMUSG00000027067:I011	1.67979	3.67465	0.174585	0.102367	0.171955	1.58734	2.85041656.85042243	Ssrp1	protein_coding
ENSMUSG00000023951:Io001	ENSMUSG00000023951	ENSMUSG00000023951:Io001	1.14161	6.69633	0.292792	0.150618	0.171947	1.0472	17.46018879.46024065	Vegfa	protein_coding
ENSMUSG00000038070:I008	ENSMUSG00000038070	ENSMUSG00000038070:I008	1.94028	4	0.124338	0.088511	0.171736	0.744727	4.84979521.84994629	Cntln	protein_coding
ENSMUSG00000063870:I017	ENSMUSG00000063870	ENSMUSG00000063870:I017	1.63019	4.5356	0.169936	0.105301	0.17166	0.726999	6.125107659.125108281	Chd4	protein_coding
ENSMUSG00000052584:I006	ENSMUSG00000052584	ENSMUSG00000052584:I006	1.79557	6.96804	0.115827	0.095571	0.171605	1.34967	14.76556548.76556765	Serp2	protein_coding
ENSMUSG00000006567:I019	ENSMUSG00000006567	ENSMUSG00000006567:I019	0.860492	5.00988	0.428767	0.199392	0.171575	0.744727	8.22022554.22027530	Atp7b	protein_coding
ENSMUSG00000037110:I026	ENSMUSG00000037110	ENSMUSG00000037110:I026	2.31679	6.15076	0.0586642	0.0740537	0.171567	1.04139	2.146388684.146404863	Ralgapa2	protein_coding
ENSMUSG00000040738:I012	ENSMUSG00000040738	ENSMUSG00000040738:I012	1.49706	4.17426	0.205817	0.114573	0.171524	0.831087	4.11213809.11216457	Ints8	protein_coding
ENSMUSG00000058486:I010	ENSMUSG00000058486	ENSMUSG00000058486:I010	0.693951	6.04366	0.513488	0.247153	0.171512	0.831087	6.34896339.34904517	Wdr91	protein_coding
ENSMUSG00000043873:I002	ENSMUSG00000043873	ENSMUSG00000043873:I002	-1.42722	3.11773	0.245533	0.120133	-0.171456	1.0614	3.106018108.106018195	Chil5	protein_coding
ENSMUSG00000034252:I019	ENSMUSG00000034252	ENSMUSG00000034252:I019	-1.64761	3.02291	0.197302	0.103991	-0.171336	0.97347	9.80118642.80121327	Senp6	protein_coding
ENSMUSG00000008575:Io012	ENSMUSG00000008575	ENSMUSG00000008575:Io012	3.36361	5.71775	0.0163139	0.0509372	0.171333	1.14267	4.82296811.82320474	Nfib	protein_coding
ENSMUSG00000040054:I008	ENSMUSG00000040054	ENSMUSG00000040054:I008	0.977866	4.50979	0.377636	0.175176	0.171299	1.11146	10.128112767.128113460	Baz2a	protein_coding
ENSMUSG00000020160:I014	ENSMUSG00000020160	ENSMUSG00000020160:I014	3.41563	4	0.0268879	0.0501492	0.171291	0.780824	11.19012860.19013632	Meis1	protein_coding
ENSMUSG00000039828:I007	ENSMUSG00000039828	ENSMUSG00000039828:I007	-0.682663	3.16535	0.541448	0.250883	-0.171269	0.978569	15.7922153.7924208	Wdr70	protein_coding
ENSMUSG00000027405:E047	ENSMUSG00000027405	ENSMUSG00000027405:E047	-1.20713	5.32698	0.278235	0.141828	-0.171205	0.869666	2.130278290.130278413	Nop56	protein_coding
ENSMUSG00000038429:Io013	ENSMUSG00000038429	ENSMUSG00000038429:Io013	-0.982663	5.24553	0.368899	0.174223	-0.171202	1.09108	6.124822719.124823453	Usp5	protein_coding
ENSMUSG00000052160:I009	ENSMUSG00000052160	ENSMUSG00000052160:I009	-1.7277	6.73377	0.129368	0.0990629	-0.171151	1.07243	12.112767637.112767754	Pld4	protein_coding
ENSMUSG00000024958:I002	ENSMUSG00000024958	ENSMUSG00000024958:I002	1.75333	6.41126	0.126911	0.0975954	0.171117	1.21504	19.6938874.6939012	Gpr137	protein_coding
ENSMUSG00000046139:I005	ENSMUSG00000046139	ENSMUSG00000046139:I005	0.831046	4.96994	0.444026	0.205806	0.171034	0.788744	19.11921563.11921921	Patl1	protein_coding
ENSMUSG00000017291:I019	ENSMUSG00000017291	ENSMUSG00000017291:I019	-3.3877	4.60899	0.0221415	0.0504766	-0.170999	1.05577	11.77585494.77607208	Taok1	protein_coding
ENSMUSG00000034484:I007	ENSMUSG00000034484	ENSMUSG00000034484:I007	2.03598	5.14153	0.0958091	0.083979	0.17098	1.60004	18.53194593.53197855	Snx2	protein_coding
ENSMUSG00000017740:I007	ENSMUSG00000017740	ENSMUSG00000017740:I007	1.51135	5.99345	0.181504	0.113126	0.170972	1.14613	2.164973561.164973687	Slc12a5	protein_coding
ENSMUSG00000034867:I001	ENSMUSG00000034867	ENSMUSG00000034867:I001	0.934112	4.28308	0.399855	0.182993	0.170936	1.08715	7.35586369.35591752	Ankrd27	protein_coding
ENSMUSG00000031985:I010	ENSMUSG00000031985	ENSMUSG00000031985:I010	0.852157	4.206	0.439936	0.200558	0.170907	0.97347	8.124880352.124883356	Gnpat	protein_coding
ENSMUSG00000024829:I004	ENSMUSG00000024829	ENSMUSG00000024829:I004	-1.71424	5.37542	0.143044	0.0996901	-0.170893	0.758968	19.3285395.3286875	Mrpl21	protein_coding
ENSMUSG00000024909:E029	ENSMUSG00000024909	ENSMUSG00000024909:E029	1.23612	6.4443	0.259564	0.138158	0.17078	0.732989	19.5478043.5478201	Efemp2	protein_coding
ENSMUSG00000036273:I035	ENSMUSG00000036273	ENSMUSG00000036273:I035	-1.84702	6.67663	0.109281	0.0924534	-0.170763	0.978569	15.91765831.91767313	Lrrk2	protein_coding
ENSMUSG00000019232:E009	ENSMUSG00000019232	ENSMUSG00000019232:E009	1.57268	4.90443	0.17773	0.108566	0.17074	0.831087	3.130620428.130620633	Etnppl	protein_coding
ENSMUSG00000031865:I030	ENSMUSG00000031865	ENSMUSG00000031865:I030	-0.914757	3.6659	0.416443	0.186572	-0.170668	0.97347	6.83195113.83195548	Dctn1	protein_coding
ENSMUSG00000036854:Io004	ENSMUSG00000036854	ENSMUSG00000036854:Io004	2.1632	3.27976	0.111518	0.0788809	0.170635	0.828708	7.30553532.30554262	Hspb6	protein_coding
ENSMUSG00000024991:I001	ENSMUSG00000024991	ENSMUSG00000024991:I001	-1.41473	3.69024	0.235712	0.120592	-0.170605	0.738898	19.60762304.60763065	Eif3a	protein_coding
[truncated: 893 more rows]
