# Supplementary material for: Retinitis pigmentosa–associated mutations in mouse Prpf8 cause misexpression of circRNAs and degeneration of cerebellar granule cells
Source: Life Sci Alliance. 2023 Apr 5;6(6):e202201855. doi: 10.26508/lsa.202201855 (PMC10078954; doi:10.26508/lsa.202201855)
Supplement: Supplementary file 10 [file LSA-2022-01855_TableS9.xlsx]

## Sheet: Prpf8 d17 4w Linear Filtered
4-weeks old Prpf8d17/d17 vs. Prpf8wt/wt cerebellae - ASpli analysis, BIN DIFFERENTIAL JUNCTION USAGE
Linear splicing - GO gene set overrepresentation analysis
Differential expression analysis based on bin fragment counts. Bins based on abs Log2-fold change 1 and FDR 0.05: 2 from 168,375 total bins.
DE bins GO gsea
Go term id	OR p-value	DE genes contained	all genes contained	Go term	Ontology	Enrichment odds ratio	Gene
GO:0031124	0.000624	1	7	mRNA 3'-end processing	BP	3950	Zc3h3	zinc finger CCCH type containing 3	protein_coding
GO:0032927	0.000713	1	8	positive regulation of activin receptor signaling pathway	BP	3460	Zc3h3	zinc finger CCCH type containing 3	protein_coding
4-weeks old Prpf8d17/d17 vs. Prpf8wt/wt cerebellae, RNA-Seq, ASpli analysis, EXON SKIPPING
Linear splicing - GO gene set overrepresentation analysis
Bin junction based PSI: Exon skipping junctions with abs delta PSI above 0.15 and p-value <= 0.1: 20 from 1,071 tested junctions.
ES AS genes ORA
Go term id	OR p-value	DE genes contained	all genes contained	Go term	Ontology	Enrichment odds ratio	Gene
GO:0098789	4.46e-05	2	12	pre-mRNA cleavage required for polyadenylation	BP	485	Cpsf6	cleavage and polyadenylation specific factor 6	protein_coding
							Cstf2	cleavage stimulation factor, 3' pre-RNA subunit 2	protein_coding
GO:0005847	0.000115	2	19	mRNA cleavage and polyadenylation specificity factor complex	CC	307	Cpsf6	cleavage and polyadenylation specific factor 6	protein_coding
							Cstf2	cleavage stimulation factor, 3' pre-RNA subunit 2	protein_coding
GO:0060996	0.000141	2	21	dendritic spine development	BP	277	Slc12a5	solute carrier family 12, member 5	protein_coding
							Iqsec1	IQ motif and Sec7 domain 1	protein_coding
GO:0044291	0.000202	2	25	cell-cell contact zone	CC	233	Pecam1	platelet/endothelial cell adhesion molecule 1	protein_coding
							Afdn	afadin, adherens junction formation factor	protein_coding
GO:0061025	0.000254	2	28	membrane fusion	BP	208	Uso1	USO1 vesicle docking factor	protein_coding
							Stx3	syntaxin 3	protein_coding
GO:0005911	0.00089	3	228	cell-cell junction	CC	38.3	Pecam1	platelet/endothelial cell adhesion molecule 1	protein_coding
							Afdn	afadin, adherens junction formation factor	protein_coding
							Stx3	syntaxin 3	protein_coding
GO:0003729	0.000948	3	233	mRNA binding	MF	37.5	Pum2	pumilio RNA-binding family member 2	protein_coding
							Cpsf6	cleavage and polyadenylation specific factor 6	protein_coding
							Cstf2	cleavage stimulation factor, 3' pre-RNA subunit 2	protein_coding
4-weeks old Prpf8d17/d17 vs. Prpf8wt/wt cerebellae - ASpli analysis, ALTERNATIVE 5´-SS AND 3´-SS
Linear splicing
Bin junctions alternative 3’ 5’ splicing PSI: Alternative splicing junctions with abs delta PSI above 0.15 and p-value <= 0.1: 35 from 973 tested junctions.
Alt SS AS genes ORA - GO gene set overrepresentation analysis
Go term id	OR p-value	DE genes contained	all genes contained	Go term	Ontology	Enrichment odds ratio	Gene
GO:0099106	4.94e-05	2	7	ion channel regulator activity	MF	452	Fxyd6	FXYD domain-containing ion transport regulator 6	protein_coding
							Fxyd7	FXYD domain-containing ion transport regulator 7	protein_coding
GO:0043269	8.46e-05	2	9	regulation of ion transport	BP	351	Fxyd6	FXYD domain-containing ion transport regulator 6	protein_coding
							Fxyd7	FXYD domain-containing ion transport regulator 7	protein_coding
GO:2000649	0.000317	2	17	regulation of sodium ion transmembrane transporter activity	BP	186	Fxyd6	FXYD domain-containing ion transport regulator 6	protein_coding
							Fxyd7	FXYD domain-containing ion transport regulator 7	protein_coding
GO:0060077	0.000694	2	25	inhibitory synapse	CC	126	Clcn3	chloride channel, voltage-sensitive 3	protein_coding
							Igsf9b	immunoglobulin superfamily, member 9B	protein_coding
4-weeks old Prpf8d17/d17 vs. Prpf8wt/wt cerebellae - ASpli analysis, INTRON RETENTION
Linear splicing - GO gene set overrepresentation analysis
Bin junction based PIR: Intron retention junctions with abs delta PIR above 0.15 (15%) and p-value <= 0.1: 689 from 57,628 tested junctions.
IR AS genes ORA
Go term id	OR p-value	DE genes contained	all genes contained	Go term	Ontology	Enrichment odds ratio
GO:0019992	3.97e-05	4	8	diacylglycerol binding	MF	43.6
GO:0071313	3.97e-05	4	8	cellular response to caffeine	BP	43.6
GO:0001006	0.000416	3	6	RNA polymerase III type 3 promoter sequence-specific DNA binding	MF	43.6
GO:2000370	0.000416	3	6	positive regulation of clathrin-dependent endocytosis	BP	43.6
GO:0072673	0.000713	3	7	lamellipodium morphogenesis	BP	37.4
GO:0016081	0.000362	4	13	synaptic vesicle docking	BP	26.9
GO:0051056	1.34e-05	6	20	regulation of small GTPase mediated signal transduction	BP	26.2
GO:0031629	0.000496	4	14	synaptic vesicle fusion to presynaptic active zone membrane	BP	24.9
GO:0007097	0.00011	5	18	nuclear migration	BP	24.2
GO:0070050	0.000661	4	15	neuron cellular homeostasis	BP	23.3
GO:0070932	0.000661	4	15	histone H3 deacetylation	BP	23.3
GO:0005847	0.000145	5	19	mRNA cleavage and polyadenylation specificity factor complex	CC	23
GO:0043194	0.000189	5	20	axon initial segment	CC	21.8
GO:0007020	0.000862	4	16	microtubule nucleation	BP	21.8
GO:0016082	0.000243	5	21	synaptic vesicle priming	BP	20.8
GO:0072583	0.000307	5	22	clathrin-dependent endocytosis	BP	19.8
GO:0001678	0.000698	5	26	cellular glucose homeostasis	BP	16.8
GO:0005484	6.66e-05	7	37	SNAP receptor activity	MF	16.5
GO:0046966	0.000837	5	27	thyroid hormone receptor binding	MF	16.2
GO:0098688	0.00028	6	33	parallel fiber to Purkinje cell synapse	CC	15.9
GO:0004402	0.000459	6	36	histone acetyltransferase activity	MF	14.5
GO:0035249	0.000459	6	36	synaptic transmission, glutamatergic	BP	14.5
GO:0035097	0.000535	6	37	histone methyltransferase complex	CC	14.2
GO:0071526	0.000535	6	37	semaphorin-plexin signaling pathway	BP	14.2
GO:0071300	0.000242	7	45	cellular response to retinoic acid	BP	13.6
GO:0006906	0.000716	6	39	vesicle fusion	BP	13.4
GO:0007029	0.000716	6	39	endoplasmic reticulum organization	BP	13.4
GO:0007032	0.000716	6	39	endosome organization	BP	13.4
GO:0046854	0.000319	7	47	phosphatidylinositol phosphorylation	BP	13
GO:0010008	3.94e-06	12	84	endosome membrane	CC	12.5
GO:0031201	0.000471	7	50	SNARE complex	CC	12.2
GO:0005905	8.17e-05	9	65	clathrin-coated pit	CC	12.1
GO:0031122	0.000676	7	53	cytoplasmic microtubule organization	BP	11.5
GO:0005080	0.000372	8	63	protein kinase C binding	MF	11.1
GO:0090630	0.000287	10	93	activation of GTPase activity	BP	9.39
GO:0006887	8.22e-05	12	113	exocytosis	BP	9.27
GO:0098982	0.000198	11	106	GABA-ergic synapse	CC	9.06
GO:0005938	0.000311	12	130	cell cortex	CC	8.06
GO:0030426	5.98e-05	15	163	growth cone	CC	8.03
GO:0014069	3.12e-08	30	337	postsynaptic density	CC	7.77
GO:0006897	0.000347	15	191	endocytosis	BP	6.86
GO:0098978	7.64e-09	40	514	glutamatergic synapse	CC	6.79
GO:0006325	5.56e-06	26	344	chromatin organization	BP	6.6
GO:0008017	0.000103	19	252	microtubule binding	MF	6.58
GO:0019904	9.93e-06	25	334	protein domain specific binding	MF	6.53
GO:0005802	0.000805	15	207	trans-Golgi network	CC	6.33
GO:0005096	0.000506	17	241	GTPase activator activity	MF	6.16
GO:0016192	0.000731	17	249	vesicle-mediated transport	BP	5.96
GO:0030424	8.88e-06	30	441	axon	CC	5.94
GO:0006886	0.000271	20	294	intracellular protein transport	BP	5.94
GO:0030425	2.99e-06	35	529	dendrite	CC	5.78
GO:0016604	0.0003	21	319	nuclear body	CC	5.75
GO:0055085	4.9e-05	28	436	transmembrane transport	BP	5.61
GO:0007399	0.000182	26	423	nervous system development	BP	5.37
GO:0008134	0.000669	23	387	transcription factor binding	MF	5.19
GO:0015031	2.06e-05	37	627	protein transport	BP	5.15
GO:0004672	0.000176	30	519	protein kinase activity	MF	5.05
GO:0045202	4.6e-06	45	779	synapse	CC	5.04
GO:0032991	2.02e-06	50	878	protein-containing complex	CC	4.97
GO:0016301	0.000111	35	629	kinase activity	MF	4.86
GO:0006468	0.000313	31	562	protein phosphorylation	BP	4.81
GO:0003682	0.000658	29	536	chromatin binding	MF	4.72
GO:0016310	0.000403	32	596	phosphorylation	BP	4.69
GO:0005524	7.58e-08	76	1435	ATP binding	MF	4.62
GO:0043025	0.000454	33	626	neuronal cell body	CC	4.6
GO:0000166	4.92e-09	91	1733	nucleotide binding	MF	4.58
GO:0031410	8.2e-05	43	824	cytoplasmic vesicle	CC	4.56
GO:0030054	7.21e-05	46	898	cell junction	CC	4.47
GO:0005794	1.45e-06	68	1332	Golgi apparatus	CC	4.46
GO:0005856	3.09e-06	66	1308	cytoskeleton	CC	4.4
GO:0042803	0.000874	34	677	protein homodimerization activity	MF	4.38
GO:0008270	0.000778	35	699	zinc ion binding	MF	4.37
GO:0042995	3.53e-05	55	1110	cell projection	CC	4.33
GO:0043231	0.00025	48	1003	intracellular membrane-bounded organelle	CC	4.18
GO:0005783	1.72e-05	71	1518	endoplasmic reticulum	CC	4.08
GO:0045944	0.000936	53	1208	positive regulation of transcription by RNA polymerase II	BP	3.83
GO:0016740	0.00016	76	1776	transferase activity	MF	3.74
GO:0005515	8.46e-11	219	5279	protein binding	MF	3.62
GO:0046872	4.94e-06	130	3178	metal ion binding	MF	3.57
GO:0005654	1.08e-05	122	2984	nucleoplasm	CC	3.57
GO:0016020	1.35e-12	270	6676	membrane	CC	3.53
GO:0005886	3.01e-07	172	4293	plasma membrane	CC	3.5
GO:0005737	2.69e-11	273	6943	cytoplasm	CC	3.43
GO:0005829	4.23e-05	135	3477	cytosol	CC	3.39
GO:0005634	8.95e-07	223	5998	nucleus	CC	3.25
4-weeks old Prpf8N/N vs. Prpf8wt/wt cerebellae - ASpli analysis, BIN DIFFERENTIAL JUNCTION USAGE
Linear splicing - GO gene set overrepresentation analysis
Differential expression analysis based on bin fragment counts. Bins based on abs Log2-fold change 1 and FDR 0.05
DE bins GO gsea
Go term id	OR p-value	DE genes contained	all genes contained	Go term	Ontology	Enrichment odds ratio	Gene
## [1] "No enriched GO terms"
4-weeks old Prpf8N/N vs. Prpf8wt/wt cerebellae, RNA-Seq, ASpli analysis, EXON SKIPPING
Linear splicing - GO gene set overrepresentation analysis
Bin junction based PSI: Exon skipping junctions with abs delta PSI above 0.15 and p-value <= 0.1: 4 from 1,646 tested junctions.
ES AS genes ORA
Go term id	OR p-value	DE genes contained	all genes contained	Go term	Ontology	Enrichment odds ratio	Gene
GO:0010571	0.000891	1	5	positive regulation of nuclear cell cycle DNA replication	BP	2770	Cdc7	cell division cycle 7 (S. cerevisiae)	protein_coding
GO:0015213	0.000891	1	5	uridine transmembrane transporter activity	MF	2770	Slc29a1	solute carrier family 29 (nucleoside transporters), member 1	protein_coding
GO:0015862	0.000891	1	5	uridine transport	BP	2770	Slc29a1	solute carrier family 29 (nucleoside transporters), member 1	protein_coding
GO:0072531	0.000891	1	5	pyrimidine-containing compound transmembrane transport	BP	2770	Slc29a1	solute carrier family 29 (nucleoside transporters), member 1	protein_coding
GO:1990752	0.000891	1	5	microtubule end	CC	2770	Nav3	neuron navigator 3	protein_coding
4-weeks old Prpf8N/N vs. Prpf8wt/wt cerebellae - ASpli analysis, ALTERNATIVE 5´-SS AND 3´-SS
Linear splicing
Bin junctions alternative 3’ 5’ splicing PSI: Alternative splicing junctions with abs delta PSI above 0.15 and p-value <= 0.1: 13 from 1,685 tested junctions.
Alt SS AS genes ORA - GO gene set overrepresentation analysis
Go term id	OR p-value	DE genes contained	all genes contained	Go term	Ontology	Enrichment odds ratio	Gene
## [1] "No enriched GO terms"
4-weeks old Prpf8N/N vs. Prpf8wt/wt cerebellae - ASpli analysis, INTRON RETENTION
Linear splicing - GO gene set overrepresentation analysis
Bin junction based PIR: Intron retention junctions with abs delta PIR above 0.15 (15%) and p-value <= 0.1: 47 from 98,866 tested junctions.
IR AS genes ORA
Go term id	OR p-value	DE genes contained	all genes contained	Go term	Ontology	Enrichment odds ratio	Gene
GO:0048339	0.000214	2	11	paraxial mesoderm development	BP	219	Fgfr1	fibroblast growth factor receptor 1	protein_coding
							Poglut1	protein O-glucosyltransferase 1	protein_coding
GO:1990403	0.000731	2	20	embryonic brain development	BP	120	Rnf112	ring finger protein 112	protein_coding
							Tra2b	transformer 2 beta	protein_coding
4-weeks old Prpf8d17/d17 vs. Prpf8wt/wt cerebellae
circRNAs - GO gene set overrepresentation analysis
Enrichment odds ratio = how many times is the observed DE genes count contained in set compared to the coincidental count. Formula - DE genes count contained in set/(total DE genes count / total genes count * set size).
Using only circRNAs with |lfc|>=1, ignoring significance.
DE circRNA GO ORA
Go term id	OR p-value	DE genes contained	all genes contained	Go term	Ontology	Enrichment odds ratio
GO:0031124	0.000624	1	7	mRNA 3'-end processing	BP	3950
GO:0044304	4.29e-06	4	6	main axon	CC	67.6
GO:0033081	0.000242	3	6	regulation of T cell differentiation in thymus	BP	50.7
GO:0099147	0.000242	3	6	extrinsic component of postsynaptic density membrane	CC	50.7
GO:0044323	0.000416	3	7	retinoic acid-responsive element binding	MF	43.4
GO:0060509	0.000416	3	7	type I pneumocyte differentiation	BP	43.4
GO:0017151	0.000654	3	8	DEAD/H-box RNA helicase binding	MF	38
GO:0071144	0.000654	3	8	heteromeric SMAD protein complex	CC	38
GO:0098882	0.000654	3	8	structural constituent of presynaptic active zone	MF	38
GO:0070878	0.000964	3	9	primary miRNA binding	MF	33.8
GO:0099151	0.000246	4	14	regulation of postsynaptic density assembly	BP	29
GO:0034185	4.59e-05	5	18	apolipoprotein binding	MF	28.2
GO:0008328	0.000432	4	16	ionotropic glutamate receptor complex	CC	25.3
GO:0051571	0.000432	4	16	positive regulation of histone H3-K4 methylation	BP	25.3
GO:0021702	0.000554	4	17	cerebellar Purkinje cell differentiation	BP	23.8
GO:0035257	2.47e-05	6	26	nuclear hormone receptor binding	MF	23.4
GO:0048791	0.000869	4	19	calcium ion-regulated exocytosis of neurotransmitter	BP	21.3
GO:0035035	8.63e-05	6	32	histone acetyltransferase binding	MF	19
GO:0046875	8.63e-05	6	32	ephrin receptor binding	MF	19
GO:0042162	0.000363	5	27	telomeric DNA binding	MF	18.8
GO:0017112	0.000103	6	33	Rab guanyl-nucleotide exchange factor activity	MF	18.4
GO:0098688	0.000103	6	33	parallel fiber to Purkinje cell synapse	CC	18.4
GO:0051018	0.000434	5	28	protein kinase A binding	MF	18.1
GO:0098686	1.66e-05	8	49	hippocampal mossy fiber to CA3 synapse	CC	16.5
GO:0007269	0.000708	5	31	neurotransmitter secretion	BP	16.3
GO:0048013	0.000823	5	32	ephrin receptor signaling pathway	BP	15.8
GO:0007628	8.97e-05	7	46	adult walking behavior	BP	15.4
GO:0007416	3.45e-05	8	54	synapse assembly	BP	15
GO:0048786	0.000467	6	43	presynaptic active zone	CC	14.1
GO:0060076	0.000467	6	43	excitatory synapse	CC	14.1
GO:0001540	6.63e-05	8	59	amyloid-beta binding	MF	13.7
GO:0046332	7.5e-05	8	60	SMAD binding	MF	13.5
GO:0015631	2.84e-05	9	68	tubulin binding	MF	13.4
GO:0000165	0.000107	8	63	MAPK cascade	BP	12.9
GO:0048488	0.00076	6	47	synaptic vesicle endocytosis	BP	12.9
GO:0035023	1.53e-05	10	79	regulation of Rho protein signal transduction	BP	12.8
GO:0007157	0.000951	6	49	heterophilic cell-cell adhesion via plasma membrane cell adhesion molecules	BP	12.4
GO:0050890	0.000951	6	49	cognition	BP	12.4
GO:0008542	0.000184	8	68	visual learning	BP	11.9
GO:0005089	0.000204	8	69	Rho guanyl-nucleotide exchange factor activity	MF	11.8
GO:0098685	3.03e-06	13	115	Schaffer collateral - CA1 synapse	CC	11.5
GO:0032587	0.000249	8	71	ruffle membrane	CC	11.4
GO:0005085	2.64e-08	19	173	guanyl-nucleotide exchange factor activity	MF	11.1
GO:0099061	0.000332	8	74	integral component of postsynaptic density membrane	CC	11
GO:0060348	0.000796	7	65	bone development	BP	10.9
GO:2000300	0.000399	8	76	regulation of synaptic vesicle exocytosis	BP	10.7
GO:0031594	0.000109	10	99	neuromuscular junction	CC	10.2
GO:0007409	0.000119	10	100	axonogenesis	BP	10.1
GO:0042734	0.000614	8	81	presynaptic membrane	CC	10
GO:0043087	0.000723	8	83	regulation of GTPase activity	BP	9.77
GO:0030426	7.11e-06	15	163	growth cone	CC	9.33
GO:0008021	4.15e-06	16	176	synaptic vesicle	CC	9.21
GO:0014069	1.96e-09	29	337	postsynaptic density	CC	8.72
GO:0006897	1.18e-05	16	191	endocytosis	BP	8.49
GO:0042393	9.82e-05	13	159	histone binding	MF	8.29
GO:0030424	5.14e-09	33	441	axon	CC	7.58
GO:0030027	0.0005	12	164	lamellipodium	CC	7.42
GO:0005096	5.81e-05	17	241	GTPase activator activity	MF	7.15
GO:0043197	0.00046	13	186	dendritic spine	CC	7.08
GO:0019901	7.48e-09	37	543	protein kinase binding	MF	6.91
GO:0098978	1.96e-08	35	514	glutamatergic synapse	CC	6.9
GO:0005802	0.000393	14	207	trans-Golgi network	CC	6.86
GO:0005516	0.000621	13	192	calmodulin binding	MF	6.86
GO:0003682	1.74e-08	36	536	chromatin binding	MF	6.81
GO:0007399	9.21e-07	28	423	nervous system development	BP	6.71
GO:0006468	1.85e-08	37	562	protein phosphorylation	BP	6.67
GO:0005911	0.000332	15	228	cell-cell junction	CC	6.67
GO:0045202	1.25e-10	50	779	synapse	CC	6.51
GO:0043005	1.08e-07	35	551	neuron projection	CC	6.44
GO:0030054	8.86e-12	57	898	cell junction	CC	6.43
GO:0045893	1.38e-08	40	631	positive regulation of transcription, DNA-templated	BP	6.43
GO:0045211	0.000753	14	221	postsynaptic membrane	CC	6.42
GO:0043025	3.35e-08	39	626	neuronal cell body	CC	6.31
GO:0004672	1.61e-05	29	519	protein kinase activity	MF	5.66
GO:0008134	0.000345	21	387	transcription factor binding	MF	5.5
GO:0004674	0.000204	23	427	protein serine/threonine kinase activity	MF	5.46
GO:0035556	0.000211	23	428	intracellular signal transduction	BP	5.45
GO:0030425	5.83e-05	28	529	dendrite	CC	5.36
GO:0042995	9.44e-09	58	1110	cell projection	CC	5.3
GO:0016310	3.29e-05	31	596	phosphorylation	BP	5.27
GO:0016301	8.91e-05	31	629	kinase activity	MF	5
GO:0045892	0.000283	27	552	negative regulation of transcription, DNA-templated	BP	4.96
GO:0032991	1.05e-05	42	878	protein-containing complex	CC	4.85
GO:0031410	2.76e-05	39	824	cytoplasmic vesicle	CC	4.8
GO:0006355	2.3e-06	50	1062	regulation of transcription, DNA-templated	BP	4.77
GO:0045944	1.93e-06	55	1208	positive regulation of transcription by RNA polymerase II	BP	4.61
GO:0048471	0.000455	30	660	perinuclear region of cytoplasm	CC	4.61
GO:0005794	1.91e-06	59	1332	Golgi apparatus	CC	4.49
GO:0000122	0.000117	40	913	negative regulation of transcription by RNA polymerase II	BP	4.44
GO:0005515	3.44e-25	230	5279	protein binding	MF	4.42
GO:0005768	0.000929	30	690	endosome	CC	4.41
GO:0016740	1.01e-07	77	1776	transferase activity	MF	4.39
GO:0030154	0.000238	42	1009	cell differentiation	BP	4.22
GO:0005856	3.8e-05	54	1308	cytoskeleton	CC	4.18
GO:0005829	5.15e-12	142	3477	cytosol	CC	4.14
GO:0005524	6.63e-05	57	1435	ATP binding	MF	4.03
GO:0005654	3.01e-08	115	2984	nucleoplasm	CC	3.91
GO:0005886	5.35e-11	162	4293	plasma membrane	CC	3.82
GO:0003677	9.49e-05	65	1725	DNA binding	MF	3.82
GO:0005634	5.04e-15	222	5998	nucleus	CC	3.75
GO:0046872	8.28e-07	115	3178	metal ion binding	MF	3.67
GO:0005737	4.99e-16	250	6943	cytoplasm	CC	3.65
GO:0016020	4.87e-10	222	6676	membrane	CC	3.37
4-weeks old Prpf8N/N vs. Prpf8wt/wt cerebellae
circRNAs - GO gene set overrepresentation analysis
Enrichment odds ratio = how many times is the observed DE genes count contained in set compared to the coincidental count. Formula - DE genes count contained in set/(total DE genes count / total genes count * set size).
Using only circRNAs with |lfc|>=1, ignoring significance.
DE circRNA GO ORA
Go term id	OR p-value	DE genes contained	all genes contained	Go term	Ontology	Enrichment odds ratio
GO:0099572	0.000294	2	7	postsynaptic specialization	CC	158
GO:0072425	0.000763	2	11	signal transduction involved in G2 DNA damage checkpoint	BP	101
GO:0048013	0.000241	3	32	ephrin receptor signaling pathway	BP	51.9
GO:0000381	0.0002	4	76	regulation of alternative mRNA splicing, via spliceosome	BP	29.1
GO:0030425	0.000177	9	529	dendrite	CC	9.42
GO:0030054	3.19e-05	13	898	cell junction	CC	8.01
GO:0003676	9.49e-05	12	861	nucleic acid binding	MF	7.71
GO:0043231	9.83e-05	13	1003	intracellular membrane-bounded organelle	CC	7.17
GO:0005654	8.59e-06	27	2984	nucleoplasm	CC	5.01
GO:0005515	1.39e-05	38	5279	protein binding	MF	3.98
GO:0005634	6.67e-06	42	5998	nucleus	CC	3.88
GO:0005737	5.04e-05	44	6943	cytoplasm	CC	3.51
4-weeks old Prpf8d17/d17 vs. Prpf8wt/wt cerebellae
Overlap of GO terms enriched by AS genes and DE circRNA parent genes
Based on AS events identified by dPSI/dPIR > 0.15 and circRNA abs log2 fold change 1.
Enriched GO terms in AS genes and DE circRNA host genes
circRNA DE
GO id	p_value	Description	Ontology	Enrichment_odds_ratio
GO:0099147	0.000242	extrinsic component of postsynaptic density membrane	CC	50.7
GO:0035257	2.47e-05	nuclear hormone receptor binding	MF	23.4
GO:0017112	0.000103	Rab guanyl-nucleotide exchange factor activity	MF	18.4
GO:0007269	0.000708	neurotransmitter secretion	BP	16.3
GO:0007628	8.97e-05	adult walking behavior	BP	15.4
GO:0000165	0.000107	MAPK cascade	BP	12.9
GO:0005089	0.000204	Rho guanyl-nucleotide exchange factor activity	MF	11.8
GO:0005085	2.64e-08	guanyl-nucleotide exchange factor activity	MF	11.1
GO:0007409	0.000119	axonogenesis	BP	10.1
GO:0042734	0.000614	presynaptic membrane	CC	10
GO:0043087	0.000723	regulation of GTPase activity	BP	9.77
GO:0030426	7.11e-06	growth cone	CC	9.33
GO:0014069	1.96e-09	postsynaptic density	CC	8.72
GO:0006897	1.18e-05	endocytosis	BP	8.49
GO:0042393	9.82e-05	histone binding	MF	8.29
GO:0030424	5.14e-09	axon	CC	7.58
GO:0005096	5.81e-05	GTPase activator activity	MF	7.15
GO:0043197	0.00046	dendritic spine	CC	7.08
GO:0019901	7.48e-09	protein kinase binding	MF	6.91
GO:0098978	1.96e-08	glutamatergic synapse	CC	6.9
GO:0005802	0.000393	trans-Golgi network	CC	6.86
GO:0005516	0.000621	calmodulin binding	MF	6.86
GO:0003682	1.74e-08	chromatin binding	MF	6.81
GO:0007399	9.21e-07	nervous system development	BP	6.71
GO:0006468	1.85e-08	protein phosphorylation	BP	6.67
GO:0045202	1.25e-10	synapse	CC	6.51
GO:0043005	1.08e-07	neuron projection	CC	6.44
GO:0030054	8.86e-12	cell junction	CC	6.43
GO:0045211	0.000753	postsynaptic membrane	CC	6.42
GO:0043025	3.35e-08	neuronal cell body	CC	6.31
GO:0004672	1.61e-05	protein kinase activity	MF	5.66
GO:0008134	0.000345	transcription factor binding	MF	5.5
GO:0004674	0.000204	protein serine/threonine kinase activity	MF	5.46
GO:0035556	0.000211	intracellular signal transduction	BP	5.45
GO:0030425	5.83e-05	dendrite	CC	5.36
GO:0042995	9.44e-09	cell projection	CC	5.3
GO:0016310	3.29e-05	phosphorylation	BP	5.27
GO:0016301	8.91e-05	kinase activity	MF	5
GO:0032991	1.05e-05	protein-containing complex	CC	4.85
GO:0031410	2.76e-05	cytoplasmic vesicle	CC	4.8
GO:0045944	1.93e-06	positive regulation of transcription by RNA polymerase II	BP	4.61
GO:0048471	0.000455	perinuclear region of cytoplasm	CC	4.61
GO:0005794	1.91e-06	Golgi apparatus	CC	4.49
GO:0000122	0.000117	negative regulation of transcription by RNA polymerase II	BP	4.44
GO:0005515	3.44e-25	protein binding	MF	4.42
GO:0005768	0.000929	endosome	CC	4.41
GO:0016740	1.01e-07	transferase activity	MF	4.39
GO:0005856	3.8e-05	cytoskeleton	CC	4.18
GO:0005829	5.15e-12	cytosol	CC	4.14
GO:0005524	6.63e-05	ATP binding	MF	4.03
GO:0005654	3.01e-08	nucleoplasm	CC	3.91
GO:0005886	5.35e-11	plasma membrane	CC	3.82
GO:0005634	5.04e-15	nucleus	CC	3.75
GO:0046872	8.28e-07	metal ion binding	MF	3.67
GO:0005737	4.99e-16	cytoplasm	CC	3.65
		Linear - Alternative 5´-/3´- ss
		GO id	p_value	Description	Ontology	Enrichment_odds_ratio
		GO:0005654	0.000207	nucleoplasm	CC	5.56
		GO:0005829	0.000634	cytosol	CC	5
		GO:0005634	0.000491	nucleus	CC	4.22
		Linear - Exon skipping
		GO id	p_value	Description	Ontology	Enrichment_odds_ratio
		GO:0000165	9.88e-05	MAPK cascade	BP	82.4
		GO:0019901	0.000957	protein kinase binding	MF	15.9
		GO:0005515	6.83e-05	protein binding	MF	5.9
		Linear - Intron retention
		GO id	p_value	Description	Ontology	Enrichment_odds_ratio
		GO:0099147	0.000835	extrinsic component of postsynaptic density membrane	CC	18.2
		GO:0035257	0.000281	nuclear hormone receptor binding	MF	9.45
		GO:0007269	0.000251	neurotransmitter secretion	BP	8.8
		GO:0017112	0.000444	Rab guanyl-nucleotide exchange factor activity	MF	8.27
		GO:0007628	0.000567	adult walking behavior	BP	7.12
		GO:0043087	9.64e-06	regulation of GTPase activity	BP	6.9
		GO:0007409	6.18e-06	axonogenesis	BP	6.55
		GO:0005089	0.000321	Rho guanyl-nucleotide exchange factor activity	MF	6.33
		GO:0005085	1.82e-08	guanyl-nucleotide exchange factor activity	MF	6.31
		GO:0014069	1.01e-13	postsynaptic density	CC	6.07
		GO:0030426	3.1e-07	growth cone	CC	6.03
		GO:0005802	1.81e-08	trans-Golgi network	CC	5.93
		GO:0042734	0.000729	presynaptic membrane	CC	5.73
		GO:0043197	1.17e-06	dendritic spine	CC	5.58
		GO:0006897	2.3e-06	endocytosis	BP	5.43
		GO:0030424	9.84e-12	axon	CC	5.26
		GO:0005516	6.74e-06	calmodulin binding	MF	5.26
		GO:0004674	6.91e-11	protein serine/threonine kinase activity	MF	5.18
		GO:0005096	1.77e-06	GTPase activator activity	MF	5.1
		GO:0016310	4.07e-13	phosphorylation	BP	4.99
		GO:0098978	1.73e-11	glutamatergic synapse	CC	4.99
		GO:0042393	0.000176	histone binding	MF	4.98
		GO:0016301	2.18e-13	kinase activity	MF	4.95
		GO:0006468	3.78e-12	protein phosphorylation	BP	4.95
		GO:0004672	7e-11	protein kinase activity	MF	4.89
		GO:0007399	1.76e-08	nervous system development	BP	4.77
		GO:0048471	2.53e-12	perinuclear region of cytoplasm	CC	4.75
		GO:0005768	2.11e-12	endosome	CC	4.71
		GO:0005524	2.11e-24	ATP binding	MF	4.68
		GO:0045202	1.03e-12	synapse	CC	4.59
		GO:0045211	0.000157	postsynaptic membrane	CC	4.57
		GO:0030425	9.86e-09	dendrite	CC	4.54
		GO:0019901	1.67e-08	protein kinase binding	MF	4.47
		GO:0042995	7.76e-16	cell projection	CC	4.45
		GO:0031410	1.37e-11	cytoplasmic vesicle	CC	4.4
		GO:0003682	7.77e-08	chromatin binding	MF	4.38
		GO:0043025	8.61e-09	neuronal cell body	CC	4.36
		GO:0005856	7.19e-17	cytoskeleton	CC	4.34
		GO:0035556	2.48e-06	intracellular signal transduction	BP	4.34
		GO:0043005	2.67e-07	neuron projection	CC	4.26
		GO:0008134	2.18e-05	transcription factor binding	MF	4.22
		GO:0032991	2.85e-10	protein-containing complex	CC	4.2
		GO:0016740	1.28e-17	transferase activity	MF	4.07
		GO:0005794	7.19e-13	Golgi apparatus	CC	4.04
		GO:0030054	8.14e-09	cell junction	CC	4.01
		GO:0005654	8.87e-27	nucleoplasm	CC	3.96
		GO:0005829	1.54e-26	cytosol	CC	3.81
		GO:0005515	2.3e-42	protein binding	MF	3.78
		GO:0005737	7.78e-44	cytoplasm	CC	3.56
		GO:0046872	3.67e-15	metal ion binding	MF	3.49
		GO:0005634	1.62e-31	nucleus	CC	3.48
		GO:0045944	1.01e-05	positive regulation of transcription by RNA polymerase II	BP	3.43
		GO:0000122	0.00058	negative regulation of transcription by RNA polymerase II	BP	3.32
		GO:0016020	2.09e-20	membrane	CC	3.2
		GO:0005886	6.18e-07	plasma membrane	CC	2.98
4-weeks old Prpf8d17/d17 vs. Prpf8wt/wt cerebellae
Overlap of GO terms enriched by AS genes and DE circRNA parent genes - All significant terms & terms with enrichment odds ratio of 10
Based on AS events identified by dPSI/dPIR > 0.15 and circRNA abs log2 fold change 1.
Enriched GO terms in AS genes and DE circRNA host genes
circRNA DE
GO id	p_value	Description	Ontology	Enrichment_odds_ratio
GO:0099147	0.000242	extrinsic component of postsynaptic density membrane	CC	50.7
GO:0000165	0.000107	MAPK cascade	BP	12.9
		Linear - Alternative 5´-/3´- ss
		GO id	p_value	Description	Ontology	Enrichment_odds_ratio
		Linear - Exon skipping
		GO id	p_value	Description	Ontology	Enrichment_odds_ratio
		GO:0000165	9.88e-05	MAPK cascade	BP	82.4
		Linear - Intron retention
		GO id	p_value	Description	Ontology	Enrichment_odds_ratio
		GO:0099147	0.000835	extrinsic component of postsynaptic density membrane	CC	18.2
